# Supplementary material for: TransFlow: a modular framework for assembling and assessing accurate de novo transcriptomes in non-model organisms
Source: BMC Bioinformatics. 2018 Nov 20;19(Suppl 14):416. doi: 10.1186/s12859-018-2384-y (PMC6245506; doi:10.1186/s12859-018-2384-y)
Supplement: Supplementary file 1 — HTML report of TransFlow for Study Case 1 (grapevine). The zip file contains the elements of the report: the HTML file called assembly_report.html that can be open in any browser (javascript must be enabled) and inspected thoroughly; the folder js must be side-by-side to the HTML file for the right function. (ZIP 674 kb) [file 12859_2018_2384_MOESM1_ESM.zip]

Archive with 5 entries (4 files):
- assembly_report.html
- js/
- js/canvasXpress.css
- js/canvasXpress.js
- js/canvasXpress.min.js
