# Supplementary material for: TransFlow: a modular framework for assembling and assessing accurate de novo transcriptomes in non-model organisms
Source: BMC Bioinformatics. 2018 Nov 20;19(Suppl 14):416. doi: 10.1186/s12859-018-2384-y (PMC6245506; doi:10.1186/s12859-018-2384-y)
Supplement: Supplementary file 1 — HTML report of TransFlow for Study Case 1 (grapevine). The zip file contains the elements of the report: the HTML file called assembly_report.html that can be open in any browser (javascript must be enabled) and inspected thoroughly; the folder js must be side-by-side to the HTML file for the right function. (ZIP 674 kb) [file 12859_2018_2384_MOESM1_ESM.zip › js/canvasXpress.css]

table.shorts {
	margin: 2px 3px;
	padding: 2px 3px;
	border: 1px solid #fafafa;
	border-collapse: collapse;
	font-size: x-small
}

td.k {
	text-align: center;
	padding: 2px 5px;
	margin: 2px 5px;
	border: 1px solid #cccccc;
}

td.d {
	padding: 2px 5px;
	margin: 2px 5px;
	border: 1px solid #cccccc;
}

th.d {
	padding: 2px 5px;
	margin: 2px 5px;
	border: 1px solid #cccccc;
}

th.cxx,th.cxz,th.cxb,th.cxs,th.cxv,td.cxx,td.cxz,td.cxb,td.cxs,td.cxv {
	background-image:
		url(data:image/png;base64,iVBORw0KGgoAAAANSUhEUgAAAAEAAAAeCAYAAADtlXTHAAAAFklEQVR42mP88OHDf0aSiGfPntGaAAAL8XAJa+SuYgAAAABJRU5ErkJggg==);
	background-repeat: repeat-x;
	border: 1px solid #cccccc;
	vertical-align: middle;
}

td.cxx,td.cxz,td.cxb,td.cxs,td.cxv {
	font: normal 12px arial, tahoma, sans-serif;
	line-height: 16px;
	background: #fefefe;
	padding: 1px;
}

td.cxy {
	font: normal 12px arial, tahoma, sans-serif;
	line-height: 16px;
	border: 1px solid #cccccc;
	vertical-align: middle;
	text-align: right;
	background: #fefefe;
	padding: 1px;
}

div.cxc {
	left: 0px;
	top: 0px;
	margin-left: 5px;
	margin-top: 2px;
	white-space: nowrap;
	overflow: hidden;
}

div.CanvasXpressCode {
	border: 1px solid rgb(51, 122, 183);
	border-radius: 5px;
	box-sizing: content-box;
	background-color: rgb(245, 245, 245);
	cursor: move;
	color: rgb(34, 34, 34);
	font: normal 12px arial, tahoma, sans-serif;
	margin: 2px 3px;
	padding: 2px 3px;
	position: absolute;
	white-space: nowrap;
}

img.CanvasXpressCode {
	cursor: default;
	float: right;
	margin: 2px 3px 0px 0px;
	padding-bottom: 5px;
	-moz-user-select: none;
	-khtml-user-select: none;
	-webkit-user-select: none;
	-o-user-select: none;
}

pre.CanvasXpressCode {
	text-align: left;
	padding: inherit;
  margin: inherit;
  font-size: inherit;
  line-height: inherit;
  color: inherit;
  word-break: inherit;
  word-wrap: inherit;
  background-color: inherit;
  border: none;
  border-radius: inherit;
}

div.CanvasXpressCodeContainer {
	background-color: rgb(245, 245, 245);
  box-sizing: content-box;
  clear: both;
	max-height: 500px;
	max-width: 600px;
	overflow: auto;
}

div.CanvasXpressCodeContent {
	background-color: rgb(245, 245, 245);
  box-sizing: content-box;
  margin: 2px 3px;
	padding: 2px 3px;
}

pre.CanvasXpressCodeContent {
	background-color: rgb(245, 245, 245);
	border: none;
	margin: 0px;
	padding: 10px;
	white-space: pre;
  font-size: inherit;
  line-height: inherit;
  color: inherit;
  word-break: inherit;
  word-wrap: inherit;
  border-radius: inherit;
}

div.CanvasXpressBin {
	border: 1px solid rgb(51, 122, 183);
	border-radius: 5px;
	background-color: rgb(245, 245, 245);
  box-sizing: content-box;
  cursor: move;
	color: rgb(34, 34, 34);
	font: normal 12px arial, tahoma, sans-serif;
	margin: 2px 3px;
	padding: 2px 3px 5px 3px;
	position: absolute;
	white-space: nowrap;
	-moz-user-select: none;
	-khtml-user-select: none;
	-webkit-user-select: none;
	-o-user-select: none;
}

img.CanvasXpressBin {
	cursor: default;
	float: right;
	margin: 2px 3px 0px 0px;
	padding-bottom: 5px;
	-moz-user-select: none;
	-khtml-user-select: none;
	-webkit-user-select: none;
	-o-user-select: none;
}

div.CanvasXpressBinContainer {
	background-color: rgb(245, 245, 245);
  box-sizing: content-box;
  clear: both;
	-moz-user-select: none;
	-khtml-user-select: none;
	-webkit-user-select: none;
	-o-user-select: none;
}

div.CanvasXpressBinNameContainer {
	background-color: rgb(245, 245, 245);
  box-sizing: content-box;
  clear: both;
	max-height: 180px;
	overflow-y: auto;
	-moz-user-select: none;
	-khtml-user-select: none;
	-webkit-user-select: none;
	-o-user-select: none;
}

input.CanvasXpressBin {
	background-color: rgb(255, 255, 255);
  border: 1px solid rgb(51, 122, 183);
	color: rgb(34, 34, 34);
	cursor: default;
	font: normal 12px arial, tahoma, sans-serif;
	line-height: 16px;
	padding-left: 3px;
}

table.CanvasXpressBinTable {
	border: collapse;
	line-height: 20px;
	color: rgb(34, 34, 34);
	cursor: default;
	font: normal 12px arial, tahoma, sans-serif;
	line-height: 16px;
	padding-left: 3px;
	-moz-user-select: none;
	-khtml-user-select: none;
	-webkit-user-select: none;
	-o-user-select: none;
}

span.CanvasXpressBin {
	font: bold 12px arial, tahoma, sans-serif;
	margin: 5px;
	-moz-user-select: none;
	-khtml-user-select: none;
	-webkit-user-select: none;
	-o-user-select: none;
}

hr.CanvasXpressDataExplorer {
	border: 0;
	background-color: rgb(51, 122, 183);
	height: 1px;
	margin: 1px -3px 1px;
}

img.CanvasXpressDataExplorerActive {
	border: 1px dashed rgb(255, 0, 0);
	border-radius: 5px;
	cursor: pointer;
	margin: 3px;
	padding: 3px;
}

img.CanvasXpressDataExplorer {
	border: 1px solid rgb(51, 122, 183);
	border-radius: 5px;
	cursor: pointer;
	margin: 3px;
	padding: 3px;
}

div.CanvasXpressDataExplorerActive {
	border: 1px dashed rgb(255, 0, 0);
	border-radius: 5px;
  box-sizing: content-box;
  font: normal 12px arial, tahoma, sans-serif;
	margin: 3px;
	padding: 3px;
	white-space: normal;
}

div.CanvasXpressDataExplorer {
	border: 1px solid rgb(51, 122, 183);
	border-radius: 5px;
  box-sizing: content-box;
  font: normal 12px arial, tahoma, sans-serif;
	margin: 3px;
	padding: 3px;
	white-space: normal;
}

span.CanvasXpressDataExplorerNumeric {
	border: 1px solid rgb(51, 122, 183);
	border-radius: 5px;
	font: normal 12px arial, tahoma, sans-serif;
	margin: 3px;
	padding: 3px;
	word-wrap: normal;
	display: inline-block;
	text-align: start;
}

span.CanvasXpressDataExplorerString {
	border: 1px solid rgb(51, 122, 183);
	border-radius: 5px;
	color: rgb(255, 0, 0);
	font: normal 12px arial, tahoma, sans-serif;
	margin: 3px;
	padding: 3px;
	word-wrap: normal;
	display: inline-block;
  text-align: start;
}

span.CanvasXpressDataExplorer {
  border: 1px solid rgb(51, 122, 183);
  border-radius: 5px;
  cursor : pointer;
  font: bold 12px arial, tahoma, sans-serif;
  line-height: 380%;
  padding: 6px 23px;
  margin-left: -4px;
}

div.CanvasXpressDrag {
	opacity: 0.75;
  box-sizing: content-box;
  filter: alpha(opacity = 75);
	background-color: rgb(245, 245, 245);
	position: absolute;
}

div.CanvasXpressTooltip {
	border: 1px solid rgb(51, 122, 183);
	border-radius: 5px;
	background-color: rgb(245, 245, 245);
  box-sizing: content-box;
  cursor: move;
	color: rgb(34, 34, 34);
	font: normal 12px arial, tahoma, sans-serif;
	margin: 2px 3px;
	overflow: hidden;
	padding: 5px 6px;
	position: absolute;
	white-space: nowrap;
	text-align: left;
}

img.CanvasXpressTooltip {
	cursor: default;
	float: right;
	margin: 2px 3px 0px 0px;
	cursor: default;
	-moz-user-select: none;
	-khtml-user-select: none;
	-webkit-user-select: none;
	-o-user-select: none;
}

span.CanvasXpressTooltip {
	border: 1px solid rgb(51, 122, 183);
	border-radius: 5px;
	background-color: rgb(245, 245, 245);
	cursor: move;
	color: rgb(34, 34, 34);
	font: normal 12px arial, tahoma, sans-serif;
	margin: 2px 3px;
	max-height: 800px;
	overflow: hidden;
	padding: 5px 6px;
	position: absolute;
	white-space: nowrap;
	text-align: left;
}

div.CanvasXpressCanvasResizer { /*
   * background-image: url(data:image/gif;base64,R0lGODlhNgA3APMAAP///wCQ/3jD/hyc/g6W/tjt/lS0/tzv/sTk/kiv/orL/gAAAAAAAAAAAAAAAAAAACH/C05FVFNDQVBFMi4wAwEAAAAh/hpDcmVhdGVkIHdpdGggYWpheGxvYWQuaW5mbwAh+QQJCgAAACwAAAAANgA3AAAEzBDISau9OOvNu/9gKI5kaZ4lkhBEgqCnws6EApMITb93uOqsRC8EpA1Bxdnx8wMKl51ckXcsGFiGAkamsy0LA9pAe1EFqRbBYCAYXXUGk4DWJhZN4dlAlMSLRW80cSVzM3UgB3ksAwcnamwkB28GjVCWl5iZmpucnZ4cj4eWoRqFLKJHpgSoFIoEe5ausBeyl7UYqqw9uaVrukOkn8LDxMXGx8ibwY6+JLxydCO3JdMg1dJ/Is+E0SPLcs3Jnt/F28XXw+jC5uXh4u89EQAh+QQJCgAAACwAAAAANgA3AAAEzhDISau9OOvNu/9gKI5kaZ5oqhYGQRiFWhaD6w6xLLa2a+iiXg8YEtqIIF7vh/QcarbB4YJIuBKIpuTAM0wtCqNiJBgMBCaE0ZUFCXpoknWdCEFvpfURdCcM8noEIW82cSNzRnWDZoYjamttWhphQmOSHFVXkZecnZ6foKFujJdlZxqELo1AqQSrFH1/TbEZtLM9shetrzK7qKSSpryixMXGx8jJyifCKc1kcMzRIrYl1Xy4J9cfvibdIs/MwMue4cffxtvE6qLoxubk8ScRACH5BAkKAAAALAAAAAA2ADcAAATOEMhJq7046827/2AojmRpnmiqrqwwDAJbCkRNxLI42MSQ6zzfD0Sz4YYfFwyZKxhqhgJJeSQVdraBNFSsVUVPHsEAzJrEtnJNSELXRN2bKcwjw19f0QG7PjA7B2EGfn+FhoeIiYoSCAk1CQiLFQpoChlUQwhuBJEWcXkpjm4JF3w9P5tvFqZsLKkEF58/omiksXiZm52SlGKWkhONj7vAxcbHyMkTmCjMcDygRNAjrCfVaqcm11zTJrIjzt64yojhxd/G28XqwOjG5uTxJhEAIfkECQoAAAAsAAAAADYANwAABM0QyEmrvTjrzbv/YCiOZGmeaKqurDAMAlsKRE3EsjjYxJDrPN8PRLPhhh8XDMk0KY/OF5TIm4qKNWtnZxOWuDUvCNw7kcXJ6gl7Iz1T76Z8Tq/b7/i8qmCoGQoacT8FZ4AXbFopfTwEBhhnQ4w2j0GRkgQYiEOLPI6ZUkgHZwd6EweLBqSlq6ytricICTUJCKwKkgojgiMIlwS1VEYlspcJIZAkvjXHlcnKIZokxJLG0KAlvZfAebeMuUi7FbGz2z/Rq8jozavn7Nev8CsRACH5BAkKAAAALAAAAAA2ADcAAATLEMhJq7046827/2AojmRpnmiqrqwwDAJbCkRNxLI42MSQ6zzfD0Sz4YYfFwzJNCmPzheUyJuKijVrZ2cTlrg1LwjcO5HFyeoJeyM9U++mfE6v2+/4PD6O5F/YWiqAGWdIhRiHP4kWg0ONGH4/kXqUlZaXmJlMBQY1BgVuUicFZ6AhjyOdPAQGQF0mqzauYbCxBFdqJao8rVeiGQgJNQkIFwdnB0MKsQrGqgbJPwi2BMV5wrYJetQ129x62LHaedO21nnLq82VwcPnIhEAIfkECQoAAAAsAAAAADYANwAABMwQyEmrvTjrzbv/YCiOZGmeaKqurDAMAlsKRE3EsjjYxJDrPN8PRLPhhh8XDMk0KY/OF5TIm4qKNWtnZxOWuDUvCNw7kcXJ6gl7Iz1T76Z8Tq/b7/g8Po7kX9haKoAZZ0iFGIc/iRaDQ40Yfj+RepSVlpeYAAgJNQkIlgo8NQqUCKI2nzNSIpynBAkzaiCuNl9BIbQ1tl0hraewbrIfpq6pbqsioaKkFwUGNQYFSJudxhUFZ9KUz6IGlbTfrpXcPN6UB2cHlgfcBuqZKBEAIfkECQoAAAAsAAAAADYANwAABMwQyEmrvTjrzbv/YCiOZGmeaKqurDAMAlsKRE3EsjjYxJDrPN8PRLPhhh8XDMk0KY/OF5TIm4qKNWtnZxOWuDUvCNw7kcXJ6gl7Iz1T76Z8Tq/b7yJEopZA4CsKPDUKfxIIgjZ+P3EWe4gECYtqFo82P2cXlTWXQReOiJE5bFqHj4qiUhmBgoSFho59rrKztLVMBQY1BgWzBWe8UUsiuYIGTpMglSaYIcpfnSHEPMYzyB8HZwdrqSMHxAbath2MsqO0zLLorua05OLvJxEAIfkECQoAAAAsAAAAADYANwAABMwQyEmrvTjrzbv/YCiOZGmeaKqurDAMAlsKRE3EsjjYxJDrPN8PRLPhfohELYHQuGBDgIJXU0Q5CKqtOXsdP0otITHjfTtiW2lnE37StXUwFNaSScXaGZvm4r0jU1RWV1hhTIWJiouMjVcFBjUGBY4WBWw1A5RDT3sTkVQGnGYYaUOYPaVip3MXoDyiP3k3GAeoAwdRnRoHoAa5lcHCw8TFxscduyjKIrOeRKRAbSe3I9Um1yHOJ9sjzCbfyInhwt3E2cPo5dHF5OLvJREAOwAAAAAAAAAAAA==);
   * background-position: 50% 50%;
   * background-repeat: no-repeat;
   */	
}

div.CanvasXpressCanvasResizerClose {
  box-sizing: content-box;
	background-image:
		url(data:image/png;base64,iVBORw0KGgoAAAANSUhEUgAAAAkAAAAOCAYAAAD9lDaoAAAAcUlEQVR42mM8e/bsfwYCgBGkSE9PD6eCS5cuIRSxsrIy/P79Gy4J42MoAgGQBDIbRRFMNwzATMVQhGwNVjehm/T582cwfevWLfxu+vTpO8Pt29ew++7Hjx8MvLy8mIpgAKTg/38WOB+uiGCIE1JAXUUA5WZpcWW3WYkAAAAASUVORK5CYII=);
}

div.CanvasXpressCanvasResizerloading1 {
  box-sizing: content-box;
	background-image:
		url(data:image/gif;base64,R0lGODlhZABkAPQAAP///wCQ/47N/mi9/jan/jyp/ly3/hyc/hKX/iyj/lS0/kyw/n7G/obK/iSf/gCQ/3bD/kSt/gqU/gAAAAAAAAAAAAAAAAAAAAAAAAAAAAAAAAAAAAAAAAAAAAAAAAAAACH/C05FVFNDQVBFMi4wAwEAAAAh/hpDcmVhdGVkIHdpdGggYWpheGxvYWQuaW5mbwAh+QQJBwAAACwAAAAAZABkAAAF/yAgjmRpnmiqrmzrvnAsz3Rt33iu73zfMgoDw0csAgSEh/JBEBifucRymYBaaYzpdHjtuhba5cJLXoHDj3HZBykkIpDWAP0YrHsDiV5faB3CB3c8EHuFdisNDlMHTi4NEI2CJwWFewQuAwtBMAIKQZGSJAmVelVGEAaeXKEkEaQSpkUNngYNrCWEpIdGj6C3IpSFfb+CAwkOCbvEy8zNzs/Q0dLT1NUrAgOf1kUMBwjfB8rbOQLe3+C24wxCNwPn7wrjEAv0qzMK7+eX2wb0mzXu8iGIty1TPRvlBKazJgBVnBsN8okbRy6VgoUUM2rcyLGjx48gQ4ocSbKkyZMoJf8JMFCAwAJfKU0gOUDzgAOYHiE8XDGAJoKaalAoObHERFESU0oMFbF06YikKQQsiKCJBYGaNR2ocPr0AQCuQ8F6Fdt1rNeuLSBQjRDB3qSfPm1uPYvUbN2jTO2izQs171e6J9SuxXjCAFaaQYkC9ku2MWCnYR2rkDqV4IoEWG/O5fp3ceS7nuk2Db0YBQS3UVm6xBmztevXsGPLnk27tu3buHOvQU3bgIPflscJ4C3D92/gFNUWgHPj2G+bmhkWWL78xvPjDog/azCdOmsXzrF/dyYgAvUI7Y7bDF5N+QLCM4whM7BxvO77+PPr38+//w4GbhSw0xMQDKCdJAwkcIx2ggMSsQABENLHzALILDhMERAQ0BKE8IUSwYILPjEAhCQ2yMoCClaYmA8NQLhhh5I0oOCCB5rAQI0mGEDiRLfMQhWOI3CXgIYwotBAA/aN09KQCVw4m4wEMElAkTEhIWUCSaL0IJPsySZVlC/5J+aYZJZppgghAAAh+QQJBwAAACwAAAAAZABkAAAF/yAgjmRpnmiqrmzrvnAsz3Rt33iu73zfMhAIw0csAgQDhESCGAiM0NzgsawOolgaQ1ldIobZsAvS7ULE6BW5vDynfUiFsyVgL58rwQLxOCzeKwwHCIQHYCsLbH95Dg+OjgeAKAKDhIUNLA2JVQt4KhGPoYuSJEmWlgYuSBCYLRKhjwikJQqnlgpFsKGzJAa2hLhEuo6yvCKUv549BcOjxgOVhFdFdbAOysYNCgQK2HDMVAXexuTl5ufo6err7O3kAgKs4+48AhEH+ATz9Dj2+P8EWvET0YDBPlX/Eh7i18CAgm42ICT8l2ogAAYPFSyU0WAiPjcDtSkwIHCGAAITE/+UpCeg4EqTKPGptEikpQEGL2nq3Mmzp8+fQIMKHUq0qNGjSJO6E8DA4RyleQw4mOqgk1F4LRo4OEDVwTQUjk48MjGWxC6zD0aEBbBWbdlJBhYsAJlC6lSuDiKoaOuWbdq+fMMG/us37eCsCuRaVWG3q94UfEUIJlz48GHJsND6VaFJ8UEAWrdS/SqWMubNgClP1nz67ebIJQTEnduicdWDZ92aXq17N+G1kV2nwEqnqYGnUJMrX868ufPn0KNLn069Or+N0hksSFCArkWmORgkcJCgvHeWCiIYOB9jAfnx3D+fE5A+woKKNSLAh4+dXYMI9gEonwoKlPeeON8ZAOCgfTc0UB5/OiERwQA5xaCJff3xM6B1HHbo4YcghigiNXFBhEVLGc5yEgEJEKBPFBBEUEAE7M0yAIs44leTjDNGUKEkBrQopDM+NFDAjEf+CMiNQhJAWpE8zqjkG/8JGcGGIjCQIgoMyOhjOkwNMMCWJTTkInJZNYAlPQYU4KKT0xnpopsFTKmUPW8ScOV0N7oJ53TxJAbBmiMWauihiIIYAgAh+QQJBwAAACwAAAAAZABkAAAF/yAgjmRpnmiqrmzrvnAsz3Rt33iu73zv/8AZo4BAFBjBpI5xKBYPSKWURnA6CdNszGrVeltc5zcoYDReiXDCBSkQCpDxShA52AuCFoQribMKEoGBA3IpdQh2B1h6TQgOfisDgpOQhSMNiYkIZy4CnC0Ek4IFliVMmnYGQAmigWull5mJUT6srRGwJESZrz+SrZWwAgSJDp8/gJOkuaYKwUADCQ4JhMzW19jZ2tvc3d7f4NoCCwgPCAs4AwQODqrhIgIOD/PzBzYDDgfsDgrvAAX0AqKjIW0fuzzhJASk56CGwXwOaH1bGLBGQX0H31Gch6CGgYf93gGkOJCGgYIh3/8JUBjQHg6J/gSMlBABob+bOHPq3Mmzp8+fQIMKHUq0qNEUAiBAOHZ0RYN10p41PZGg6jQHNk/M07q1BD2vX0l0BdB1rIiKKhgoMMD0BANpVqmpMHv2AVm7I7aa1Yu3bl6+YvuuUEDYXdq40qqhoHu38d+wfvf2pRjYcYq1a0FNg5vVBGPAfy03lhwa8mjBJxqs7Yzi6WapgemaPh0b9diythnjSAqB9dTfwIMLH068uPHjyJMrX84cnIABCwz4Hj4uAYEEeHIOMAAbhjrr1lO+g65gQXcX0a5fL/nOwIL3imlAUG/d8DsI7xfAlEFH/SKcEAywHw3b9dbcgQgmqOByggw26KAIDAxwnnAGEGAhe0AIoEAE0mXzlBsWTojDhhFwmE0bFroR3w8RLNAiLtg8ZaGFbfVgwIv2WaOOGzn+IIABCqx4TRk1pkXYgMQNUUAERyhnwJIFFNAjcTdGaWJydCxZ03INBFjkg2CGKeaYCYYAACH5BAkHAAAALAAAAABkAGQAAAX/ICCOZGmeaKqubOu+cCzPdG3feK7vfO//wBnDUCAMBMGkTkA4OA8EpHJKMzyfBqo2VkBcEYWtuNW8HsJjoIDReC2e3kPEJRgojulVPeFIGKQrEGYOgCoMBwiJBwx5KQMOkJBZLQILkAuFKQ2IiYqZjQANfA4HkAltdKgtBp2tA6AlDJGzjD8KrZ0KsCSipJCltT63uAiTuyIGsw66asQHn6ACCpEKqj8DrQevxyVr0D4NCgTV3OXm5+jp6uvs7e7v6gIQEQkFEDgNCxELwfACBRICBtxGQ1QCPgn6uRsgsOE9GgoQ8inwLV2ChgLRzKCHsI9Cdg4wBkxQw9LBPhTh/wG4KHIODQYnDz6Ex1DkTCEL6t189w+jRhsf/Q04WACPyqNIkypdyrSp06dQo0qdSrWqVUcL+NER0MAa1AYOHoh9kKCiiEoE6nl1emDsWAIrcqYlkDKF2BNjTeQl4bbEXRF//47oe8KABLdjg4qAOTcBAcWAH+iVLBjA3cqXJQ/WbDkzX84oFCAey+wEg8Zp136e3Pnz3sitN28mDLsyiQWjxRo7EaFxXRS2W2OmDNqz7NrDY5swkPsB5FC91a6gHRm08OKvYWu3nd1EW8Rw9XA1q1TAd7Flr76wo1W9+/fw48ufT7++/fv48+s/wXUABPLwCWAAAQRiolQD/+FDIKRdBOz0TjgKkGNDAwsSSJBKEESowHOUEFjEY0lJEyGAegyw4G5HNcAAiS0g2ACL+8Uo44w01mjjjTi+wMCKMs5TQAQO+iCPAQme00AEP/4IIw0DZLVAkLA0kGQBBajGQ5MLKIDiMUcmGYGVO0CQZXvnCIAkkFOsYQCH0XQVAwP+sRlgVvssadU8+6Cp3zz66JmfNBFE8EeMKrqZ46GIJqrooi6EAAAh+QQJBwAAACwAAAAAZABkAAAF/yAgjmRpnmiqrmzrvnAsz3Rt33iu73zv/0Baw2BoBI88g2N5MCCfNgZz6WBArzEl1dHEeluGw9Sh+JpTg+1y8GpABGdWQxFZWF0L7nLhEhAOgBFwcScNCYcOCXctAwsRbC5/gIGEJwuIh3xADJOdg5UjEQmJowlBYZ2AEKAkeZgFQZypB0asIgyYCatBCakEtiQMBQkFu0GGkwSfwGYQBovM0dLT1NXW19jZ2ts+AgYKA8s0As6Q3AADBwjrB9AzogkEytwN6uvs4jAQ8fxO2wr3ApqTMYAfgQSatBEIeK8MjQEHIzrUBpAhgoEyIkSct62BxQP5YAhoZCDktQEB2/+d66ZAQZGVMGPKnEmzps2bOHPq3Mmzp88v5Iz9ZLFAgtGLjCIU8IezqFGjDzCagCBPntQSDx6cyKoVa1avX0mEBRB2rAiuXU00eMoWwQoF8grIW2H2rFazX/HeTUs2Lde+YvmegMCWrVATC+RWpSsYsN6/I/LyHYtWL+ATAwo/PVyCatWrgU1IDm3Zst2+k/eiEKBZgtsVA5SGY1wXcmTVt2v77aq7cSvNoIeOcOo6uPARAhhwPs68ufPn0KNLn069uvXrfQpklSAoRwOT1lhXdgC+BQSlEZZb0175QcJ3Sgt039Y+6+sZDQrI119LW/26MUQQ33zaSFDfATY0kFh2euewV9l748AkwAGVITidAAA9gACE2HXo4YcghijiiN0YEIEC5e3QAAP9RWOiIxMd0xKK0zhSRwRPMNCSAepVYoCNTMnoUopxNDLbEysSuVIDLVLXyALGMSfAAgsosICSP01J5ZXWQUBlj89hSeKYZJZpJoghAAAh+QQJBwAAACwAAAAAZABkAAAF/yAgjmRpnmiqrmzrvnAsz3Rt33iu73zv/0Bag8FoBI+8RmKZMCKfNQbTkSAIoNgYZElNOBjZcGtLLUPE6JSg601cXQ3IO60SQAzyF9l7bgkMbQNzdCUCC1UJEWAuAgOCLwYOkpIDhCdbBIiVQFIOB5IHVpYlBpmmC0EMk6t9oyIDplUGqZ+ek06uAAwEpqJBCqsOs7kjDAYLCoM/DQa1ycSEEBCL0NXW19jZ2tvc3d7fPwJDAsoz4hC44AIFB+0R5TGwvAbw2Q0E7fnvNQIEBbwEqHVj0A5BvgPpYtzj9W+TNwUHDR4QqBAgr1bdIBzMlzCGgX8EFtTD1sBTPgQFRv/6YTAgDzgAJfP5eslDAAMFDTrS3Mmzp8+fQIMKHUq0qNGjSJMisYNR6YotCBAE9GPAgE6fEKJqnbiiQYQCYCmaePDgBNmyJc6mVUuC7Ai3AOC+ZWuipAStUQusGFDgawQFK+TOjYtWhFvBhwsTnlsWseITDfDibVoCAtivgFUINtxY8VnHiwdz/ty2MwoBkrVSJtEAbNjAjxeDnu25cOLaoU2sSa236wCrKglvpss5t/DHcuEO31z57laxTisniErganQSNldf3869u/fv4MOLH0++vHk/A5YQeISjQfBr6yTIl5/Sxp2/76sNmM9fuwsDESyAHzgJ8DdfbzN4JWCkBBFYd40DBsqXgA0DMIhMfsQUGGEENjRQIR4v7Rehfy9gWE18/DkEnh0RJELieTDGKOOMNAa1DlkS1Bceap894ICJUNjhCJAyFNAjWahAA8ECTKrow5FkIVDNMcgMAwSUzFnCAJMLvHiDBFBKWQ1LLgERAZRJBpVTiQ70eMBQDSigAHSnLYCAj2kCJYCcBjwz3h98EnkUM1adJ2iNiCaq6KKLhgAAIfkECQcAAAAsAAAAAGQAZAAABf8gII5kaZ5oqq5s675wLM90bd94ru987//AoHAYEywShIWAyKwtCMjEokmFCaJQwrLKVTWy0UZ3jCqAC+SfoCF+NQrIQrvFWEQU87RpQOgbYg0MMAwJDoUEeXoiX2Z9iT0LhgmTU4okEH0EZgNCk4WFEZYkX5kEEEJwhoaVoiIGmklDEJOSgq0jDAOnRBBwBba3wcLDxMXGx8jJysvMzUJbzgAGn7s2DQsFEdXLCg4HDt6cNhHZ2dDJAuDqhtbkBe+Pxgze4N8ON+Tu58jp6+A3DPJtU9aNnoM/OBrs4wYuAcJoPYBBnEixosWLGDNq3Mixo8ePIEOKxGHEjIGFKBj/DLyY7oDLA1pYKIgQQcmKBw9O4MxZYmdPnyRwjhAKgOhQoCcWvDyA4IC4FAHtaLvJM2hOo0WvVs3K9ehRrVZZeFsKc0UDmnZW/jQhFOtOt2C9ingLt+uJsU1dolmhwI5NFVjnxhVsl2tdwkgNby0RgSyCpyogqGWbOOvitlvfriVc2LKKli9jjkRhRNPJ0ahTq17NurXr17Bjy55NG0UDBQpOvx6AoHdTiTQgGICsrIFv3wdQvoCwoC9xZAqO+34Ow0DfBQ+VEZDeW4GNOgsWTC4WnTv1QQaAJ2vA9Hhy1wPaN42XWoD1Acpr69/Pv79/ZgN8ch5qBUhgoIF7BSMAfAT07TDAgRCON8ZtuDWYQwIQHpigKAzgpoCEOGCYoQQJKGidARaaYB12LhAwogShKMhAiqMc8JYDNELwIojJ2EjXAS0UCOGAywxA105EjgBBBAlMZdECR+LESmpQRjklagxE+YB6oyVwZImtCUDAW6K51mF6/6Wp5po2hAAAIfkECQcAAAAsAAAAAGQAZAAABf8gII5kaZ5oqq5s675wLM90bd94ru987//AoHAYE0AWC4iAyKwNCFDCoEmFCSJRQmRZ7aoaBWi40PCaUc/o9OwTNMqvhiE84LYYg4GSnWpEChEQMQ0MVlgJWnZ8I36AgHBAT4iIa4uMjo9CC5MECZWWAI2Oij4GnaefoEcFBYVCAlCIBK6gIwwNpEACCgsGubXAwcLDxMXGx8jJysvMZ7/KDAsRC5A1DQO9z8YMCQ4J39UzBhHTCtrDAgXf3gkKNg3S0hHhx9zs3hE3BvLmzOnd6xbcYDCuXzMI677RenfOGAR1CxY26yFxosWLGDNq3Mixo8ePIEOKHEmyZDEBAwz/GGDQcISAlhMFLHBwwIEDXyyOZFvx4MGJnj5LABU6lETPEUcBJEVa9MQAm1Ad0CshE4mCqUaDZlWqlatXpl9FLB26NGyKCFBr3lyxCwk1nl3F+iwLlO7crmPr4r17NqpNAzkXKMCpoqxcs0ftItaaWLFhEk9p2jyAlSrMukTjNs5qOO9hzipkRiVsMgXKwSxLq17NurXr17Bjy55Nu7ZtIoRWwizZIMGB3wR2f4FQuVjv38gLCD8hR8HVg78RIEdQnAUD5woqHjMgPfpv7S92Oa8ujAHy8+TZ3prYgED331tkp0Mef7YbJctv69/Pv7//HOlI0JNyQ+xCwHPACOCAmV4S5AfDAAhEKF0qfCyg14BANCChhAc4CAQCFz6mgwIbSggYKCGKmAOJJSLgDiggXiiBC9cQ5wJ3LVJ4hoUX5rMCPBIEKcFbPx5QYofAHKAXkissIKSQArGgIYfgsaGAki62JMCTT8J0Wh0cQcClkIK8JuaYEpTpGgMIjIlAlSYNMKaOq6HUpgQIgDkbAxBAAOd/gAYqKA0hAAAh+QQJBwAAACwAAAAAZABkAAAF/yAgjmRpnmiqrmzrvnAsz3Rt33iu73zv/8CgcChrQAYNotImiBQKi+RyCjM4nwOqtmV4Og3bcIpRuDLEaBNDoTjDGg1BWmVQGORDA2GfnZusCxFgQg17BAUEUn4jEYGNQwOHhhCLJFYREQpDEIZ7ipUCVgqfQAt7BYOVYkduqq6vsLGys7S1tre4ubq7UwIDBn04DAOUuwJ7CQQReDUMC8/FuXrJydE0Bs92uwvUBAnBNM7P4LcK3ufkMxDAvMfnBbw9oQsDzPH3+Pn6+/z9/v8AAwocSLCgwYO9IECwh9AEBAcJHCRq0aAOqRMPHmDMaCKjRhIeP47gKIIkyZEeU/8IgMiSABc2mlacRAlgJkebGnGizCmyZk8UAxIIHdoqRR02LGaW5AkyZFOfT5c6pamURFCWES+aCGWgKIqqN3uGfapzqU+xTFEIiChUYo+pO0uM3fnzpMm6VUs8jDixoVoIDBj6HUy4sOHDiBMrXsy4sWMSTSRkLCD4ltcZK0M+QFB5lgIHEFPNWKB5cq7PDg6AFh0DQem8sVaCBn0gQY3XsGExSD0bdI0DryXgks0bYg3SpeHhQj07HQzgIR10lmWAr/MYC1wjWDD9sffv4MOLR3j1m5J1l/0UkMCevXIgDRIcQHCAQHctENrrv55D/oH/B7ynnn7t2fYDAwD+R59zVmEkQCB7BvqgQIIAphdGBA9K4JILcbzQAID0/cfgFvk9aE0KDyFA34kp+AdgBK4MQKCAKEqg4o0sniBAAQBS9goEESQQQY4nJHDjjRGy0EBg/Rx55GFO3ngYAVFuWBiCRx4w4kENFKBiAVuOJ+aYZIoZAgAh+QQJBwAAACwAAAAAZABkAAAF/yAgjmRpnmiqrmzrvnAsz3Rt33iu73zv/8CgcChrMBoNotImUCwiiuRyCoNErhEIdduCPJ9arhgleEYWgrHaxIBAGDFkep1iGBhzobUQkdJLDAtOYUENEXx8fn8iBguOBkMNiImLJF6CA0MCBYh9lSMCEAYQikAMnBFwn2MCRquvsLGys7S1tre4ubq7vDqtpL5HvAIGBMYDeTTECgrJtwwEBcYEzjIMzKO7A9PGpUUGzN61EMbSBOIxoei0ZdOQvTuhAw3V8Pb3+Pn6+/z9/v8AAwocSBCQo0wFUwhI8KDhgwPrerUSUK8EAYcOD/CTRCABGhUMMGJ8d6JhSZMlHP+mVEkCJQCULkVgVFggQUcCC1QoEOlQQYqYMh+8FDrCZEyjRIMWRdoyaZ2bNhOoOmGAZ8OcKIAO3bqUpdKjSXk25XqiQdSb60JaJWlCK9OlZLeChetVrtMSm85iTXFRpMafdYfefRsUqEuYg7WWkGTTk4qFGB1EHEavIpuDCTNr3sy5s+fPoEOLHk063YCaCZD1mlpjk4TXrwtYjgWh5gLWMiDA3o3wFoQECRwExw2jwG7YCXDlFS58r4wEx187wMUgOHDgEWpEiC4h+a281h34pKE7em9b1YUDn7xiwHHZugKdYc/CSoIss0vr38+/v//RTRAQhRIC4AHLAAcgoCCkAuf50IACDkTYzCcCJLiggvTRAKEDB0TIFh0GXLjgeD4wwGGEESaQIREKiKggiT2YiOKJxI0xgIsIfKgCPS+YFWGHwq2oiYULHpCfCFZE+FELBszoQIN0NEDkATWaIACHB2TpwJEAEGOdaqsIMIACYLKwQJZoHuDcCkZweUsBaCKQJQGfEZBmlgV8ZkCCceqYWXVpUgOamNEYIOR/iCaq6KIAhAAAIfkECQcAAAAsAAAAAGQAZAAABf8gII5kaZ5oqq5s675wLM90bd94ru987//AoHBIExCPOMhiAUE6ZYLl0vissqJSqnWLGiwUA64Y1WiMfwKGmSgwgM+otsKwFhoWkYgBbmIo/gxEeXgLfCUNfwp1QQp4eoaHakdRelqQl5iZmpucnZ6foKGioz8LCA8IC5akOAcPr68Oq6CzMguwuAWjEBEFC4syDriwEqICvcg2w7iiDQXPBRHAMKfLD8bR0RE2t8u6ogzPEU01AsK4ErWdAtMzxxKvBeqs9PX29/j5+vv8/f7/AAMKNAEBwryBJAYgkMCwEMIUAxhKlOBQn4AB0cKsWDiRYTsRr07AMjGSBDOT10D/pgyJkmUXAjAJkEMBoaPEmSRTogTgkue1niGB6hwptAXMAgR8qahpU4JGkTpHBI06bGdRlSdV+lQRE6aCjU3n9dRatCzVoT/NqjCAFCbOExE7VoQ6tqTUtC2jbtW6967eE2wjPFWhUOLchzQNIl7MuLHjx5AjS55MubJlGQ3cKDj4kMEBBKARDKZ1ZwDnFQI+hwb9UZMAAglgb6uhcDXor6EUwN49GoYC26AJiFoQu3jvF7Vt4wZloDjstzBS2z7QWtPuBKpseA594LinAQYU37g45/Tl8+jTq19fmUF4yq8PfE5QPQeEAgkKBLpUQL7/BEJAkMCADiSwHx8NyIeAfH8IHOgDfgUm4MBhY0Dg34V7ACEhgQnMxocACyoon4M9EBfhhJdEcOEBwrkwQAQLeHcCAwNKSEB9VRzjHwHmAbCAA0Ci6AIDeCjiGgQ4jjBAkAcAKSNCCgQZ5HKOGQBkk0Bm+BgDUjZJYmMGYOmAlpFlRgd7aKap5poyhAAAIfkECQcAAAAsAAAAAGQAZAAABf8gII5kaZ5oqq5s675wLM90bd94ru987//AoHBIExCPOIHB0EA6ZUqFwmB8WlkCqbR69S0cD8SCy2JMGd3f4cFmO8irRjPdW7TvEaEAYkDTTwh3bRJCEAoLC35/JIJ3QgaICwaLJYGND0IDkRCUJHaNBXoDAxBwlGt3EqadRwIFEmwFq6y0tba3uLm6u7y9viYQEQkFpb8/AxLJybLGI7MwEMrSA81KEQNzNK/SyQnGWQsREZM1CdzJDsYN4RHh2TIR5xLev1nt4zbR59TqCuOcNVxxY1btXcABBBIkGPCsmcOHECNKnEixosWLGDNq3MjxCIRiHV0wIIAAQQKAIVX/MDhQsqQElBUFNFCAjUWBli0dGGSEyUQbn2xKOOI5IigAo0V/pmBQIEIBgigg4MS5MynQoz1FBEWKtatVrVuzel2h4GlTflGntnzGFexYrErdckXaiGjbEv6aEltxc+qbFHfD2hUr+GvXuIfFmmD6NEJVEg1Y4oQJtC3ixDwtZzWqWfGJBksajmhA0iTllCk+ikbNurXr17Bjy55Nu7bt20HkKGCwOiWDBAeC63S4B1vvFAIIBF+e4DEuAQsISCdHI/Ly5ad1QZBeQLrzMssRLFdgDKF0AgUUybB+/YB6XiO7Sz9+QkAE8cEREPh+y8B5hjbYtxxU6kDQAH3I7XEgnG4MNujggxBGCAVvt2XhwIUK8JfEIX3YYsCFB2CoRwEJJEQAgkM0ANyFLL7HgwElxphdGhCwCKIDLu4QXYwEUEeJAAnc6EACOeowAI8n1TKAjQ74uIIAo9Bnn4kRoDgElEEmQIULNWY54wkMjAKSLQq+IMCQQwZp5UVdZpnkbBC4OeSXqCXnJpG1qahQc7c1wAADGkoo6KCEFrpCCAA7AAAAAAAAAAAA);
	background-position: 50% 50%;
	background-repeat: no-repeat;
}

div.CanvasXpressCanvasResizerloading2 {
  box-sizing: content-box;
	background-image:
		url(data:image/gif;base64,R0lGODlhZABkAPQAAP///6qqqtjY2MzMzLu7u729vcjIyLOzs6+vr7i4uMXFxcPDw9PT09bW1rW1taqqqtHR0cDAwK2trQAAAAAAAAAAAAAAAAAAAAAAAAAAAAAAAAAAAAAAAAAAAAAAAAAAACH/C05FVFNDQVBFMi4wAwEAAAAh/hpDcmVhdGVkIHdpdGggYWpheGxvYWQuaW5mbwAh+QQJBwAAACwAAAAAZABkAAAF/yAgjmRpnmiqrmzrvnAsz3Rt33iu73zfMgoDw0csAgSEh/JBEBifucRymYBaaYzpdHjtuhba5cJLXoHDj3HZBykkIpDWAP0YrHsDiV5faB3CB3c8EHuFdisNDlMHTi4NEI2CJwWFewQuAwtBMAIKQZGSJAmVelVGEAaeXKEkEaQSpkUNngYNrCWEpIdGj6C3IpSFfb+CAwkOCbvEy8zNzs/Q0dLT1NUrAgOf1kUMBwjfB8rbOQLe3+C24wxCNwPn7wrjEAv0qzMK7+eX2wb0mzXu8iGIty1TPRvlBKazJgBVnBsN8okbRy6VgoUUM2rcyLGjx48gQ4ocSbKkyZMoJf8JMFCAwAJfKU0gOUDzgAOYHiE8XDGAJoKaalAoObHERFESU0oMFbF06YikKQQsiKCJBYGaNR2ocPr0AQCuQ8F6Fdt1rNeuLSBQjRDB3qSfPm1uPYvUbN2jTO2izQs171e6J9SuxXjCAFaaQYkC9ku2MWCnYR2rkDqV4IoEWG/O5fp3ceS7nuk2Db0YBQS3UVm6xBmztevXsGPLnk27tu3buHOvQU3bgIPflscJ4C3D92/gFNUWgHPj2G+bmhkWWL78xvPjDog/azCdOmsXzrF/dyYgAvUI7Y7bDF5N+QLCM4whM7BxvO77+PPr38+//w4GbhSw0xMQDKCdJAwkcIx2ggMSsQABENLHzALILDhMERAQ0BKE8IUSwYILPjEAhCQ2yMoCClaYmA8NQLhhh5I0oOCCB5rAQI0mGEDiRLfMQhWOI3CXgIYwotBAA/aN09KQCVw4m4wEMElAkTEhIWUCSaL0IJPsySZVlC/5J+aYZJZppgghAAAh+QQJBwAAACwAAAAAZABkAAAF/yAgjmRpnmiqrmzrvnAsz3Rt33iu73zfMhAIw0csAgQDhESCGAiM0NzgsawOolgaQ1ldIobZsAvS7ULE6BW5vDynfUiFsyVgL58rwQLxOCzeKwwHCIQHYCsLbH95Dg+OjgeAKAKDhIUNLA2JVQt4KhGPoYuSJEmWlgYuSBCYLRKhjwikJQqnlgpFsKGzJAa2hLhEuo6yvCKUv549BcOjxgOVhFdFdbAOysYNCgQK2HDMVAXexuTl5ufo6err7O3kAgKs4+48AhEH+ATz9Dj2+P8EWvET0YDBPlX/Eh7i18CAgm42ICT8l2ogAAYPFSyU0WAiPjcDtSkwIHCGAAITE/+UpCeg4EqTKPGptEikpQEGL2nq3Mmzp8+fQIMKHUq0qNGjSJO6E8DA4RyleQw4mOqgk1F4LRo4OEDVwTQUjk48MjGWxC6zD0aEBbBWbdlJBhYsAJlC6lSuDiKoaOuWbdq+fMMG/us37eCsCuRaVWG3q94UfEUIJlz48GHJsND6VaFJ8UEAWrdS/SqWMubNgClP1nz67ebIJQTEnduicdWDZ92aXq17N+G1kV2nwEqnqYGnUJMrX868ufPn0KNLn069Or+N0hksSFCArkWmORgkcJCgvHeWCiIYOB9jAfnx3D+fE5A+woKKNSLAh4+dXYMI9gEonwoKlPeeON8ZAOCgfTc0UB5/OiERwQA5xaCJff3xM6B1HHbo4YcghigiNXFBhEVLGc5yEgEJEKBPFBBEUEAE7M0yAIs44leTjDNGUKEkBrQopDM+NFDAjEf+CMiNQhJAWpE8zqjkG/8JGcGGIjCQIgoMyOhjOkwNMMCWJTTkInJZNYAlPQYU4KKT0xnpopsFTKmUPW8ScOV0N7oJ53TxJAbBmiMWauihiIIYAgAh+QQJBwAAACwAAAAAZABkAAAF/yAgjmRpnmiqrmzrvnAsz3Rt33iu73zv/8AZo4BAFBjBpI5xKBYPSKWURnA6CdNszGrVeltc5zcoYDReiXDCBSkQCpDxShA52AuCFoQribMKEoGBA3IpdQh2B1h6TQgOfisDgpOQhSMNiYkIZy4CnC0Ek4IFliVMmnYGQAmigWull5mJUT6srRGwJESZrz+SrZWwAgSJDp8/gJOkuaYKwUADCQ4JhMzW19jZ2tvc3d7f4NoCCwgPCAs4AwQODqrhIgIOD/PzBzYDDgfsDgrvAAX0AqKjIW0fuzzhJASk56CGwXwOaH1bGLBGQX0H31Gch6CGgYf93gGkOJCGgYIh3/8JUBjQHg6J/gSMlBABob+bOHPq3Mmzp8+fQIMKHUq0qNEUAiBAOHZ0RYN10p41PZGg6jQHNk/M07q1BD2vX0l0BdB1rIiKKhgoMMD0BANpVqmpMHv2AVm7I7aa1Yu3bl6+YvuuUEDYXdq40qqhoHu38d+wfvf2pRjYcYq1a0FNg5vVBGPAfy03lhwa8mjBJxqs7Yzi6WapgemaPh0b9diythnjSAqB9dTfwIMLH068uPHjyJMrX84cnIABCwz4Hj4uAYEEeHIOMAAbhjrr1lO+g65gQXcX0a5fL/nOwIL3imlAUG/d8DsI7xfAlEFH/SKcEAywHw3b9dbcgQgmqOByggw26KAIDAxwnnAGEGAhe0AIoEAE0mXzlBsWTojDhhFwmE0bFroR3w8RLNAiLtg8ZaGFbfVgwIv2WaOOGzn+IIABCqx4TRk1pkXYgMQNUUAERyhnwJIFFNAjcTdGaWJydCxZ03INBFjkg2CGKeaYCYYAACH5BAkHAAAALAAAAABkAGQAAAX/ICCOZGmeaKqubOu+cCzPdG3feK7vfO//wBnDUCAMBMGkTkA4OA8EpHJKMzyfBqo2VkBcEYWtuNW8HsJjoIDReC2e3kPEJRgojulVPeFIGKQrEGYOgCoMBwiJBwx5KQMOkJBZLQILkAuFKQ2IiYqZjQANfA4HkAltdKgtBp2tA6AlDJGzjD8KrZ0KsCSipJCltT63uAiTuyIGsw66asQHn6ACCpEKqj8DrQevxyVr0D4NCgTV3OXm5+jp6uvs7e7v6gIQEQkFEDgNCxELwfACBRICBtxGQ1QCPgn6uRsgsOE9GgoQ8inwLV2ChgLRzKCHsI9Cdg4wBkxQw9LBPhTh/wG4KHIODQYnDz6Ex1DkTCEL6t189w+jRhsf/Q04WACPyqNIkypdyrSp06dQo0qdSrWqVUcL+NER0MAa1AYOHoh9kKCiiEoE6nl1emDsWAIrcqYlkDKF2BNjTeQl4bbEXRF//47oe8KABLdjg4qAOTcBAcWAH+iVLBjA3cqXJQ/WbDkzX84oFCAey+wEg8Zp136e3Pnz3sitN28mDLsyiQWjxRo7EaFxXRS2W2OmDNqz7NrDY5swkPsB5FC91a6gHRm08OKvYWu3nd1EW8Rw9XA1q1TAd7Flr76wo1W9+/fw48ufT7++/fv48+s/wXUABPLwCWAAAQRiolQD/+FDIKRdBOz0TjgKkGNDAwsSSJBKEESowHOUEFjEY0lJEyGAegyw4G5HNcAAiS0g2ACL+8Uo44w01mjjjTi+wMCKMs5TQAQO+iCPAQme00AEP/4IIw0DZLVAkLA0kGQBBajGQ5MLKIDiMUcmGYGVO0CQZXvnCIAkkFOsYQCH0XQVAwP+sRlgVvssadU8+6Cp3zz66JmfNBFE8EeMKrqZ46GIJqrooi6EAAAh+QQJBwAAACwAAAAAZABkAAAF/yAgjmRpnmiqrmzrvnAsz3Rt33iu73zv/0Baw2BoBI88g2N5MCCfNgZz6WBArzEl1dHEeluGw9Sh+JpTg+1y8GpABGdWQxFZWF0L7nLhEhAOgBFwcScNCYcOCXctAwsRbC5/gIGEJwuIh3xADJOdg5UjEQmJowlBYZ2AEKAkeZgFQZypB0asIgyYCatBCakEtiQMBQkFu0GGkwSfwGYQBovM0dLT1NXW19jZ2ts+AgYKA8s0As6Q3AADBwjrB9AzogkEytwN6uvs4jAQ8fxO2wr3ApqTMYAfgQSatBEIeK8MjQEHIzrUBpAhgoEyIkSct62BxQP5YAhoZCDktQEB2/+d66ZAQZGVMGPKnEmzps2bOHPq3Mmzp88v5Iz9ZLFAgtGLjCIU8IezqFGjDzCagCBPntQSDx6cyKoVa1avX0mEBRB2rAiuXU00eMoWwQoF8grIW2H2rFazX/HeTUs2Lde+YvmegMCWrVATC+RWpSsYsN6/I/LyHYtWL+ATAwo/PVyCatWrgU1IDm3Zst2+k/eiEKBZgtsVA5SGY1wXcmTVt2v77aq7cSvNoIeOcOo6uPARAhhwPs68ufPn0KNLn069uvXrfQpklSAoRwOT1lhXdgC+BQSlEZZb0175QcJ3Sgt039Y+6+sZDQrI119LW/26MUQQ33zaSFDfATY0kFh2euewV9l748AkwAGVITidAAA9gACE2HXo4YcghijiiN0YEIEC5e3QAAP9RWOiIxMd0xKK0zhSRwRPMNCSAepVYoCNTMnoUopxNDLbEysSuVIDLVLXyALGMSfAAgsosICSP01J5ZXWQUBlj89hSeKYZJZpJoghAAAh+QQJBwAAACwAAAAAZABkAAAF/yAgjmRpnmiqrmzrvnAsz3Rt33iu73zv/0Bag8FoBI+8RmKZMCKfNQbTkSAIoNgYZElNOBjZcGtLLUPE6JSg601cXQ3IO60SQAzyF9l7bgkMbQNzdCUCC1UJEWAuAgOCLwYOkpIDhCdbBIiVQFIOB5IHVpYlBpmmC0EMk6t9oyIDplUGqZ+ek06uAAwEpqJBCqsOs7kjDAYLCoM/DQa1ycSEEBCL0NXW19jZ2tvc3d7fPwJDAsoz4hC44AIFB+0R5TGwvAbw2Q0E7fnvNQIEBbwEqHVj0A5BvgPpYtzj9W+TNwUHDR4QqBAgr1bdIBzMlzCGgX8EFtTD1sBTPgQFRv/6YTAgDzgAJfP5eslDAAMFDTrS3Mmzp8+fQIMKHUq0qNGjSJMisYNR6YotCBAE9GPAgE6fEKJqnbiiQYQCYCmaePDgBNmyJc6mVUuC7Ai3AOC+ZWuipAStUQusGFDgawQFK+TOjYtWhFvBhwsTnlsWseITDfDibVoCAtivgFUINtxY8VnHiwdz/ty2MwoBkrVSJtEAbNjAjxeDnu25cOLaoU2sSa236wCrKglvpss5t/DHcuEO31z57laxTisniErganQSNldf3869u/fv4MOLH0++vHk/A5YQeISjQfBr6yTIl5/Sxp2/76sNmM9fuwsDESyAHzgJ8DdfbzN4JWCkBBFYd40DBsqXgA0DMIhMfsQUGGEENjRQIR4v7Rehfy9gWE18/DkEnh0RJELieTDGKOOMNAa1DlkS1Bceap894ICJUNjhCJAyFNAjWahAA8ECTKrow5FkIVDNMcgMAwSUzFnCAJMLvHiDBFBKWQ1LLgERAZRJBpVTiQ70eMBQDSigAHSnLYCAj2kCJYCcBjwz3h98EnkUM1adJ2iNiCaq6KKLhgAAIfkECQcAAAAsAAAAAGQAZAAABf8gII5kaZ5oqq5s675wLM90bd94ru987//AoHAYEywShIWAyKwtCMjEokmFCaJQwrLKVTWy0UZ3jCqAC+SfoCF+NQrIQrvFWEQU87RpQOgbYg0MMAwJDoUEeXoiX2Z9iT0LhgmTU4okEH0EZgNCk4WFEZYkX5kEEEJwhoaVoiIGmklDEJOSgq0jDAOnRBBwBba3wcLDxMXGx8jJysvMzUJbzgAGn7s2DQsFEdXLCg4HDt6cNhHZ2dDJAuDqhtbkBe+Pxgze4N8ON+Tu58jp6+A3DPJtU9aNnoM/OBrs4wYuAcJoPYBBnEixosWLGDNq3Mixo8ePIEOKxGHEjIGFKBj/DLyY7oDLA1pYKIgQQcmKBw9O4MxZYmdPnyRwjhAKgOhQoCcWvDyA4IC4FAHtaLvJM2hOo0WvVs3K9ehRrVZZeFsKc0UDmnZW/jQhFOtOt2C9ingLt+uJsU1dolmhwI5NFVjnxhVsl2tdwkgNby0RgSyCpyogqGWbOOvitlvfriVc2LKKli9jjkRhRNPJ0ahTq17NurXr17Bjy55NG0UDBQpOvx6AoHdTiTQgGICsrIFv3wdQvoCwoC9xZAqO+34Ow0DfBQ+VEZDeW4GNOgsWTC4WnTv1QQaAJ2vA9Hhy1wPaN42XWoD1Acpr69/Pv79/ZgN8ch5qBUhgoIF7BSMAfAT07TDAgRCON8ZtuDWYQwIQHpigKAzgpoCEOGCYoQQJKGidARaaYB12LhAwogShKMhAiqMc8JYDNELwIojJ2EjXAS0UCOGAywxA105EjgBBBAlMZdECR+LESmpQRjklagxE+YB6oyVwZImtCUDAW6K51mF6/6Wp5po2hAAAIfkECQcAAAAsAAAAAGQAZAAABf8gII5kaZ5oqq5s675wLM90bd94ru987//AoHAYE0AWC4iAyKwNCFDCoEmFCSJRQmRZ7aoaBWi40PCaUc/o9OwTNMqvhiE84LYYg4GSnWpEChEQMQ0MVlgJWnZ8I36AgHBAT4iIa4uMjo9CC5MECZWWAI2Oij4GnaefoEcFBYVCAlCIBK6gIwwNpEACCgsGubXAwcLDxMXGx8jJysvMZ7/KDAsRC5A1DQO9z8YMCQ4J39UzBhHTCtrDAgXf3gkKNg3S0hHhx9zs3hE3BvLmzOnd6xbcYDCuXzMI677RenfOGAR1CxY26yFxosWLGDNq3Mixo8ePIEOKHEmyZDEBAwz/GGDQcISAlhMFLHBwwIEDXyyOZFvx4MGJnj5LABU6lETPEUcBJEVa9MQAm1Ad0CshE4mCqUaDZlWqlatXpl9FLB26NGyKCFBr3lyxCwk1nl3F+iwLlO7crmPr4r17NqpNAzkXKMCpoqxcs0ftItaaWLFhEk9p2jyAlSrMukTjNs5qOO9hzipkRiVsMgXKwSxLq17NurXr17Bjy55Nu7ZtIoRWwizZIMGB3wR2f4FQuVjv38gLCD8hR8HVg78RIEdQnAUD5woqHjMgPfpv7S92Oa8ujAHy8+TZ3prYgED331tkp0Mef7YbJctv69/Pv7//HOlI0JNyQ+xCwHPACOCAmV4S5AfDAAhEKF0qfCyg14BANCChhAc4CAQCFz6mgwIbSggYKCGKmAOJJSLgDiggXiiBC9cQ5wJ3LVJ4hoUX5rMCPBIEKcFbPx5QYofAHKAXkissIKSQArGgIYfgsaGAki62JMCTT8J0Wh0cQcClkIK8JuaYEpTpGgMIjIlAlSYNMKaOq6HUpgQIgDkbAxBAAOd/gAYqKA0hAAAh+QQJBwAAACwAAAAAZABkAAAF/yAgjmRpnmiqrmzrvnAsz3Rt33iu73zv/8CgcChrQAYNotImiBQKi+RyCjM4nwOqtmV4Og3bcIpRuDLEaBNDoTjDGg1BWmVQGORDA2GfnZusCxFgQg17BAUEUn4jEYGNQwOHhhCLJFYREQpDEIZ7ipUCVgqfQAt7BYOVYkduqq6vsLGys7S1tre4ubq7UwIDBn04DAOUuwJ7CQQReDUMC8/FuXrJydE0Bs92uwvUBAnBNM7P4LcK3ufkMxDAvMfnBbw9oQsDzPH3+Pn6+/z9/v8AAwocSLCgwYO9IECwh9AEBAcJHCRq0aAOqRMPHmDMaCKjRhIeP47gKIIkyZEeU/8IgMiSABc2mlacRAlgJkebGnGizCmyZk8UAxIIHdoqRR02LGaW5AkyZFOfT5c6pamURFCWES+aCGWgKIqqN3uGfapzqU+xTFEIiChUYo+pO0uM3fnzpMm6VUs8jDixoVoIDBj6HUy4sOHDiBMrXsy4sWMSTSRkLCD4ltcZK0M+QFB5lgIHEFPNWKB5cq7PDg6AFh0DQem8sVaCBn0gQY3XsGExSD0bdI0DryXgks0bYg3SpeHhQj07HQzgIR10lmWAr/MYC1wjWDD9sffv4MOLR3j1m5J1l/0UkMCevXIgDRIcQHCAQHctENrrv55D/oH/B7ynnn7t2fYDAwD+R59zVmEkQCB7BvqgQIIAphdGBA9K4JILcbzQAID0/cfgFvk9aE0KDyFA34kp+AdgBK4MQKCAKEqg4o0sniBAAQBS9goEESQQQY4nJHDjjRGy0EBg/Rx55GFO3ngYAVFuWBiCRx4w4kENFKBiAVuOJ+aYZIoZAgAh+QQJBwAAACwAAAAAZABkAAAF/yAgjmRpnmiqrmzrvnAsz3Rt33iu73zv/8CgcChrMBoNotImUCwiiuRyCoNErhEIdduCPJ9arhgleEYWgrHaxIBAGDFkep1iGBhzobUQkdJLDAtOYUENEXx8fn8iBguOBkMNiImLJF6CA0MCBYh9lSMCEAYQikAMnBFwn2MCRquvsLGys7S1tre4ubq7vDqtpL5HvAIGBMYDeTTECgrJtwwEBcYEzjIMzKO7A9PGpUUGzN61EMbSBOIxoei0ZdOQvTuhAw3V8Pb3+Pn6+/z9/v8AAwocSBCQo0wFUwhI8KDhgwPrerUSUK8EAYcOD/CTRCABGhUMMGJ8d6JhSZMlHP+mVEkCJQCULkVgVFggQUcCC1QoEOlQQYqYMh+8FDrCZEyjRIMWRdoyaZ2bNhOoOmGAZ8OcKIAO3bqUpdKjSXk25XqiQdSb60JaJWlCK9OlZLeChetVrtMSm85iTXFRpMafdYfefRsUqEuYg7WWkGTTk4qFGB1EHEavIpuDCTNr3sy5s+fPoEOLHk063YCaCZD1mlpjk4TXrwtYjgWh5gLWMiDA3o3wFoQECRwExw2jwG7YCXDlFS58r4wEx187wMUgOHDgEWpEiC4h+a281h34pKE7em9b1YUDn7xiwHHZugKdYc/CSoIss0vr38+/v//RTRAQhRIC4AHLAAcgoCCkAuf50IACDkTYzCcCJLiggvTRAKEDB0TIFh0GXLjgeD4wwGGEESaQIREKiKggiT2YiOKJxI0xgIsIfKgCPS+YFWGHwq2oiYULHpCfCFZE+FELBszoQIN0NEDkATWaIACHB2TpwJEAEGOdaqsIMIACYLKwQJZoHuDcCkZweUsBaCKQJQGfEZBmlgV8ZkCCceqYWXVpUgOamNEYIOR/iCaq6KIAhAAAIfkECQcAAAAsAAAAAGQAZAAABf8gII5kaZ5oqq5s675wLM90bd94ru987//AoHBIExCPOMhiAUE6ZYLl0vissqJSqnWLGiwUA64Y1WiMfwKGmSgwgM+otsKwFhoWkYgBbmIo/gxEeXgLfCUNfwp1QQp4eoaHakdRelqQl5iZmpucnZ6foKGioz8LCA8IC5akOAcPr68Oq6CzMguwuAWjEBEFC4syDriwEqICvcg2w7iiDQXPBRHAMKfLD8bR0RE2t8u6ogzPEU01AsK4ErWdAtMzxxKvBeqs9PX29/j5+vv8/f7/AAMKNAEBwryBJAYgkMCwEMIUAxhKlOBQn4AB0cKsWDiRYTsRr07AMjGSBDOT10D/pgyJkmUXAjAJkEMBoaPEmSRTogTgkue1niGB6hwptAXMAgR8qahpU4JGkTpHBI06bGdRlSdV+lQRE6aCjU3n9dRatCzVoT/NqjCAFCbOExE7VoQ6tqTUtC2jbtW6967eE2wjPFWhUOLchzQNIl7MuLHjx5AjS55MubJlGQ3cKDj4kMEBBKARDKZ1ZwDnFQI+hwb9UZMAAglgb6uhcDXor6EUwN49GoYC26AJiFoQu3jvF7Vt4wZloDjstzBS2z7QWtPuBKpseA594LinAQYU37g45/Tl8+jTq19fmUF4yq8PfE5QPQeEAgkKBLpUQL7/BEJAkMCADiSwHx8NyIeAfH8IHOgDfgUm4MBhY0Dg34V7ACEhgQnMxocACyoon4M9EBfhhJdEcOEBwrkwQAQLeHcCAwNKSEB9VRzjHwHmAbCAA0Ci6AIDeCjiGgQ4jjBAkAcAKSNCCgQZ5HKOGQBkk0Bm+BgDUjZJYmMGYOmAlpFlRgd7aKap5poyhAAAIfkECQcAAAAsAAAAAGQAZAAABf8gII5kaZ5oqq5s675wLM90bd94ru987//AoHBIExCPOIHB0EA6ZUqFwmB8WlkCqbR69S0cD8SCy2JMGd3f4cFmO8irRjPdW7TvEaEAYkDTTwh3bRJCEAoLC35/JIJ3QgaICwaLJYGND0IDkRCUJHaNBXoDAxBwlGt3EqadRwIFEmwFq6y0tba3uLm6u7y9viYQEQkFpb8/AxLJybLGI7MwEMrSA81KEQNzNK/SyQnGWQsREZM1CdzJDsYN4RHh2TIR5xLev1nt4zbR59TqCuOcNVxxY1btXcABBBIkGPCsmcOHECNKnEixosWLGDNq3MjxCIRiHV0wIIAAQQKAIVX/MDhQsqQElBUFNFCAjUWBli0dGGSEyUQbn2xKOOI5IigAo0V/pmBQIEIBgigg4MS5MynQoz1FBEWKtatVrVuzel2h4GlTflGntnzGFexYrErdckXaiGjbEv6aEltxc+qbFHfD2hUr+GvXuIfFmmD6NEJVEg1Y4oQJtC3ixDwtZzWqWfGJBksajmhA0iTllCk+ikbNurXr17Bjy55Nu7bt20HkKGCwOiWDBAeC63S4B1vvFAIIBF+e4DEuAQsISCdHI/Ly5ad1QZBeQLrzMssRLFdgDKF0AgUUybB+/YB6XiO7Sz9+QkAE8cEREPh+y8B5hjbYtxxU6kDQAH3I7XEgnG4MNujggxBGCAVvt2XhwIUK8JfEIX3YYsCFB2CoRwEJJEQAgkM0ANyFLL7HgwElxphdGhCwCKIDLu4QXYwEUEeJAAnc6EACOeowAI8n1TKAjQ74uIIAo9Bnn4kRoDgElEEmQIULNWY54wkMjAKSLQq+IMCQQwZp5UVdZpnkbBC4OeSXqCXnJpG1qahQc7c1wAADGkoo6KCEFrpCCAA7AAAAAAAAAAAA);
	background-position: 50% 50%;
	background-repeat: no-repeat;
}

div.CanvasXpressCanvasResizerHandleBottomLeft {
  box-sizing: content-box;
	background-image:
		url(data:image/png;base64,iVBORw0KGgoAAAANSUhEUgAAAA4AAAAJCAYAAAACTR1pAAAAU0lEQVR42qXRwQ2AQAgEwN2a6AlqgmbRhxoPuai5TXjwmACBKFHVRJOI4L1nRXthAgfMikQEs5jZhVtIDosgM1uYB8THiVieuHbjid39FT3gnz9u9HM/CccnGSYAAAAASUVORK5CYII=);
}

div.CanvasXpressCanvasResizerHandleBottomRight {
  box-sizing: content-box;
	background-image:
		url(data:image/png;base64,iVBORw0KGgoAAAANSUhEUgAAAA4AAAAJCAYAAAACTR1pAAAAU0lEQVR42qXRsQ3AMAgEwP9lYSbYiZlwihTGwkosv0Th4gQGYomIJJq4O+c3V/QUNrBgzsjMsEtEFNxCsgyCzGxhvhA/O+K6490fv7Cq9ls9veMAMlROCZGGzoIAAAAASUVORK5CYII=);
}

div.CanvasXpressCanvasResizerHandleLeftBottom {
  box-sizing: content-box;
	background-image:
		url(data:image/png;base64,iVBORw0KGgoAAAANSUhEUgAAAAkAAAAOCAYAAAD9lDaoAAAAV0lEQVR42s3RYQrAIAgFYN9l9Ux6J8/kMlisSVCwHxMkkA+JJ6hWtMZzgCPEzPHWZoaBEqhqWSkiHWIFstw9EU0IAEXEeP+Alh+/I2hdUIIewXaYn9zuAvvFYzW/ZOHtAAAAAElFTkSuQmCC);
}

div.CanvasXpressCanvasResizerHandleLeftTop {
  box-sizing: content-box;
	background-image:
		url(data:image/png;base64,iVBORw0KGgoAAAANSUhEUgAAAAkAAAAOCAYAAAD9lDaoAAAAV0lEQVR42s3RXQqAQAgEYOeyeia9k2eadjda+jEo6CFBBPkeZIRci62xX+AVUlWedURgog5aS4EGRAfuLlVl5oAHBEBIzvkHdHv4FkEFzWyN4HGYn/xuAfvFYzWpquzKAAAAAElFTkSuQmCC);
}

div.CanvasXpressCanvasResizerHandleRightBottom {
  box-sizing: content-box;
	background-image:
		url(data:image/png;base64,iVBORw0KGgoAAAANSUhEUgAAAAkAAAAOCAYAAAD9lDaoAAAAWUlEQVR42s3RYQqAMAgFYN+ZvJOeSS/7mkWj2oKCfiTIQD5kPCFjsTWOA7xCZsarzkx0VCAihpXuvkIUaC2qKrMqeEIAhGR//4BuP75HUHCS0xbB4zA/ud0Ck8ZRNRk7N7UAAAAASUVORK5CYII=);
}

div.CanvasXpressCanvasResizerHandleRightTop {
  box-sizing: content-box;
	background-image:
		url(data:image/png;base64,iVBORw0KGgoAAAANSUhEUgAAAAkAAAAOCAYAAAD9lDaoAAAAVklEQVR42s3RUQqAQAgEUOdM3knPpJedtoVd2jIo6CNBBHkfMkKuxdY4LvAKmRnPOjMx0Q5aS4E6xACqKlW5uywIgJCc8w/o9vARQUSUoEfwOMxPfrcBk8ZRNaDq7hAAAAAASUVORK5CYII=);
}

div.CanvasXpressCanvasResizerHandleTopLeft {
  box-sizing: content-box;
	background-image:
		url(data:image/png;base64,iVBORw0KGgoAAAANSUhEUgAAAA4AAAAJCAYAAAACTR1pAAAAVElEQVR42qXRsQ1AIQgE0LuZ2AlmgmXxF79Ag4nGSygsXkAglqhqoklEsL65InfvHMxswqzoK4gIdqm4heQ0CDKzhflDHHbEc8e3P1a8OUe/1ds7DvRzPwlJyXXrAAAAAElFTkSuQmCC);
}

div.CanvasXpressCanvasResizerHandleTopRight {
  box-sizing: content-box;
	background-image:
		url(data:image/png;base64,iVBORw0KGgoAAAANSUhEUgAAAA4AAAAJCAYAAAACTR1pAAAAVUlEQVR42qXRSwrAMAgE0JnL6pn0Tp7JIrSlCQZSMjsXD3/EFBFJNHF3fmvOyMw6B1UdMHdQJSIKvriF5DAIMrOFeUNsdsRxx7MdH1wjL97RX/XvHy8yVE4JLqbgIQAAAABJRU5ErkJggg==);
}

div.CanvasXpressCanvasResizerScrollerBodyHorBottom {
  box-sizing: content-box;
	background-image:
		url(data:image/png;base64,iVBORw0KGgoAAAANSUhEUgAAAAEAAAAOCAYAAADuQ3ZcAAAARklEQVR42mP8DwSMX7///M/49u1HKPHy5ev/jPfvv/3PePP28/+M9+7d/8949erD/4xnz92DEsePXv/PuGjR4v+MLi4u/wEZbzCqfaYTKwAAAABJRU5ErkJggg==);
}

div.CanvasXpressCanvasResizerScrollerBodyHorTop {
  box-sizing: content-box;
	background-image:
		url(data:image/png;base64,iVBORw0KGgoAAAANSUhEUgAAAAEAAAAOCAYAAADuQ3ZcAAAARklEQVR42mN0cXH5z7ho0eL/jMePXv/PePbcPShx9erD/4z37t3/z3jz9vP/jPfvv/3P+PLl6/+Mb99+hBJfv//8z/gfCAAuWzCqPkxO/wAAAABJRU5ErkJggg==);
}

div.CanvasXpressCanvasResizerScrollerBodyVerLeft {
  box-sizing: content-box;
	background-image:
		url(data:image/png;base64,iVBORw0KGgoAAAANSUhEUgAAAA4AAAABCAYAAADuHp8EAAAAOklEQVR42mN0cXH5HxcXz6CqbMLAxsnOAAIc7MwMnJz/GH7/5WBgY2Fj4OL6x8ACpMFyXBwMXBxsDAAj8wf+5VVXpgAAAABJRU5ErkJggg==);
}

div.CanvasXpressCanvasResizerScrollerBodyVerRight {
  box-sizing: content-box;
	background-image:
		url(data:image/png;base64,iVBORw0KGgoAAAANSUhEUgAAAA4AAAABCAYAAADuHp8EAAAAO0lEQVR42h3JyQ3AIAwF0Qko/dcQ6kkHiDbsj0XEkneZw1xzMwUycYwRmCVi987CPaH+/S+8U9tLKQ8Lv0IezTG+gbcAAAAASUVORK5CYII=);
}

div.CanvasXpressCanvasResizerScrollerEmptyHorBottom {
  box-sizing: content-box;
	background-image:
		url(data:image/png;base64,iVBORw0KGgoAAAANSUhEUgAAAAEAAAAOCAYAAADuQ3ZcAAAAMElEQVR42mM8e/bsf8a37z9DiXcfvv5n/PTpO5T4+v3nf8afP38jE79//0MmQAYAAESVNX6ON3xFAAAAAElFTkSuQmCC);
}

div.CanvasXpressCanvasResizerScrollerEmptyHorTop {
  box-sizing: content-box;
	background-image:
		url(data:image/png;base64,iVBORw0KGgoAAAANSUhEUgAAAAEAAAAOCAYAAADuQ3ZcAAAAMElEQVR42mM8e/bsf8bfv/8hEz9//kYmvn7/+Z/x06fvUOLdh6//Gd++/wwlQAYAAFqENX5ExDBoAAAAAElFTkSuQmCC);
}

div.CanvasXpressCanvasResizerScrollerEmptyVerLeft {
  box-sizing: content-box;
	background-image:
		url(data:image/png;base64,iVBORw0KGgoAAAANSUhEUgAAAA4AAAABCAYAAADuHp8EAAAAKklEQVR42mM8e/bsfz09QwYY+PfvL5z9598/hr+//8HZ//9D2A/u3WIAADLoFWh45fZAAAAAAElFTkSuQmCC);
}

div.CanvasXpressCanvasResizerScrollerEmptyVerRight {
  box-sizing: content-box;
	background-image:
		url(data:image/png;base64,iVBORw0KGgoAAAANSUhEUgAAAA4AAAABCAYAAADuHp8EAAAAKklEQVR42mM8e/bsfwUlNQYQYGRkYmBhYgKzmVkRbBBgYmKGsy9dOs8AANnKBmh7luHhAAAAAElFTkSuQmCC);
}

div.CanvasXpressCanvasResizerScrollerHandleHorBottom {
  box-sizing: content-box;
	background-image:
		url(data:image/png;base64,iVBORw0KGgoAAAANSUhEUgAAAAgAAAAOCAYAAAASVl2WAAAAkElEQVR42mP8DwQMeADj1+8/8St4+/YjfgUgK969+8QgJMTHgI0GK2idsYKhOiOCARsNVjBr1iyGtJQ0hllzMGmECWlAHbMwaaCCv0AFq4BGhjGg0EAFYBOuXn34/8iRHQw2Nh4M6PT6Q8cYGM+eu4ffmwQVHD96HasCRrbvDP9/cTIwLlq0GL8JLi4ueBUAACw+d12DO2z2AAAAAElFTkSuQmCC);
}

div.CanvasXpressCanvasResizerScrollerHandleHorTop {
  box-sizing: content-box;
	background-image:
		url(data:image/png;base64,iVBORw0KGgoAAAANSUhEUgAAAAgAAAAOCAYAAAASVl2WAAAAk0lEQVR42mN0cXH5z4AHMC5atBi/guNHr2NVwMj2neH/L04GxrPn7uE3gaCCq1cf/j9yZAeDjY0HAzq9/tAxBsb////+b52xiqE6I4wBhU6LYJg1ZxZIwX+gghVggdZZmDRYwaxZsxjSUtLAOtBphAkZQB1YaLCCd+8+MQgJ8TFgoxnfvv2I35tfv//ErwBkBT4FALK3d11kI1SXAAAAAElFTkSuQmCC);
}

div.CanvasXpressCanvasResizerScrollerHandleVerLeft {
  box-sizing: content-box;
	background-image:
		url(data:image/png;base64,iVBORw0KGgoAAAANSUhEUgAAAA4AAAAICAYAAADJEc7MAAAAbUlEQVR42mN0cXH5HxcXz6CqbMLAxsnOAAIc7MwMWloyQBYTAzJ49+4TAwcXBwMXBxsDIzaNZ07vZnj9jw/MFmX6BGZnhnlBDMWnEW7jP6iNTMPDRjVNbQZWZgGEjRpyiOAk1sbtJ0/CbcJlIwDXwE7p+yOXGQAAAABJRU5ErkJggg==);
}

div.CanvasXpressCanvasResizerScrollerHandleVerRight {
  box-sizing: content-box;
	background-image:
		url(data:image/png;base64,iVBORw0KGgoAAAANSUhEUgAAAA4AAAAICAYAAADJEc7MAAAAbElEQVR42mP8DwTffvxi+PHtB4OQEB8DKvjHcO3aE4YfP/+Ceb++/2S4ffcMw6JFCxkYkTWCwPRV2xhEmT4xvP4HMQTENjF1xa8RbuM/qIVMI8BGILh24xHcxt9/PzDcun6VsI0w2tPcHMNGALPzwmGJ+LtGAAAAAElFTkSuQmCC);
}

div.CanvasXpressCanvasResizerPrevBottomActive {
  box-sizing: content-box;
	background-image:
		url(data:image/png;base64,iVBORw0KGgoAAAANSUhEUgAAAAkAAAAOCAYAAAD9lDaoAAAAeUlEQVR42pXRWwqAIBCFYV2TBCIiRZdFd6EIEaFFFWcgaBKxfBn5/fBBpVLqFIUlgcZ5y4Khq3+gadmTw751Ah2T0Lp6BprG0kTHPkE3SNDuA0VnDbsRHY1QCJGiMZohdDSG3jCLnpChGI/kCbSuBDpmFj3xd1T64Aupm1Jfai7cCgAAAABJRU5ErkJggg==);
}

div.CanvasXpressCanvasResizerPrevBottom {
  box-sizing: content-box;
	background-image:
		url(data:image/png;base64,iVBORw0KGgoAAAANSUhEUgAAAAkAAAAOCAYAAAD9lDaoAAAAeElEQVR42mM8e/bsfwYCgBGkSEFJjUqKFJU1MCRcne0Ydu89hFCkqqqFosDR0QZM799/BLsimAIMRRpaOmCOnY0ViomHjhxDKNLR0QNzrKwsUBQdO3YCUxG6QpyKkBWiKNLTM8QIAgsLU4YTJ07jV4QRmEQpYiAAAH4kTX4n4yO7AAAAAElFTkSuQmCC);
}

div.CanvasXpressCanvasResizerPrevLeftActive {
  box-sizing: content-box;
	background-image:
		url(data:image/png;base64,iVBORw0KGgoAAAANSUhEUgAAAA4AAAAJCAYAAAACTR1pAAAAYUlEQVR42mM0Njb+z0AGYARpPHHiNFzg37+/cPaff/8Y/v7+B2f//w9hu7k4oGq0sDDFa8uuPQewa8SneffeQ7hthDnVysoCRdP+/UfwOxXZjzDNIE0E/Uh24JCskZx4BABQ7XFipauC5AAAAABJRU5ErkJggg==);
}

div.CanvasXpressCanvasResizerPrevLeft {
  box-sizing: content-box;
	background-image:
		url(data:image/png;base64,iVBORw0KGgoAAAANSUhEUgAAAA4AAAAJCAYAAAACTR1pAAAAWElEQVR42mM8e/bsfz09QwYY+PfvL5z9598/hr+//8HZ//9D2A/u3WJgpIpGCwtTBnxg154DuG3EpXn33kOEnWplZYGiaf/+I8T7EaYZpIl2gUOyRgYyAABzYpOgKAMdHgAAAABJRU5ErkJggg==);
}

div.CanvasXpressCanvasResizerPrevRightActive {
  box-sizing: content-box;
	background-image:
		url(data:image/png;base64,iVBORw0KGgoAAAANSUhEUgAAAA4AAAAJCAYAAAACTR1pAAAAYUlEQVR42mM0Njb+z0AGYARp3LXnAITDyMTAwsQEZjOzItggwMTEDGdbWJiianRzccBry4kTp7FrBNno6myHVxNOjSDnOTraoGg6duwEfqci+xGmGaSJoB/JDhySNZITjwDXli9it/p1XAAAAABJRU5ErkJggg==);
}

div.CanvasXpressCanvasResizerPrevRight {
  box-sizing: content-box;
	background-image:
		url(data:image/png;base64,iVBORw0KGgoAAAANSUhEUgAAAA4AAAAJCAYAAAACTR1pAAAAWElEQVR42mM8e/bsfwUlNQYQYGRkYmBhYgKzmVkRbBBgYmKGsy9dOs/ASBWNbi4ODPjAiROncdvo6myHVxNepzo62qBoOnbsBPF+hGkGaaJd4JCskYEMAADnZ0KgajkKvgAAAABJRU5ErkJggg==);
}

div.CanvasXpressCanvasResizerPrevTopActive {
  box-sizing: content-box;
	background-image:
		url(data:image/png;base64,iVBORw0KGgoAAAANSUhEUgAAAAkAAAAOCAYAAAD9lDaoAAAAeUlEQVR42qXRWwqAIBAFUF2TBCIiSY9F96AQEaFFFVdIFBGJ/JnxzvmaoYyxmzQeBfL+qgLOu58IQ+QROeczIAQPFTn6Ar2gilJQIGNdCJUUGUKOLKDjsHGgtYw9cvwLlMIMrbspVjANiiBHDWjZzuoy57H/gFoHfgCpm1Jf/3SboQAAAABJRU5ErkJggg==);
}

div.CanvasXpressCanvasResizerPrevTop {
  box-sizing: content-box;
	background-image:
		url(data:image/png;base64,iVBORw0KGgoAAAANSUhEUgAAAAkAAAAOCAYAAAD9lDaoAAAAdklEQVR42mM8e/bsfwYCgBGkSE/PkIaKLCxMGU6cOI1QpKOjh6LAysoCTB87dgK7IpgCnIqQFWAo0tDSAXPsbKxQFB06cgyhSFVVCy7h6GgDZ+/ffwS7ImSFKIoUlTUwgsDV2Y5h995DCEUKSmqEA5MoRQwEAAAggk1+fi4MdAAAAABJRU5ErkJggg==);
}

div.CanvasXpressCanvasResizerNextBottomActive {
  box-sizing: content-box;
	background-image:
		url(data:image/png;base64,iVBORw0KGgoAAAANSUhEUgAAAAkAAAAOCAYAAAD9lDaoAAAAeUlEQVR42pXRWwqAIBRF0euYJBCRKHoMugdGiAgNqjhCopZE50fZLPyRcc5P+hgDmpatCMa++YHmdaehqwlnPnSPtDbUtspH3OOhP1AOA9qNpVrJ5AU0DN0jax1JKRKEhqG/ohsUUQwS5NxBQlSEMx96QKX9Q18ffAGZqlJfjSU4qAAAAABJRU5ErkJggg==);
}

div.CanvasXpressCanvasResizerNextBottom {
  box-sizing: content-box;
	background-image:
		url(data:image/png;base64,iVBORw0KGgoAAAANSUhEUgAAAAkAAAAOCAYAAAD9lDaoAAAAl0lEQVR42o3R7QbDMBQG4JOLKhFVqnbVM6UqQsWIqGrt4wa6TacqwjYO+0izbnn/vByP8+McIqW8w5+Q/nz9iY77NhCdLiOiVZbAelN46LBrgAzDhChNYxzmeemgrqt9NIeIxskgSmLmbChKjt3UGogxFhFj1EGcC2yt1Xf0BIvoE7yQtTdElEYgROWdQKntGy0lHIU8+AGE22uj/bvWSgAAAABJRU5ErkJggg==);
}

div.CanvasXpressCanvasResizerNextLeftActive {
  box-sizing: content-box;
	background-image:
		url(data:image/png;base64,iVBORw0KGgoAAAANSUhEUgAAAA4AAAAJCAYAAAACTR1pAAAAWklEQVR42mM0Njb+z0AGYARpPHHiNFzg37+/cPaff/8Y/v7+B2f//w9hu7k40ECjlZUFmN6//wjxGmGaYACkmaBGCwtTrIGxe+8h3BpxaYKBXXsOUClwyIlHAK2wcWK2kGpxAAAAAElFTkSuQmCC);
}

div.CanvasXpressCanvasResizerNextLeft {
  box-sizing: content-box;
	background-image:
		url(data:image/png;base64,iVBORw0KGgoAAAANSUhEUgAAAA4AAAAJCAYAAAACTR1pAAAAWklEQVR42mM8e/bsfwYyACNIo56eIVzg37+/cPaff/8Y/v7+B2f//w9hP7h3iwYarawswPT+/UeI1wjTBAMgzQQ1WliYYg2M3XsP4daISxMM7NpzgIaBQ0gjAL5Fk6CV32pMAAAAAElFTkSuQmCC);
}

div.CanvasXpressCanvasResizerNextRightActive {
  box-sizing: content-box;
	background-image:
		url(data:image/png;base64,iVBORw0KGgoAAAANSUhEUgAAAA4AAAAJCAYAAAACTR1pAAAAWklEQVR42mM0Njb+z0AGYARp3LXnAITDyMTAwsQEZjOzItggwMTEDGdbWJjSQKOjow2YPnbsBPEaYZpgAKSZoEZXZzusgXHixGncGt1cHPCGJEwz5YFDTjwCACt4L2IrUokCAAAAAElFTkSuQmCC);
}

div.CanvasXpressCanvasResizerNextRight {
  box-sizing: content-box;
	background-image:
		url(data:image/png;base64,iVBORw0KGgoAAAANSUhEUgAAAA4AAAAJCAYAAAACTR1pAAAAWklEQVR42mM8e/bsfwYyACNIo4KSGoTDyMTAwsQEZjOzItggwMTEDGdfunSeBhodHW3A9LFjJ4jXCNMEAyDNBDW6OtthDYwTJ07j1ujm4oA3JGGaaRM4hDQCAOLvQqCYTghDAAAAAElFTkSuQmCC);
}

div.CanvasXpressCanvasResizerNextTopActive {
  box-sizing: content-box;
	background-image:
		url(data:image/png;base64,iVBORw0KGgoAAAANSUhEUgAAAAkAAAAOCAYAAAD9lDaoAAAAeUlEQVR42pXRWwqAIBAF0HFNEoiEJD0W3YNCRIQWVVwh0Uqi++PM5XyNjHN+0EcYkPd7EQhR/URY3nBEznmSUoQScxr0D3SHRZTCiIx1pGqZIXQI+oDW1ZLWdQTYr6B/oBRkaFoM9a0ivPegD2ict+Ixh675gb4++ASZqlJf9xCRjAAAAABJRU5ErkJggg==);
}

div.CanvasXpressCanvasResizerNextTop {
  box-sizing: content-box;
	background-image:
		url(data:image/png;base64,iVBORw0KGgoAAAANSUhEUgAAAAkAAAAOCAYAAAD9lDaoAAAAlUlEQVR42mM8e/bsfwYCgPH37394FV26dJ5ERRYWpgwnTpzGrujnz99gRVZWFmDBY8dOoCi6cuUSpiJ0hTgVISsEK/r6/SdYkZ2NFYqiQ0eOgekb164wMH769B2syNHRBq5g//4jcPbt29cwFSErgCt69+ErWJGrsx3D7r2HMILg/t0bDIxv33/GG5gP7t0iUhExEQwAhNtro/juysQAAAAASUVORK5CYII=);
}

div.CanvasXpressMotion {
  color: rgb(34, 34, 34);
  font: normal 12px arial, tahoma, sans-serif;
}

div.CanvasXpressDataTable {
  box-sizing: content-box;
	border: 1px solid rgb(51, 122, 183);
	border-radius: 5px;
	background-color: rgb(245, 245, 245);
	clear: both;
	color: rgb(34, 34, 34);
	font: normal 12px arial, tahoma, sans-serif;
	overflow: hidden;
	position: absolute;
	-moz-user-select: none;
	-khtml-user-select: none;
	-webkit-user-select: none;
	-o-user-select: none;
}

div.CanvasXpressDataTableToolbar {
  box-sizing: content-box;
	border: 0px;
	border-radius: 5px 5px 0px 0px;
	background-color: rgb(245, 245, 245);
	color: rgb(34, 34, 34);
	cursor: move;
	font: normal 12px arial, tahoma, sans-serif;
	height: 18px;
	left: 0px;
	line-height: 100%;
	position: absolute;
	top: 0px;
	-moz-user-select: none;
	-khtml-user-select: none;
	-webkit-user-select: none;
	-o-user-select: none;
}

img.CanvasXpressDataTableToolbarImage {
	cursor: default;
	float: right;
	margin: 2px 3px 0px 0px;
	-moz-user-select: none;
	-khtml-user-select: none;
	-webkit-user-select: none;
	-o-user-select: none;
}

div.CanvasXpressDataTableContainer {
  box-sizing: content-box;
	background-color: rgb(245, 245, 245);
	border-radius: 0px 0px 5px 5px;
	color: rgb(34, 34, 34);
	display: block;
	font: normal 12px arial, tahoma, sans-serif;
	left: 0px;
	line-height: 100%;
	position: absolute;
	top: 20px;
	-moz-user-select: none;
	-khtml-user-select: none;
	-webkit-user-select: none;
	-o-user-select: none;
}

div.CanvasXpressDataTableVertical {
  box-sizing: content-box;
	background-color: rgb(245, 245, 245);
	overflow: auto;
	position: absolute;
	right: 2px;
	top: 2px;
	width: 18px;
	-moz-user-select: none;
	-khtml-user-select: none;
	-webkit-user-select: none;
	-o-user-select: none;
}

div.CanvasXpressDataTableHorizontal {
  box-sizing: content-box;
	background-color: rgb(245, 245, 245);
	bottom: 2px;
	height: 18px;
	left: 2px;
	overflow: auto;
	position: absolute;
	-moz-user-select: none;
	-khtml-user-select: none;
	-webkit-user-select: none;
	-o-user-select: none;
}

div.CanvasXpressDataTableResizer {
  box-sizing: content-box;
	background-color: rgb(245, 245, 245);
	background-image:
		url(data:image/png;base64,iVBORw0KGgoAAAANSUhEUgAAAAwAAAAMCAYAAABWdVznAAAAR0lEQVR42pXPQQoAIAhEUb25nrwyKIpMndkJz8VnAtbGGMGqSqWHhW3pw4lFhBnBYYOHvw0/7DZE+GnI8NVQwbuhimcDgu3uM5KV++8QfCcAAAAASUVORK5CYII=);
	background-repeat: no-repeat;
	cursor: se-resize;
	bottom: 1px;
	height: 15px;
	position: absolute;
	right: 1px;
	width: 15px;
	-moz-user-select: none;
	-khtml-user-select: none;
	-webkit-user-select: none;
	-o-user-select: none;
}

table.CanvasXpressDataTable {
	border: 0px;
	border-spacing: 1px;
	color: rgb(34, 34, 34);
	font: normal 12px arial, tahoma, sans-serif;
	left: 1px;
	line-height: 20px;
	position: absolute;
	table-layout: fixed;
	top: 1px;
	-moz-user-select: none;
	-khtml-user-select: none;
	-webkit-user-select: none;
	-o-user-select: none;
}

div.CanvasXpressDataTableMask {
  box-sizing: content-box;
	border: 0px;
	left: 1px;
	position: absolute;
	top: 1px;
	overflow: hidden;
	-moz-user-select: none;
	-khtml-user-select: none;
	-webkit-user-select: none;
	-o-user-select: none;
}

th.CanvasXpressTableCellHead {
	background-image:
		url(data:image/png;base64,iVBORw0KGgoAAAANSUhEUgAAAAEAAAAeCAYAAADtlXTHAAAAFklEQVR42mP88OHDf0aSiGfPntGaAAAL8XAJa+SuYgAAAABJRU5ErkJggg==);
	background-repeat: repeat-x;
	border-left: 1px solid #ffffff;
	border-top: 1px solid #ffffff;
	color: rgb(34, 34, 34);
	font: normal 12px arial, tahoma, sans-serif;
	line-height: 20px;
	padding: 0px;
	text-align: left;
	vertical-align: middle;
	-moz-user-select: none;
	-khtml-user-select: none;
	-webkit-user-select: none;
	-o-user-select: none;
}

th.CanvasXpressTableCellHeadActive {
	background-image:
		url(data:image/png;base64,iVBORw0KGgoAAAANSUhEUgAAAAEAAAAeCAYAAADtlXTHAAAAFklEQVR42mN89fnvf0aSiBvPf9GaAABVL3D5nF6uqAAAAABJRU5ErkJggg==);
	background-repeat: repeat-x;
	border-left: 1px solid #ffffff;
	border-top: 1px solid #ffffff;
	color: rgb(34, 34, 34);
	font: normal 12px arial, tahoma, sans-serif;
	line-height: 20px;
	padding: 0px;
	text-align: left;
	vertical-align: middle;
	-moz-user-select: none;
	-khtml-user-select: none;
	-webkit-user-select: none;
	-o-user-select: none;
}

a.CanvasXpressTableCellHead {
	background: no-repeat left center;
	background-color: #dfe8f9;
	background-image:
		url(data:image/png;base64,iVBORw0KGgoAAAANSUhEUgAAAA8AAAAeCAYAAADzXER0AAAA10lEQVR42u3RQQqCUBAG4OemAxQVLSMkgqALtO5MHaEztQ2iRQRBUBmRomFqiqaoWVRMIo2li1lG/cuZ/xt4PG4knO9dvsCOASNlpUSM++Ovw7pPw8IeYdWj4a2KsOLSsHhAWHJoWNYR3lnxsF7MB0kHsjcR3piM8SXGGr1B/juH/WcPolkIr4142CxnHwCYdCCGjfBSfy1alfQBgHgPMR2EF1p62a7GBwC+7yD2CeG5+lno1FjmHOJ6CM8U2lf5AcJTmYbDEOGJRMPXCOGxSMO3yx//Cn4AItYZpADS3s8AAAAASUVORK5CYII=);
	cursor: pointer;
	display: none;
	height: 20px;
	position: absolute;
	right: 0px;
	top: 0px;
	white-space: normal;
	width: 14px;
	-moz-user-select: none;
	-khtml-user-select: none;
	-webkit-user-select: none;
	-o-user-select: none;
}

a.CanvasXpressTableCellHeadActive {
	background: no-repeat left center;
	background-color: #dfe8f9;
	background-image:
		url(data:image/png;base64,iVBORw0KGgoAAAANSUhEUgAAAA8AAAAeCAYAAADzXER0AAAA10lEQVR42u3RQQqCUBAG4OemAxQVLSMkgqALtO5MHaEztQ2iRQRBUBmRomFqiqaoWVRMIo2li1lG/cuZ/xt4PG4knO9dvsCOASNlpUSM++Ovw7pPw8IeYdWj4a2KsOLSsHhAWHJoWNYR3lnxsF7MB0kHsjcR3piM8SXGGr1B/juH/WcPolkIr4142CxnHwCYdCCGjfBSfy1alfQBgHgPMR2EF1p62a7GBwC+7yD2CeG5+lno1FjmHOJ6CM8U2lf5AcJTmYbDEOGJRMPXCOGxSMO3yx//Cn4AItYZpADS3s8AAAAASUVORK5CYII=);
	cursor: pointer;
	display: block;
	height: 20px;
	position: absolute;
	right: 0px;
	top: 0px;
	white-space: normal;
	width: 14px;
	-moz-user-select: none;
	-khtml-user-select: none;
	-webkit-user-select: none;
	-o-user-select: none;
}

td.CanvasXpressTableCell {
	background-color: #ffffff;
	border: 0px;
	color: rgb(34, 34, 34);
	font: normal 12px arial, tahoma, sans-serif;
	line-height: 20px;
	padding: 0px;
	vertical-align: middle;
	-moz-user-select: none;
	-khtml-user-select: none;
	-webkit-user-select: none;
	-o-user-select: none;
}

td.CanvasXpressTableCellActive {
	background-color: #dfe8f9;
	border: 0px;
	color: rgb(34, 34, 34);
	font: normal 12px arial, tahoma, sans-serif;
	line-height: 20px;
	padding: 0px;
	vertical-align: middle;
	-moz-user-select: none;
	-khtml-user-select: none;
	-webkit-user-select: none;
	-o-user-select: none;
}

div.CanvasXpressTableCell {
  box-sizing: content-box;
	font: normal 12px arial, tahoma, sans-serif;
	line-height: 20px;
	margin: 2px 2px 1px 5px;
	overflow: hidden;
	position: relative;
	text-overflow: ellipsis;
	white-space: nowrap;
}

div.CanvasXpressTableCellSortAsc {
  box-sizing: content-box;
	background:
		url(data:image/gif;base64,R0lGODlhDQAFAIcAAGGQzUD/QOPu+wAAAAAAAAAAAAAAAAAAAAAAAAAAAAAAAAAAAAAAAAAAAAAAAAAAAAAAAAAAAAAAAAAAAAAAAAAAAAAAAAAAAAAAAAAAAAAAAAAAAAAAAAAAAAAAAAAAAAAAAAAAAAAAAAAAAAAAAAAAAAAAAAAAAAAAAAAAAAAAAAAAAAAAAAAAAAAAAAAAAAAAAAAAAAAAAAAAAAAAAAAAAAAAAAAAAAAAAAAAAAAAAAAAAAAAAAAAAAAAAAAAAAAAAAAAAAAAAAAAAAAAAAAAAAAAAAAAAAAAAAAAAAAAAAAAAAAAAAAAAAAAAAAAAAAAAAAAAAAAAAAAAAAAAAAAAAAAAAAAAAAAAAAAAAAAAAAAAAAAAAAAAAAAAAAAAAAAAAAAAAAAAAAAAAAAAAAAAAAAAAAAAAAAAAAAAAAAAAAAAAAAAAAAAAAAAAAAAAAAAAAAAAAAAAAAAAAAAAAAAAAAAAAAAAAAAAAAAAAAAAAAAAAAAAAAAAAAAAAAAAAAAAAAAAAAAAAAAAAAAAAAAAAAAAAAAAAAAAAAAAAAAAAAAAAAAAAAAAAAAAAAAAAAAAAAAAAAAAAAAAAAAAAAAAAAAAAAAAAAAAAAAAAAAAAAAAAAAAAAAAAAAAAAAAAAAAAAAAAAAAAAAAAAAAAAAAAAAAAAAAAAAAAAAAAAAAAAAAAAAAAAAAAAAAAAAAAAAAAAAAAAAAAAAAAAAAAAAAAAAAAAAAAAAAAAAAAAAAAAAAAAAAAAAAAAAAAAAAAAAAAAAAAAAAAAAAAAAAAAAAAAAAAAAAAAAAAAAAAAAAAAAAAAAAAAAAAAAAAAAAAAAAAAAAAAAAAAAAAAAAAAAAAAAAAAAAAAAAAAAAAAAAAAAAAAAAAAAAAAAAAAAAAAAAAAAAAAAAAAAAAAAAAAAAAAAAAAAAAAAAAAAAAAAAAAAAAAAAAAAAAAAAAAAAAAAAAAAAAAAAAAAAAAAAAAAAAAAAAAAAAAAAAAAAAAAAAAAAAAAAAAAAAAAAAAACH5BAMAAAEALAAAAAANAAUAAAgbAAMIDABgoEGDABIeRJhQ4cKGEA8KmEiRosGAADs=)
		no-repeat right 7px;
	font: normal 12px arial, tahoma, sans-serif;
	line-height: 20px;
	margin: 2px 2px 1px 5px;
	overflow: hidden;
	white-space: nowrap;
}

div.CanvasXpressTableCellSortDesc {
  box-sizing: content-box;
	background:
		url(data:image/gif;base64,R0lGODlhDQAFAIcAAGGQzUD/QOPu+wAAAAAAAAAAAAAAAAAAAAAAAAAAAAAAAAAAAAAAAAAAAAAAAAAAAAAAAAAAAAAAAAAAAAAAAAAAAAAAAAAAAAAAAAAAAAAAAAAAAAAAAAAAAAAAAAAAAAAAAAAAAAAAAAAAAAAAAAAAAAAAAAAAAAAAAAAAAAAAAAAAAAAAAAAAAAAAAAAAAAAAAAAAAAAAAAAAAAAAAAAAAAAAAAAAAAAAAAAAAAAAAAAAAAAAAAAAAAAAAAAAAAAAAAAAAAAAAAAAAAAAAAAAAAAAAAAAAAAAAAAAAAAAAAAAAAAAAAAAAAAAAAAAAAAAAAAAAAAAAAAAAAAAAAAAAAAAAAAAAAAAAAAAAAAAAAAAAAAAAAAAAAAAAAAAAAAAAAAAAAAAAAAAAAAAAAAAAAAAAAAAAAAAAAAAAAAAAAAAAAAAAAAAAAAAAAAAAAAAAAAAAAAAAAAAAAAAAAAAAAAAAAAAAAAAAAAAAAAAAAAAAAAAAAAAAAAAAAAAAAAAAAAAAAAAAAAAAAAAAAAAAAAAAAAAAAAAAAAAAAAAAAAAAAAAAAAAAAAAAAAAAAAAAAAAAAAAAAAAAAAAAAAAAAAAAAAAAAAAAAAAAAAAAAAAAAAAAAAAAAAAAAAAAAAAAAAAAAAAAAAAAAAAAAAAAAAAAAAAAAAAAAAAAAAAAAAAAAAAAAAAAAAAAAAAAAAAAAAAAAAAAAAAAAAAAAAAAAAAAAAAAAAAAAAAAAAAAAAAAAAAAAAAAAAAAAAAAAAAAAAAAAAAAAAAAAAAAAAAAAAAAAAAAAAAAAAAAAAAAAAAAAAAAAAAAAAAAAAAAAAAAAAAAAAAAAAAAAAAAAAAAAAAAAAAAAAAAAAAAAAAAAAAAAAAAAAAAAAAAAAAAAAAAAAAAAAAAAAAAAAAAAAAAAAAAAAAAAAAAAAAAAAAAAAAAAAAAAAAAAAAAAAAAAAAAAAAAAAAAAAAAAAAAAAAAAAAAAAAAAAAAAAAAAAAAAAAAAAAAAAAAAAAAAAAACH5BAMAAAEALAAAAAANAAUAAAgeAAUAGEgQgIAACBEKLHgwYcKFBh1KFNhQosOKEgMCADs=)
		no-repeat right 7px;
	font: normal 12px arial, tahoma, sans-serif;
	line-height: 20px;
	margin: 2px 2px 1px 5px;
	overflow: hidden;
	white-space: nowrap;
}

div.CanvasXpressConfigurator {
  box-sizing: content-box;
	background-color: rgb(245, 245, 245);
	border-radius: 5px;
	border: 1px solid rgb(51, 122, 183);
	box-shadow: rgba(154, 154, 154, 0.2) 3px 3px;
	color: rgb(34, 34, 34);
	cursor: default;
	font: normal 12px arial, tahoma, sans-serif;
	line-height: 16px;
	-moz-user-select: none;
	-khtml-user-select: none;
	-webkit-user-select: none;
	-o-user-select: none;
}

span.CanvasXpressConfigurator {
	cursor: default;
	font: normal 12px arial, tahoma, sans-serif;
	line-height: 16px;
	-moz-user-select: none;
	-khtml-user-select: none;
	-webkit-user-select: none;
	-o-user-select: none;
}

textarea.CanvasXpressConfigurator {
	background-color: rgb(245, 245, 245);
	border-radius: 5px;
	border: 1px solid rgb(51, 122, 183);
	box-shadow: rgba(154, 154, 154, 0.2) 3px 3px;
	color: rgb(34, 34, 34);
	cursor: default;
	font: normal 12px arial, tahoma, sans-serif;
	line-height: 16px;
}

img.CanvasXpressConfigurator {
	cursor: default;
	float: right;
	margin-left: 2px;
	-moz-user-select: none;
	-khtml-user-select: none;
	-webkit-user-select: none;
	-o-user-select: none;
}

select.CanvasXpressConfigurator {
	background-color: rgb(255, 255, 255);
	border: 1px solid rgb(51, 122, 183);
	color: rgb(34, 34, 34);
	cursor: default;
	font: normal 12px arial, tahoma, sans-serif;
	line-height: 16px;
	padding-left: 3px;
}

input.CanvasXpressConfigurator {
	background-color: rgb(255, 255, 255);
	border: 1px solid rgb(51, 122, 183);
	color: rgb(34, 34, 34);
	cursor: default;
	font: normal 12px arial, tahoma, sans-serif;
	line-height: 16px;
	padding-left: 3px;
}

div.CanvasXpressConfiguratorOptions {
  box-sizing: content-box;
	cursor: default;
	font: normal 12px arial, tahoma, sans-serif;
	height: 100px;
	line-height: 16px;
	margin-top: 8px;
	overflow: auto;
	width: 180px;
}

div.CanvasXpressConfiguratorFilter {
  box-sizing: content-box;
	background-color: rgb(245, 245, 245);
	border-radius: 5px;
	border: 1px solid rgb(51, 122, 183);
	box-shadow: rgba(154, 154, 154, 0.2) 3px 3px;
	color: rgb(34, 34, 34);
	font: normal 12px arial, tahoma, sans-serif;
	line-height: 16px;
}

select.CanvasXpressConfiguratorFilter {
	border: 1px solid rgb(51, 122, 183);
	font: normal 12px arial, tahoma, sans-serif;
	line-height: 16px;
}

input.CanvasXpressConfiguratorFilter {
	border: 1px solid rgb(51, 122, 183);
	font: normal 12px arial, tahoma, sans-serif;
	line-height: 16px;
}

div.CanvasXpressConfiguratorExample {
  box-sizing: content-box;
	background-color: rgb(245, 245, 245);
	border-radius: 5px;
	border: 1px solid rgb(51, 122, 183);
	box-shadow: rgba(154, 154, 154, 0.2) 3px 3px;
	color: rgb(34, 34, 34);
	font: normal 12px arial, tahoma, sans-serif;
	line-height: 16px;
}

span.CanvasXpressConfiguratorExample {
	cursor: default;
	font: normal 12px arial, tahoma, sans-serif;
	line-height: 16px;
	-moz-user-select: none;
	-khtml-user-select: none;
	-webkit-user-select: none;
	-o-user-select: none;
}

div.CanvasXpressConfiguratorColor {
  box-sizing: content-box;
	border: 1px solid rgb(51, 122, 183);
	font: normal 12px arial, tahoma, sans-serif;
	line-height: 16px;
}

div.CanvasXpressConfiguratorColorMain {
  box-sizing: content-box;
	background-image:
		url(data:image/png;base64,iVBORw0KGgoAAAANSUhEUgAAALUAAABlCAIAAACEDzXRAAAKQ0lEQVR42u2d23IjKwxFBeRh5v8/9uQlzXlI2gGELoCEm6pxubp6PI69WoV3C20uIQPAH4A/AH/p41/pDcTxP4BPGDtq3vYJGPpv8craeRdo/fyTI8ZhHnodOGgcV/3rnx8QI0SABO2xfAbiCfVR8Wj+CD8jenbRJNyGOxLoAaH1iLu4EUEHAv1+MsQ4zLE4AiIOcpibv4u9OET6+cP4ASnJ1JH4/G60A9km+GbBxLlpKAkADoR2JnaBrvWD/x1GCZn9EYLEHqVfI6Efx0D7E9tDF/rBSJ54l8FqTUse0J+EvxPrdK0fD4aOLXQi7zyGxMaRvvWjjH2U8o9I44OKnf+wyCpHoR/Phk6d/COq8481YrNI3/qR2B+kMl1Fl6J8o/JrU/GEA6HdiB2ha/0YBVx7rFwNHAj9JuIl6EI/qKyJug4Yvg7xA0QEpB8nQe8itoQu9EOT8M3mTsqUSUzykH6cBO1PbA9d91+ShDzV9xrtcgW21IT6L0yfcS90FKCdw+wS6Q9ISWjVfLTVVT2mdiPGGRduFKWm7dBStWlLmI0j/QExdgp7gT5qCu2BLKiLqtc94hI7PB8auQP4KuyIvSJ960fUqXWcd2F48Khr1bHSj2dDp/afmg7tMrFxpG/9mHMFuqrH3spFw0s0Bgr9OAzamdgFutaPpMuqo6WVEXWJdSL14xhof2J76MKfS2yXWGOVB1WXXGOVdxFSx587CXoLsTE0689RH7VW4RMLeKI9wPpzz4XeS2wDzdbXR52AWStjwiSAA6HdiB2h1f6cqT0whzzuzz0LejuxATTy90Xt40v7CzdGRvKS4O/zQ0AiXaRW5x/dv4vS4A/a308LYR5pFquRRvlHIrKWoCj5woCVId4eR/KPNDjURg2tdEC7rSQN5B9DYR70X5YivVxft7AyrOvrD4V2JnaBJurr+qpemLEywlRhT6qvPx16C7ExdK0fSjcj0maAzsqgBt7rfIxGP46B9iT2gi70I842bNj0U4wd/WAG/L5VP3p0W4iNoYv6Oh6eoJmSMW5laIzF8iT1TtgeV9RZoZ7QvdEUzsQu0CP+HOMKDFoZvDFg6s89CNqf2B5a4e8Hts84W0pgeohBtspBXYp8H3Tk/H23MBtHuvbn5mp7dlU9TUkP+XNJMabzHdCIbnuYDSItzZ+bdgUWrAwNPhwInRxw1/wXuYGj+4vo7flboRpjEQ6EjgojYK9/K04NFfNTauEBypXQWQLAfqQoHl9CfvpQ6C3ExtC9/q2YW2u6X1JWzfsYFPKX3L99LrQ/sT10XR+jKh+UN2AxlDOyXfLQaxxf/fkvT4d2JnaBZv258M6h4IFu2Em7/sezoLcQG0Mjfy6xrqLnVBLGWHw1i69WP5LCCn0TNEL3DLNXpCV/n5oo5jAVLY5Em6i8Pwm6uSNuCrNxpNX+nDira20qqyZriv384xhoZ2IX6Lr/wg8eiwpXYGQqPEgjsBrX+er3X46B9ie2h6bX/4i6IfcLS2mIY++7TfoCuLj6hwgN89CwBJ3Gx8rOVsn0kQ48tDS/4X1L8SzMb3BbkGdtwsD05AbP9YOU8xui+uljZei/P/3qx2HQbsSO0Ar/lveHLZYCVK4GeN1P5N+eAb2R2Aya9ueUY+8dlhLtdhWvgfEfz4AeGf9hR2wcaeTPpacvRdzLTx8J/Qq1Ij995PrJ3/mp0p8LO5YyF0s215g/9yxoZ2IXaLo+FiwtgTlvIAznp4+G3khsBk3Pf5mYvqOwMqZnNnw3i9cRDoT2JPaCZuvreskDuXkHxfQMvfbBgdBbiI2hC/3QLCg6lESZZkrfJ7nSj3gWNEMcRkYJsf5L0BXENBl1WV8/aquMLM9/eSJ0UtxZmFGGg4MigZ75ovHnvsOcUX09zRbzjCrU/K/Rev0gT2i2vu4cZrNI1+sH2e49Yb3lRC6e9fSS9ETohjj7hdkx0rQ/57/rxIrhBQdCv494Hlrtz1lo30Qjz1z+cRh02ndTNIMm1j8NxtmePs+76i+/esJHrH/6dGh/YntoRf9l2RtQWgJXzY4bdtbqx0OhnYldoHv7I79jf4+rOGGaRWr14yToLcTG0Ky/v32rjAsdX9S5vgI4ENqT2Asa7Z/9vq0yStiGNNVHkOe/RGmqwBQ0jEDHFpoJ85BLN+jPaRoHGWl2/2yx3msxVRHjZ0Td4GfV/Bf9bCM1dBiBfrHeJ1HR6dKEedDf5yPdBLilp/efC3Ribb1VxlUHGQe8iTb0598+Hdqf2B6a3b9SOerezsoIBWaJ3IBn1fp0j4PeQmwMzc5/idLK3UZWRkmKX2zA4Vc/DoPeSGwGrdvfY24RpKmVjrLuCQdCuxE7Qkv64TZ3Z44dVPrxUOh3EK9C1/lHGpz7ZzpVsYTF7K8Hyj+Ogd5FbAk9uL9H9LIyYg821sjo13gYtD+xPbRU/9Ds/b1sZTTIr5OStMGHA6GdiV2gUf2UmQcfJdUbXOoe6HoN1A0b2uQD4EBosXJqQTwKnXvXAEX+oZlfGaS9ewetDGCLeV1exH4e9Mr+2TDpv2iggYFW+LdBsTbngv/yUroGH0jleEX7MOgtxMbQ7PzKoMuajKyM8pYIiB194HnQzsQu0Gp/LvpulVHylsgK/TgG2p/YHrqXf6T3bJUBhfxFWUDPg95CbAytm/+ycasM9WOxWu0PnTniLWE2iLRi/4Z3bJXRvY76s0+Arl93I3aMNOHPBce2PdSkL7Kpnwe9l9gGutCPoFgkUtytXAGbex0vKCznSOs00o+ToLcQG0N/QErCrG6jrTIynVUDwo896vCzssPrNnAYtD+xPfR9fwmKeu/CVhm5OAn1STPkvhxBW1KXjeP60Y/DoJ2JXaAL/RCPy+PXc80L9d7OV294dVPbC/fb4EDoLcTG0IV+TCDrrIxMHIFg512BWj9OgvYk9oK+9SMoZG55q/JMiGS40/sLjacu28T3MVfd0Aha+u3QJXr+0Q//MBtHutaPQOzh3H0RBoZS5OJ/MjqJ9x2vQb7qgSuvX0StH0+FLptzrvTDh9gl0oV+iAbi2lAsqNmbK3yBAyLNdbRzW8Y6Btqf2B76A2IURE2zZY16KGfZlwqofJSL4feABka+xCNX+ekx0LuILaFr/Zit7s4ZA7y5Qg2sDr/t4zDodxCvQt/6occctDKGriMPzH85D9qN2BG61g/QwcLSVDSGl78C6LePY6A3EptBf0BKcjWWH/GqyJqoxKnMufEVBLJxAJwJ7U9sDH3fX0CxnIB4orMyuilTyRh6g+0bfDgQ2p/YHrrQD+jV6qb/SdRrMit8TRWwyEabxgFwJrQnsQt0rR+LR3VqFNiGHRBv73ge9EZiM+haPyicuRcVmIxzAMTMl9wfi3sGtBuxF3ShH92C29yJTteU+ohbRrZk3Qe9hdgY+tYPnOqanA+mTN33ZGKE06HQbsQu0LV+MF8+94rU5dK8B8/KyJaI+6D9ie2hC/3Q12QnSnYLn5p9P/6d0D7EltAh5wz/Hv8exON/LUjHOuz5CksAAAAASUVORK5CYII=);
	background-repeat: no-repeat;  box-sizing: content-box;

	border: none;
	font: normal 12px arial, tahoma, sans-serif;
	line-height: 16px;
	float: left;
	cursor: crosshair;
}

div.CanvasXpressConfiguratorColorExtra {
  box-sizing: content-box;
	background-image:
		url(data:image/gif;base64,R0lGODlhDwAPAKEBAAAAAP///////////yH5BAEKAAIALAAAAAAPAA8AAAIklB8Qx53b4otSUWcvyiz4/4AeQJbmKY4p1HHapBlwPL/uVRsFADs=);
	background-repeat: no-repeat;
	border: none;
	font: normal 12px arial, tahoma, sans-serif;
	line-height: 16px;
	cursor: crosshair;
	overflow: hidden;
}

div.accordionHead {
  box-sizing: content-box;
	margin-top: 2px;
	height: 16px;
	overflow: hidden;
	float: left;
	cursor: pointer;
	vertical-align: middle;
	text-align: left;
	display: table-cell;
	-moz-user-select: none;
	-khtml-user-select: none;
	-webkit-user-select: none;
	-o-user-select: none;
}

div.accordionContent {
  box-sizing: content-box;
	overflow: auto;
}

div.hoverable:hover {
  box-sizing: content-box;
	background-color: #dfe8f6;
}

div.CanvasXpressContainer {
  box-sizing: content-box;
	position: relative;
	float: left;
}

div.CanvasXpressHandlerVerticalOpen {
  box-sizing: content-box;
	background-image:
		url(data:image/png;base64,iVBORw0KGgoAAAANSUhEUgAAAAoAAAAHCAYAAAAxrNxjAAAANklEQVR42mNkIBIwgoi0tLT/IHrWrFmMyJLI4igKkRWjizGi60YHMI1YrUJXhKEQn3sxFOICAH1yHAgCw6JnAAAAAElFTkSuQmCC);
	position: relative;
	float: left;
	background-position: 50% 50%;
	background-repeat: no-repeat;
}

div.CanvasXpressHandlerVerticalClose {
  box-sizing: content-box;
	background-image:
		url(data:image/png;base64,iVBORw0KGgoAAAANSUhEUgAAAAoAAAAHCAYAAAAxrNxjAAAAN0lEQVR42mNkIBIwogukpaX9B9GzZs1ixKkQpggGkBUz4lKErpgRXRFMAl0MRRDdXcjijAxEAgClNhwIDjZ11QAAAABJRU5ErkJggg==);
	position: relative;
	float: left;
	background-position: 50% 50%;
	background-repeat: no-repeat;
}

div.CanvasXpressHandlerHorizontalOpen {
  box-sizing: content-box;
	background-image:
		url(data:image/png;base64,iVBORw0KGgoAAAANSUhEUgAAAAcAAAAKCAYAAAB4zEQNAAAAMElEQVR42mNkwAMYQURaWtp/ED1r1ixGnJLoCuAMbApQjEFXQJwkTmPxOgivV3ABAClDIAsKqUy5AAAAAElFTkSuQmCC);
	position: relative;
	float: left;
	background-position: 50% 50%;
	background-repeat: no-repeat;
}

div.CanvasXpressHandlerHorizontalClose {
  box-sizing: content-box;
	background-image:
		url(data:image/png;base64,iVBORw0KGgoAAAANSUhEUgAAAAcAAAAKCAYAAAB4zEQNAAAAL0lEQVR42mNkwAMY0QXS0tL+g+hZs2YxMmKTwJBEl4Abi02COEm8xhJ0EEGvoAMAyTQgC6MMiAUAAAAASUVORK5CYII=);
	position: relative;
	float: left;
	background-position: 50% 50%;
	background-repeat: no-repeat;
}

div.CanvasXpressWrapper {
  box-sizing: content-box;
	position: relative;
	float: left;
	line-height: 100%;
}

div.CanvasXpressDataFilter {
  box-sizing: content-box;
	color: rgb(34, 34, 34);
	font: normal 12px arial, tahoma, sans-serif;
	line-height: 100%;
	margin: 0px;
	padding: 0px;
	position: absolute;
	-moz-user-select: none;
	-khtml-user-select: none;
	-webkit-user-select: none;
	-o-user-select: none;
}

div.CanvasXpressDataFilterToolbar {
  box-sizing: content-box;
	background-image:
		url(data:image/png;base64,iVBORw0KGgoAAAANSUhEUgAAAAEAAAAeCAYAAADtlXTHAAAAFklEQVR42mP88OHDf0aSiGfPntGaAAAL8XAJa+SuYgAAAABJRU5ErkJggg==);
	background-repeat: repeat-x;
	border: 1px solid rgb(51, 122, 183);
	border-radius: 5px;
	color: rgb(34, 34, 34);
	cursor: move;
	font: normal 12px arial, tahoma, sans-serif;
	height: 18px;
	left: 0px;
	line-height: 100%;
	margin: 0px;
	padding: 2px;
	position: absolute;
	top: 0px;
}

span.CanvasXpressDataFilterToolbarText {
	font: normal 12px arial, tahoma, sans-serif;
	left: 8px;
	line-height: 100%;
	position: relative;
	top: 5px;
}

img.CanvasXpressDataFilterToolbarImage {
	cursor: default;
	margin-top: 2px;
	margin-right: 2px;
	float: right;
}

span.CanvasXpressDataFilterText {
	background-image:
		url(data:image/png;base64,iVBORw0KGgoAAAANSUhEUgAAABAAAAAQCAYAAAAf8/9hAAAASElEQVR42mNkoBAwUt2A/0AAlgACsg0A6QWZQ4whOA2AsgkagtcAYgwhaAAhQ4gyAJ8htHcBRWFAUSxQlA7AEuSmRFLBwBsAAMDpRxF7e4BAAAAAAElFTkSuQmCC);
	background-repeat: no-repeat;
	background-position: -3px;
	font: normal 12px arial, tahoma, sans-serif;
	left: 8px;
	line-height: 100%;
	position: relative;
	top: 5px;
}

span.CanvasXpressDataFilterTextActive {
	background-image:
		url(data:image/png;base64,iVBORw0KGgoAAAANSUhEUgAAABAAAAAQCAYAAAAf8/9hAAAASUlEQVR42mNkoBAwjhqAMOA/EBCtCQiwGoAkjhOA7MFqADGGoGvGGga4DMGmGWcgohuCSzNOA5ANwacZrwFIhuBVM4gS0oAZAAD1oisRsByngAAAAABJRU5ErkJggg==);
	background-repeat: no-repeat;
	background-position: -3px;
	font: normal 12px arial, tahoma, sans-serif;
	left: 8px;
	line-height: 100%;
	position: relative;
	top: 5px;
}

div.CanvasXpressDataFilterContainer {
  box-sizing: content-box;
	border: 0px;
	left: 0px;
	margin: 0px;
	padding: 0px;
	position: absolute;
	top: 24px;
}

input[type=checkbox].CanvasXpressCheckbox {
	position: absolute;
	overflow: hidden;
	clip: rect(0, 0, 0, 0);
	height: 1px;
	width: 1px;
	margin: -1px;
	padding: 0;
	border: 0;
}

input[type=checkbox].CanvasXpressDataFilterContainerItem {
	position: absolute;
	overflow: hidden;
	clip: rect(0, 0, 0, 0);
	height: 1px;
	width: 1px;
	margin: -1px;
	padding: 0;
	border: 0;
}

input[type=checkbox].CanvasXpressDataFilterContainerItemSelected {
	position: absolute;
	overflow: hidden;
	clip: rect(0, 0, 0, 0);
	height: 1px;
	width: 1px;
	margin: -1px;
	padding: 0;
	border: 0;
}

input[type=checkbox].CanvasXpressCheckbox+label.CanvasXpressCheckboxLabel {
	padding-left: 18px;
	height: 13px;
	display: inline-block;
	line-height: 16px;
	background-repeat: no-repeat;
	background-position: 0 0;
	font: normal 12px arial, tahoma, sans-serif;
	vertical-align: middle;
	margin: 2px;
	cursor: pointer;
}

input[type=checkbox].CanvasXpressDataFilterContainerItem+label.CanvasXpressCheckboxLabel {
	padding-left: 18px;
	height: 13px;
	display: inline-block;
	line-height: 16px;
	background-repeat: no-repeat;
	background-position: 0 0;
	font: normal 12px arial, tahoma, sans-serif;
	vertical-align: middle;
	margin: 2px;
	cursor: pointer;
}

input[type=checkbox].CanvasXpressDataFilterContainerItemSelected+label.CanvasXpressCheckboxLabel {
	padding-left: 18px;
	height: 13px;
	display: inline-block;
	line-height: 16px;
	background-repeat: no-repeat;
	background-position: 0 0;
	font: normal 12px arial, tahoma, sans-serif;
	vertical-align: middle;
	margin: 2px;
	cursor: pointer;
}

input[type=checkbox].CanvasXpressCheckbox:checked+label.CanvasXpressCheckboxLabel {
	background-position: 0 -13px;
}

input[type=checkbox].CanvasXpressDataFilterContainerItemSelected:checked+label.CanvasXpressCheckboxLabel {
	background-position: 0 -13px;
}

label.CanvasXpressCheckboxLabel {
	background-image:
		url(data:image/png;base64,iVBORw0KGgoAAAANSUhEUgAAAA0AAAA0CAYAAABRnrIZAAACXElEQVR42uWUT2iSYRzHv+8Sm3O2aYSMBJU8jOqyRhc1ELGCBZuH/mCYB7WiY4XQNTpKdAtmuoMJwuogDUYHUSMlIoajSx2EKXMLOvhvW0OU94n3ffPd1uvr+3Zc+x1e3ufh+Tzv+zy/D18KfyqXy5FSqYR6vY6/S6vVwmKxwOFwUMyYfSQSCWI2m2Gz2SiIVD6fJ+VyGV6vl6KYLygUCtjtdlFgP9jpdEDFYjESCAQkgV4x66lwOExCoZBsiFn/X0LRaJQEg8F/u71MJkOYgdPplASz2SyhaZozIh6PE4PBMBBkNq9Wq/D5fBS/KJ1Ok0qlglqtJgB0Oh2MRiNcLteee0wdUmGffd4mp9UU/OfVFH/lg5q7Vm+Tq0vbmDMrEb6kofjmDoJuv2+Q73Uab66ocOakqj/09FOLTGqHcGtylPq4/osEsrt4cE6Jh9MaflMB9PhDkyxVupg1KbC5Q2Njh2Dx8jD0YyPiEFPzq03y/GuXfX9hVeKaRXPg10WFXdnYIvPfuoi4tIKzHglhrVar6HkKhQIEwk5NX5S6BxRXvoAX1u2+Lgn0KpV6C7a5fv892dDCQoSD7vjuyoZex19xkMfjkQ0lk0kOmnV7ZUPvUgkOmpm5KRtaXl4EK+zUBadsaLWYBS/s2LhJEmg1KxAIqzo+IQrstn/gSAv7snQMTMLOTXBhIylsa2gYvYR9cpZm5ySFfVQEegmr7rbZOYGwsfUTYBLWNtrAGtGhl7A39E1+I4Gwkc0R9EvYxs89qK+w+c449iesqX2w2eLC6k+BSdj7OmGjD4GwvwHoyQhLMetK1QAAAABJRU5ErkJggg==);
	background-repeat: no-repeat;
	white-space: nowrap;
}

div.CanvasXpressDataFilterContainerMaskNoOverflow {
  box-sizing: content-box;
	background-color: #ffffff;
	border: 1px solid #d0d0d0;
	margin: 1px 3px 3px 3px;
	overflow: hidden;
}

div.CanvasXpressDataFilterContainerMask {
  box-sizing: content-box;
	background-color: #ffffff;
	border: 1px solid #d0d0d0;
	margin: 1px 3px 3px 3px;
	overflow-x: hidden;
	overflow-y: scroll;
}

div.CanvasXpressDataFilterContainerItem {
  box-sizing: content-box;
	background-color: #ffffff;
	color: #4181ba;
	height: 15px;
	padding: 1px 0px 0px 1px;
}

div.CanvasXpressDataFilterContainerItemSelected {
  box-sizing: content-box;
	background-color: #4181ba;
	color: rgb(255, 255, 255);
	height: 15px;
	padding: 1px 0px 0px 1px;
}

div.CanvasXpressDataFilterContainerHoverable {
  box-sizing: content-box;
	border: 1px solid rgb(51, 122, 183);
	margin: 2px;
	margin-bottom: 4px;
}

div.CanvasXpressDataFilterContainerHoverable:hover {
  box-sizing: content-box;
	background-color: #dfe8f6;
}

div.CanvasXpressDataFilterContainerNumeric {
  box-sizing: content-box;
	background-image:
		url(data:image/png;base64,iVBORw0KGgoAAAANSUhEUgAAAAEAAAAOCAYAAADuQ3ZcAAAAF0lEQVR42mNkAAJGNOLChQv/cRNYdAAA0dgUqRX/AM0AAAAASUVORK5CYII=);
	background-repeat: repeat-x;
	clear: both;
	height: 14px;
	margin: 2px;
}

div.CanvasXpressDataFilterContainerMin {
  box-sizing: content-box;
	background-image:
		url(data:image/png;base64,iVBORw0KGgoAAAANSUhEUgAAABAAAAAQCAYAAAAf8/9hAAAAlUlEQVR42mNkgIIDBw78ZyACODg4MCLzGWGa7e3tidHPcPDgQRRDGEGaTc0tidIMA6dPHocbAjZAV9eQJAMuXz5PZQM0NA1IMuDG9QuoBqioqJBkwJ07d1ANkJRWJ8mA509vUtkAUVFFkgx4/fo+qgG8fHIkGfD50yMqGgAiQIaws4oTpfnn75eoSRnGoCgzUQIoNgAAbjRcEcsB8BEAAAAASUVORK5CYII=);
	background-repeat: no-repeat;
	float: left;
	height: 14px;
	position: relative;
	width: 14px;
	z-index: 10002;
}

div.CanvasXpressDataFilterContainerMax {
  box-sizing: content-box;
	background-image:
		url(data:image/png;base64,iVBORw0KGgoAAAANSUhEUgAAABAAAAAQCAYAAAAf8/9hAAAAlUlEQVR42mNkgIIDBw78ZyACODg4MCLzGWGa7e3tidHPcPDgQRRDGEGaTc0tidIMA6dPHocbAjZAV9eQJAMuXz5PZQM0NA1IMuDG9QuoBqioqJBkwJ07d1ANkJRWJ8mA509vUtkAUVFFkgx4/fo+qgG8fHIkGfD50yMqGgAiQIaws4oTpfnn75eoSRnGoCgzUQIoNgAAbjRcEcsB8BEAAAAASUVORK5CYII=);
	background-repeat: no-repeat;
	float: left;
	height: 14px;
	position: relative;
	width: 14px;
	z-index: 10002;
}

div.CanvasXpressDataFilterContainerRange {
  box-sizing: content-box;
	background-image:
		url(data:image/png;base64,iVBORw0KGgoAAAANSUhEUgAAAAEAAAAOCAYAAADuQ3ZcAAAAFklEQVR42mNkAAJGNMKxcdd/3AQWHQAD/g7xOirtNAAAAABJRU5ErkJggg==);
	background-repeat: repeat-x;
	float: left;
	height: 14px;
	left: 0px;
	position: relative;
	z-index: 10001;
}

input.CanvasXpressDataFilterContainerMinValue {
	border: 1px solid rgb(245, 245, 245);
	color: rgb(51, 122, 183);
	float: left;
	font: normal 12px arial, tahoma, sans-serif;
	margin-bottom: 2px;
	margin-left: 1px;
	line-height: 100%;
	width: 40px;
}

input.CanvasXpressDataFilterContainerMaxValue {
	border: 1px solid rgb(245, 245, 245);
	color: rgb(51, 122, 183);
	float: right;
	font: normal 12px arial, tahoma, sans-serif;
	margin-bottom: 2px;
	margin-right: 1px;
	line-height: 100%;
	text-align: right;
	width: 40px;
}

div.CanvasXpressDataFilterContainerScaleNone {
  box-sizing: content-box;
	background-image:
		url(data:image/gif;base64,R0lGODlhAQABAID/AMDAwAAAACH5BAEAAAAALAAAAAABAAEAAAICRAEAOw==);
	background-repeat: no-repeat;
	background-position: 98% 50%;
}

div.CanvasXpressDataFilterContainerScaleLinearLog {
  box-sizing: content-box;
	background-image:
		url(data:image/png;base64,iVBORw0KGgoAAAANSUhEUgAAABgAAAAQCAYAAAAMJL+VAAAAVklEQVR42mNkoDFgHLWAKAv+AxEjCZatX7/+f2BgIFHqUSwg1iKyLaCbD/6DheAKGHFZAKJhYtj4eC3AF2TIFuCjh4YFRAURtQGGD4aMBXQLImRAcwsAaet+EfC7aT4AAAAASUVORK5CYII=);
	background-repeat: no-repeat;
	background-position: 98% 50%;
}

div.CanvasXpressDataFilterContainerScaleLogLinear {
  box-sizing: content-box;
	background-image:
		url(data:image/png;base64,iVBORw0KGgoAAAANSUhEUgAAABgAAAAQCAYAAAAMJL+VAAAAWElEQVR42mNkoDFgHLWAKAvWr1//PzAwkGjL/gMRI5GOQ7GAWIvItoBuPgDRMAXYLIZZ8B/MhBuEwcdrAb4gQ7YAHz00LCAqiKgNMHwwZCygWxAhA5pbAAB2oXgRY0clXAAAAABJRU5ErkJggg==);
	background-repeat: no-repeat;
	background-position: 98% 50%;
}

select.CanvasXpressDataFilterContainerString {
	background-color: rgb(255, 255, 255);
	font: normal 12px arial, tahoma, sans-serif;
	margin-left: 3px;
	margin-bottom: 3px;
}

div.CanvasXpressDataFilterHead {
  box-sizing: content-box;
	background-image:
		url(data:image/png;base64,iVBORw0KGgoAAAANSUhEUgAAAAEAAAAeCAYAAADtlXTHAAAAFklEQVR42mP88OHDf0aSiGfPntGaAAAL8XAJa+SuYgAAAABJRU5ErkJggg==);
	background-repeat: repeat-x;
	border: 1px solid rgb(51, 122, 183);
	border-radius: 5px 5px 5px 5px;
	color: rgb(34, 34, 34);
	cursor: pointer;
	float: left;
	height: 18px;
	margin-top: 2px;
	overflow: hidden;
	padding: 2px;
	text-align: left;
	vertical-align: middle;
	-moz-user-select: none;
	-khtml-user-select: none;
	-webkit-user-select: none;
	-o-user-select: none;
}

div.CanvasXpressDataFilterHeadActive {
  box-sizing: content-box;
	background-color: rgb(245, 245, 245);
	background-image:
		url(data:image/png;base64,iVBORw0KGgoAAAANSUhEUgAAAAEAAAAeCAYAAADtlXTHAAAAFklEQVR42mN89fnvf0aSiBvPf9GaAABVL3D5nF6uqAAAAABJRU5ErkJggg==);
	background-repeat: repeat-x;
	border: 1px solid rgb(51, 122, 183);
	border-radius: 5px 5px 0px 0px;
	color: rgb(34, 34, 34);
	cursor: pointer;
	float: left;
	height: 18px;
	margin-top: 2px;
	overflow: hidden;
	padding: 2px;
	text-align: left;
	vertical-align: middle;
	-moz-user-select: none;
	-khtml-user-select: none;
	-webkit-user-select: none;
	-o-user-select: none;
}

div.CanvasXpressDataFilterContent {
  box-sizing: content-box;
	background-color: rgb(255, 255, 255);
	border: 1px solid rgb(51, 122, 183);
	border-radius: 0px 0px 5px 5px;
	border-top: 0px;
	color: rgb(51, 122, 183);
	overflow: auto;
	padding: 2px;
}

div.CanvasXpressLink {
  box-sizing: content-box;
	background-color: rgb(245, 245, 245);
	background-image:
		url(data:image/gif;base64,R0lGODlh+gABAIcAAOLj4/Dw8P///wAAAAAAAAAAAAAAAAAAAAAAAAAAAAAAAAAAAAAAAAAAAAAAAAAAAAAAAAAAAAAAAAAAAAAAAAAAAAAAAAAAAAAAAAAAAAAAAAAAAAAAAAAAAAAAAAAAAAAAAAAAAAAAAAAAAAAAAAAAAAAAAAAAAAAAAAAAAAAAAAAAAAAAAAAAAAAAAAAAAAAAAAAAAAAAAAAAAAAAAAAAAAAAAAAAAAAAAAAAAAAAAAAAAAAAAAAAAAAAAAAAAAAAAAAAAAAAAAAAAAAAAAAAAAAAAAAAAAAAAAAAAAAAAAAAAAAAAAAAAAAAAAAAAAAAAAAAAAAAAAAAAAAAAAAAAAAAAAAAAAAAAAAAAAAAAAAAAAAAAAAAAAAAAAAAAAAAAAAAAAAAAAAAAAAAAAAAAAAAAAAAAAAAAAAAAAAAAAAAAAAAAAAAAAAAAAAAAAAAAAAAAAAAAAAAAAAAAAAAAAAAAAAAAAAAAAAAAAAAAAAAAAAAAAAAAAAAAAAAAAAAAAAAAAAAAAAAAAAAAAAAAAAAAAAAAAAAAAAAAAAAAAAAAAAAAAAAAAAAAAAAAAAAAAAAAAAAAAAAAAAAAAAAAAAAAAAAAAAAAAAAAAAAAAAAAAAAAAAAAAAAAAAAAAAAAAAAAAAAAAAAAAAAAAAAAAAAAAAAAAAAAAAAAAAAAAAAAAAAAAAAAAAAAAAAAAAAAAAAAAAAAAAAAAAAAAAAAAAAAAAAAAAAAAAAAAAAAAAAAAAAAAAAAAAAAAAAAAAAAAAAAAAAAAAAAAAAAAAAAAAAAAAAAAAAAAAAAAAAAAAAAAAAAAAAAAAAAAAAAAAAAAAAAAAAAAAAAAAAAAAAAAAAAAAAAAAAAAAAAAAAAAAAAAAAAAAAAAAAAAAAAAAAAAAAAAAAAAAAAAAAAAAAAAAAAAAAAAAAAAAAAAAAAAAAAAAAAAAAAAAAAAAAAAAAAAAAAAAAAAAAAAAAAAAAAAAAAAAAAAAAAAAAAAAAAAAAAAAAAAAAAAAAAAAAACH5BAAAAP8ALAAAAAD6AAEAAAgfAAMIHEiwoMGBAAQcXMiwocOHECNKnEixosWLGCMGBAA7);
	background-repeat: repeat-y;
	border: 1px solid rgb(51, 122, 183);
	border-radius: 3px;
	box-shadow: rgba(154, 154, 154, 0.2) 3px 3px;
	color: rgb(34, 34, 34);
	cursor: default;
	font: normal 12px arial, tahoma, sans-serif;
	line-height: 100%;
	margin: 0px;
	padding: 0px;
	position: absolute;
	-moz-box-shadow: rgba(154, 154, 154, 0.2) 3px 3px;
}


div.CanvasXpressTabMenuConfigurator {
  box-sizing: content-box;
	position: relative;
}

input.CanvasXpressTabMenuConfigurator {
	display: none;
}

input:not(:checked).CanvasXpressTabMenuConfigurator + section.CanvasXpressTabMenuConfigurator > div.CanvasXpressTabMenuConfigurator {
	display: none;
}

section.CanvasXpressTabMenuConfigurator > h1.CanvasXpressTabMenuConfigurator {
	float: left;
}

section.CanvasXpressTabMenuConfigurator > div.CanvasXpressTabMenuConfigurator {
	float: right;
	width: 100%;
	margin: 22 0 0 -100%;
}

section.CanvasXpressTabMenuConfigurator > h1.CanvasXpressTabMenuConfigurator > label.CanvasXpressTabMenuConfigurator {
	cursor: pointer;
	-moz-user-select: none;
	-ms-user-select: none;
	-webkit-user-select: none;
}

section.CanvasXpressTabMenuConfigurator > div.CanvasXpressTabMenuConfigurator {
	box-sizing: border-box;
	padding: 0.5px;
	border: 1px solid #ddd;
	border-radius: 4px;
	background: #fff;
}

section.CanvasXpressTabMenuConfigurator > h1.CanvasXpressTabMenuConfigurator {
	box-sizing: border-box;
	margin: 0;
	padding: 0.5px;
	overflow: hidden;
  font: normal 12px arial, tahoma, sans-serif;
  line-height: 100%;
}

section.CanvasXpressTabMenuConfigurator > h1.CanvasXpressTabMenuConfigurator > label.CanvasXpressTabMenuConfigurator {
	display: block;
	padding: 5px;
	border: 1px solid #ddd;
	border-bottom: none;
	border-top-left-radius: 4px;
	border-top-right-radius: 4px;
	background: #fff;
}

input:first-child.CanvasXpressTabMenuConfigurator + section.CanvasXpressTabMenuConfigurator > h1.CanvasXpressTabMenuConfigurator {
	padding-left: 0;
}

section.CanvasXpressTabMenuConfigurator > div.CanvasXpressTabMenuConfigurator {
	position: relative;
	z-index: 1;
}

input:checked.CanvasXpressTabMenuConfigurator + section.CanvasXpressTabMenuConfigurator > h1.CanvasXpressTabMenuConfigurator {
	position: relative;
	z-index: 2;
}

div.CanvasXpressMenu {
  box-sizing: content-box;
	background-color: rgb(245, 245, 245);
	background-image:
		url(data:image/gif;base64,R0lGODlh+gABAIcAAOLj4/Dw8P///wAAAAAAAAAAAAAAAAAAAAAAAAAAAAAAAAAAAAAAAAAAAAAAAAAAAAAAAAAAAAAAAAAAAAAAAAAAAAAAAAAAAAAAAAAAAAAAAAAAAAAAAAAAAAAAAAAAAAAAAAAAAAAAAAAAAAAAAAAAAAAAAAAAAAAAAAAAAAAAAAAAAAAAAAAAAAAAAAAAAAAAAAAAAAAAAAAAAAAAAAAAAAAAAAAAAAAAAAAAAAAAAAAAAAAAAAAAAAAAAAAAAAAAAAAAAAAAAAAAAAAAAAAAAAAAAAAAAAAAAAAAAAAAAAAAAAAAAAAAAAAAAAAAAAAAAAAAAAAAAAAAAAAAAAAAAAAAAAAAAAAAAAAAAAAAAAAAAAAAAAAAAAAAAAAAAAAAAAAAAAAAAAAAAAAAAAAAAAAAAAAAAAAAAAAAAAAAAAAAAAAAAAAAAAAAAAAAAAAAAAAAAAAAAAAAAAAAAAAAAAAAAAAAAAAAAAAAAAAAAAAAAAAAAAAAAAAAAAAAAAAAAAAAAAAAAAAAAAAAAAAAAAAAAAAAAAAAAAAAAAAAAAAAAAAAAAAAAAAAAAAAAAAAAAAAAAAAAAAAAAAAAAAAAAAAAAAAAAAAAAAAAAAAAAAAAAAAAAAAAAAAAAAAAAAAAAAAAAAAAAAAAAAAAAAAAAAAAAAAAAAAAAAAAAAAAAAAAAAAAAAAAAAAAAAAAAAAAAAAAAAAAAAAAAAAAAAAAAAAAAAAAAAAAAAAAAAAAAAAAAAAAAAAAAAAAAAAAAAAAAAAAAAAAAAAAAAAAAAAAAAAAAAAAAAAAAAAAAAAAAAAAAAAAAAAAAAAAAAAAAAAAAAAAAAAAAAAAAAAAAAAAAAAAAAAAAAAAAAAAAAAAAAAAAAAAAAAAAAAAAAAAAAAAAAAAAAAAAAAAAAAAAAAAAAAAAAAAAAAAAAAAAAAAAAAAAAAAAAAAAAAAAAAAAAAAAAAAAAAAAAAAAAAAAAAAAAAAAAAAAAAAAAAAAAAAAAAAAAAAAAAAAAAAAAAACH5BAAAAP8ALAAAAAD6AAEAAAgfAAMIHEiwoMGBAAQcXMiwocOHECNKnEixosWLGCMGBAA7);
	background-repeat: repeat-y;
	border: 1px solid rgb(51, 122, 183);
	border-radius: 3px;
	box-shadow: rgba(154, 154, 154, 0.2) 3px 3px;
	color: rgb(34, 34, 34);
	cursor: default;
	font: normal 12px arial, tahoma, sans-serif;
	line-height: 100%;
	margin: 0px;
	padding: 0px;
	position: absolute;
	-moz-box-shadow: rgba(154, 154, 154, 0.2) 3px 3px;
}

ul.CanvasXpressList {
	background: transparent;
	border: 0px none;
	cursor: default;
	list-style: none;
	margin: 0px;
	overflow: hidden;
	padding: 2px;
}

li.CanvasXpressListItemSep {
	cursor: default;
	display: block;
	font: normal 12px arial, tahoma, sans-serif;
	font-size: 1px;
	height: 100%;
	line-height: 1px;
	list-style: none;
	margin: 0px;
	padding: 1px;
	width: 100%;
	white-space: nowrap;
}

li.CanvasXpressListItem {
	cursor: default;
	display: block;
	font: normal 12px arial, tahoma, sans-serif;
	height: 100%;
	line-height: 100%;
	list-style: none;
	margin: 0px;
	padding: 1px;
	width: 100%;
	white-space: nowrap;
}

input.CanvasXpressListItem {
	cursor: default;
	display: block;
	font: normal 12px arial, tahoma, sans-serif;
	line-height: 100%;
	list-style: none;
	margin: 0px;
	padding: 1px;
	white-space: nowrap;
}

div.CanvasXpressListItem {
  box-sizing: content-box;
	border: 1px solid rgb(51, 122, 183);
	font: normal 12px arial, tahoma, sans-serif;
	line-height: 16px;
}

li.CanvasXpressListItemActive {
	background-color: rgb(219, 236, 244);
	background-image:
		url(data:image/gif;base64,R0lGODlhAgAVAIcAAKrM9tno++vz/QAAAAAAAAAAAAAAAAAAAAAAAAAAAAAAAAAAAAAAAAAAAAAAAAAAAAAAAAAAAAAAAAAAAAAAAAAAAAAAAAAAAAAAAAAAAAAAAAAAAAAAAAAAAAAAAAAAAAAAAAAAAAAAAAAAAAAAAAAAAAAAAAAAAAAAAAAAAAAAAAAAAAAAAAAAAAAAAAAAAAAAAAAAAAAAAAAAAAAAAAAAAAAAAAAAAAAAAAAAAAAAAAAAAAAAAAAAAAAAAAAAAAAAAAAAAAAAAAAAAAAAAAAAAAAAAAAAAAAAAAAAAAAAAAAAAAAAAAAAAAAAAAAAAAAAAAAAAAAAAAAAAAAAAAAAAAAAAAAAAAAAAAAAAAAAAAAAAAAAAAAAAAAAAAAAAAAAAAAAAAAAAAAAAAAAAAAAAAAAAAAAAAAAAAAAAAAAAAAAAAAAAAAAAAAAAAAAAAAAAAAAAAAAAAAAAAAAAAAAAAAAAAAAAAAAAAAAAAAAAAAAAAAAAAAAAAAAAAAAAAAAAAAAAAAAAAAAAAAAAAAAAAAAAAAAAAAAAAAAAAAAAAAAAAAAAAAAAAAAAAAAAAAAAAAAAAAAAAAAAAAAAAAAAAAAAAAAAAAAAAAAAAAAAAAAAAAAAAAAAAAAAAAAAAAAAAAAAAAAAAAAAAAAAAAAAAAAAAAAAAAAAAAAAAAAAAAAAAAAAAAAAAAAAAAAAAAAAAAAAAAAAAAAAAAAAAAAAAAAAAAAAAAAAAAAAAAAAAAAAAAAAAAAAAAAAAAAAAAAAAAAAAAAAAAAAAAAAAAAAAAAAAAAAAAAAAAAAAAAAAAAAAAAAAAAAAAAAAAAAAAAAAAAAAAAAAAAAAAAAAAAAAAAAAAAAAAAAAAAAAAAAAAAAAAAAAAAAAAAAAAAAAAAAAAAAAAAAAAAAAAAAAAAAAAAAAAAAAAAAAAAAAAAAAAAAAAAAAAAAAAAAAAAAAAAAAAAAAAAAAAAAAAAAAAAAAAAAAAAAAAAAAAAAAAAAAAAAAAAAAAAAAAAAAAAACH5BAAAAP8ALAAAAAACABUAAAgRAAUIHEiwoIAACBMqXMhwYUAAOw==);
	background-repeat: repeat-x;
	background-position: left bottom;
	border-color: rgb(170, 204, 246);
	border-style: solid;
	border-width: 1px 0px;
	cursor: default;
	display: block;
	font: normal 12px arial, tahoma, sans-serif;
	height: 100%;
	line-height: 100%;
	list-style: none;
	margin: 0px 1px;
	padding: 0px;
	width: 100%;
	white-space: nowrap;
}

li.CanvasXpressListItemScrollTop {
	background-image:
		url(data:image/png;base64,iVBORw0KGgoAAAANSUhEUgAAABkAAAAFCAYAAACw/UeDAAAARUlEQVR42mNkQAMXL178z0Ah0NfXZ0Tmo3BAFkhLS+M1IDw8kmHlyuV41Tx9+hTFIjiDWAtggBSLGMmxgFSLGKkRB4QAAILWJXgE49MrAAAAAElFTkSuQmCC);
	background-repeat: no-repeat;
	background-position: 50% 50%;
	border: 0px;
	cursor: pointer;
	height: 9px;
	line-height: 9px;
	width: 100%;
	-moz-user-select: none;
	-khtml-user-select: none;
	-webkit-user-select: none;
	-o-user-select: none;
}

li.CanvasXpressListItemScrollTopActive {
	background-color: rgb(219, 236, 244);
	background-image:
		url(data:image/png;base64,iVBORw0KGgoAAAANSUhEUgAAABkAAAAFCAYAAACw/UeDAAAAbUlEQVR42mNkQAOHb/38z0AhsFVjZ0Tmo3BAFmjIsOHULMLJwKDs1sFwd1cFw5vvuC258eQXikWMyBYoSOC2QIYXYgEMgCx68hm3RQ9eICxihFkgzI/bAk0xVAuQLbr+CrdFbz9CLGKkRhwQAgBYqyubRxy5uAAAAABJRU5ErkJggg==);
	background-repeat: no-repeat;
	background-position: 50% 50%;
	border: 1px;
	border-color: rgb(170, 204, 246);
	border-style: solid;
	cursor: pointer;
	height: 9px;
	line-height: 9px;
	width: 100%;
	-moz-user-select: none;
	-khtml-user-select: none;
	-webkit-user-select: none;
	-o-user-select: none;
}

li.CanvasXpressListItemScrollBottom {
	background-image:
		url(data:image/png;base64,iVBORw0KGgoAAAANSUhEUgAAABkAAAAFCAYAAACw/UeDAAAARUlEQVR42mNkQAMXL178z0Ah0NfXZ0Tmo3BAFkhLS+M1IDw8kmHlyuV41Tx9+hTFIjiDWAtggBSLGMmxgFSLGKkRB4QAAILWJXgE49MrAAAAAElFTkSuQmCC);
	background-repeat: no-repeat;
	background-position: 50% 50%;
	border: 0px;
	cursor: pointer;
	height: 9px;
	line-height: 9px;
	width: 100%;
	-moz-user-select: none;
	-khtml-user-select: none;
	-webkit-user-select: none;
	-o-user-select: none;
}

li.CanvasXpressListItemScrollBottomActive {
	background-color: rgb(219, 236, 244);
	background-image:
		url(data:image/png;base64,iVBORw0KGgoAAAANSUhEUgAAABkAAAAFCAYAAACw/UeDAAAAcklEQVR42mM8fOvnfwYaA0YQAbJImJ8NpyJNMQYGZbcODPG7uyoYrr/Cbfjbj78YbNXYGRlhAiCLFCRwWyTDi2oRyIInn3Fb8OAFxAK4T5At0pDBbZEIJ8QikAVvvuO24MYThAUYlsAsIjPo4QDZAhAAAK/AK5vjVTSgAAAAAElFTkSuQmCC);
	background-repeat: no-repeat;
	background-position: 50% 50%;
	border: 1px;
	border-color: rgb(170, 204, 246);
	border-style: solid;
	cursor: pointer;
	height: 9px;
	line-height: 9px;
	width: 100%;
	-moz-user-select: none;
	-khtml-user-select: none;
	-webkit-user-select: none;
	-o-user-select: none;
}

li.CanvasXpressListItemScrollSearch {
  border-color: rgb(170, 204, 246);
  border-style: solid;
  border-width: 1px;
	width: 100%;
}

input.CanvasXpressListItemScrollSearch {
  color: rgb(34, 34, 34);
	cursor : default;
  font: normal 12px arial, tahoma, sans-serif;
  line-height: 16px;
  list-style: none;
  margin : 3px;
  outline-style: none;
  outline-width: 0px;
  padding-left: 5px;
  width : 97%;
}

a.CanvasXpressListItemA {
	color: rgb(34, 34, 34);
	cursor: pointer;
	display: block;
	font: normal 12px arial, tahoma, sans-serif;
	line-height: 16px;
	list-style: none;
	outline-style: none;
	outline-width: 0px;
	padding: 3px 21px 3px 27px;
	position: relative;
	text-decoration: none;
	white-space: nowrap;
}

a.CanvasXpressListItemAArrow {
	background:
		url(data:image/gif;base64,R0lGODlhDAAJAIcAACluvipxvzJ1vyxwwCt1yjp6zkD/QDiC1jmE0zyE0z2I3UeLyUGJ2VWUzlKg7FSg6Weg1WKq8Y7D9orD/JXL/wAAAAAAAAAAAAAAAAAAAAAAAAAAAAAAAAAAAAAAAAAAAAAAAAAAAAAAAAAAAAAAAAAAAAAAAAAAAAAAAAAAAAAAAAAAAAAAAAAAAAAAAAAAAAAAAAAAAAAAAAAAAAAAAAAAAAAAAAAAAAAAAAAAAAAAAAAAAAAAAAAAAAAAAAAAAAAAAAAAAAAAAAAAAAAAAAAAAAAAAAAAAAAAAAAAAAAAAAAAAAAAAAAAAAAAAAAAAAAAAAAAAAAAAAAAAAAAAAAAAAAAAAAAAAAAAAAAAAAAAAAAAAAAAAAAAAAAAAAAAAAAAAAAAAAAAAAAAAAAAAAAAAAAAAAAAAAAAAAAAAAAAAAAAAAAAAAAAAAAAAAAAAAAAAAAAAAAAAAAAAAAAAAAAAAAAAAAAAAAAAAAAAAAAAAAAAAAAAAAAAAAAAAAAAAAAAAAAAAAAAAAAAAAAAAAAAAAAAAAAAAAAAAAAAAAAAAAAAAAAAAAAAAAAAAAAAAAAAAAAAAAAAAAAAAAAAAAAAAAAAAAAAAAAAAAAAAAAAAAAAAAAAAAAAAAAAAAAAAAAAAAAAAAAAAAAAAAAAAAAAAAAAAAAAAAAAAAAAAAAAAAAAAAAAAAAAAAAAAAAAAAAAAAAAAAAAAAAAAAAAAAAAAAAAAAAAAAAAAAAAAAAAAAAAAAAAAAAAAAAAAAAAAAAAAAAAAAAAAAAAAAAAAAAAAAAAAAAAAAAAAAAAAAAAAAAAAAAAAAAAAAAAAAAAAAAAAAAAAAAAAAAAAAAAAAAAAAAAAAAAAAAAAAAAAAAAAAAAAAAAAAAAAAAAAAAAAAAAAAAAAAAAAAAAAAAAAAAAAAAAAAAAAAAAAAAAAAAAAAAAAAAAAAAAAAAAAAAAAAAAAAAAAAAAAAAAAAAAAAAAAAAAAAAAAAAAAAAAAAAAAAAAAAAAAAAAAAAAAAACH5BAMAAAYALAAAAAAMAAkAAAgzAA8YGEiwoAEFCQwaJEABgUKCBCRMYPDQAIEHESAIeEjAQYMAFQksAFDR4oCSBgqgNBAQADs=)
		no-repeat scroll right 50% transparent;
	color: rgb(34, 34, 34);
	cursor: pointer;
	display: block;
	font: normal 12px arial, tahoma, sans-serif;
	line-height: 16px;
	list-style: none;
	outline-style: none;
	outline-width: 0px;
	padding: 3px 21px 3px 27px;
	position: relative;
	text-decoration: none;
	white-space: nowrap;
}

a.CanvasXpressListItemAActive {
	border-color: rgb(170, 204, 246);
	border-style: solid;
	border-width: 0px 1px;
	color: rgb(34, 34, 34);
	cursor: pointer;
	display: block;
	font: normal 12px arial, tahoma, sans-serif;
	line-height: 16px;
	list-style: none;
	outline-style: none;
	outline-width: 0px;
	margin: 0px -1px;
	padding: 3px 21px 3px 27px;
	position: relative;
	text-decoration: none !important;
	white-space: nowrap;
}

a.CanvasXpressListItemAArrowActive {
	background:
		url(data:image/gif;base64,R0lGODlhDAAJAIcAACluvipxvzJ1vyxwwCt1yjp6zkD/QDiC1jmE0zyE0z2I3UeLyUGJ2VWUzlKg7FSg6Weg1WKq8Y7D9orD/JXL/wAAAAAAAAAAAAAAAAAAAAAAAAAAAAAAAAAAAAAAAAAAAAAAAAAAAAAAAAAAAAAAAAAAAAAAAAAAAAAAAAAAAAAAAAAAAAAAAAAAAAAAAAAAAAAAAAAAAAAAAAAAAAAAAAAAAAAAAAAAAAAAAAAAAAAAAAAAAAAAAAAAAAAAAAAAAAAAAAAAAAAAAAAAAAAAAAAAAAAAAAAAAAAAAAAAAAAAAAAAAAAAAAAAAAAAAAAAAAAAAAAAAAAAAAAAAAAAAAAAAAAAAAAAAAAAAAAAAAAAAAAAAAAAAAAAAAAAAAAAAAAAAAAAAAAAAAAAAAAAAAAAAAAAAAAAAAAAAAAAAAAAAAAAAAAAAAAAAAAAAAAAAAAAAAAAAAAAAAAAAAAAAAAAAAAAAAAAAAAAAAAAAAAAAAAAAAAAAAAAAAAAAAAAAAAAAAAAAAAAAAAAAAAAAAAAAAAAAAAAAAAAAAAAAAAAAAAAAAAAAAAAAAAAAAAAAAAAAAAAAAAAAAAAAAAAAAAAAAAAAAAAAAAAAAAAAAAAAAAAAAAAAAAAAAAAAAAAAAAAAAAAAAAAAAAAAAAAAAAAAAAAAAAAAAAAAAAAAAAAAAAAAAAAAAAAAAAAAAAAAAAAAAAAAAAAAAAAAAAAAAAAAAAAAAAAAAAAAAAAAAAAAAAAAAAAAAAAAAAAAAAAAAAAAAAAAAAAAAAAAAAAAAAAAAAAAAAAAAAAAAAAAAAAAAAAAAAAAAAAAAAAAAAAAAAAAAAAAAAAAAAAAAAAAAAAAAAAAAAAAAAAAAAAAAAAAAAAAAAAAAAAAAAAAAAAAAAAAAAAAAAAAAAAAAAAAAAAAAAAAAAAAAAAAAAAAAAAAAAAAAAAAAAAAAAAAAAAAAAAAAAAAAAAAAAAAAAAAAAAAAAAAAAAAAAAAAAAAAAAAAAAAAAAAAAAAAAAAAAAACH5BAMAAAYALAAAAAAMAAkAAAgzAA8YGEiwoAEFCQwaJEABgUKCBCRMYPDQAIEHESAIeEjAQYMAFQksAFDR4oCSBgqgNBAQADs=)
		no-repeat scroll right 50% transparent;
	border-color: rgb(170, 204, 246);
	border-style: solid;
	border-width: 0px 1px;
	color: rgb(34, 34, 34);
	cursor: pointer;
	display: block;
	font: normal 12px arial, tahoma, sans-serif;
	line-height: 16px;
	list-style: none;
	margin: 0px -1px;
	outline-style: none;
	outline-width: 0px;
	padding: 3px 21px 3px 27px;
	position: relative;
	text-decoration: none !important;
	white-space: nowrap;
}

img.CanvasXpressListIcon {
	background-position: center;
	border: 0px none;
	color: rgb(34, 34, 34);
	cursor: pointer;
	font: normal 12px arial, tahoma, sans-serif;
	height: 16px;
	line-height: 16px;
	list-style: none;
	left: 3px;
	margin: 0px;
	padding: 0px;
	position: absolute;
	top: 3px;
	vertical-align: top;
	width: 16px;
	white-space: nowrap;
}

span.CanvasXpressListItemText {
	color: rgb(34, 34, 34);
	cursor: pointer;
	font: normal 12px arial, tahoma, sans-serif;
	line-height: 16px;
	list-style: none;
	margin-right: 50px;
	white-space: nowrap;
}

input.CanvasXpressListItemText {
	color: rgb(34, 34, 34);
	cursor: pointer;
	font: normal 12px arial, tahoma, sans-serif;
	line-height: 16px;
	list-style: none;
	white-space: nowrap;
}

span.CanvasXpressListItemTextShort {
	color: rgb(34, 34, 34);
	cursor: pointer;
	font: italic 9px arial, tahoma, sans-serif;
	line-height: 16px;
	list-style: none;
	position: absolute;
	right: 4px;
	white-space: nowrap;
}

span.CanvasXpressListItemTextSep {
	background-color: rgb(224, 224, 224);
	border-bottom: 1px solid;
	border-bottom-color: rgb(255, 255, 255);
	cursor: default;
	display: block;
	font: normal 12px arial, tahoma, sans-serif;
	font-size: 1px;
	line-height: 1px;
	list-style: none;
	margin: 2px 3px;
	overflow: hidden;
	white-space: nowrap;
}

table.CanvasXpressListItemTable {
	border: collapse;
	line-height: 20px;
	color: rgb(34, 34, 34);
	cursor: default;
	font: normal 12px arial, tahoma, sans-serif;
	line-height: 16px;
	padding-left: 3px;
	-moz-user-select: none;
	-khtml-user-select: none;
	-webkit-user-select: none;
	-o-user-select: none;
}

img.CanvasXpressToolbarHelp {
	cursor: default;
	float: right;
	margin-left: 2px;
	-moz-user-select: none;
	-khtml-user-select: none;
	-webkit-user-select: none;
	-o-user-select: none;
}

div.CanvasXpressToolbarHelp {
  box-sizing: content-box;
	background-color: rgb(245, 245, 245);
	border-radius: 5px;
	border: 1px solid rgb(51, 122, 183);
	box-shadow: rgba(154, 154, 154, 0.2) 3px 3px;
	color: rgb(34, 34, 34);
	cursor: default;
	font: normal 12px arial, tahoma, sans-serif;
	line-height: 16px;
	-moz-user-select: none;
	-khtml-user-select: none;
	-webkit-user-select: none;
	-o-user-select: none;
}

p.CanvasXpressToolbarHelp {
	cursor: default;
	font: normal 12px arial, tahoma, sans-serif;
	line-height: 16px;
	margin: 0px;
	padding: 5px 5px 5px 20px;
}

img.CanvasXpressToolbarImage {
	margin-top: 2px;
	margin-right: 4px;
	float: right;
}

div.CanvasXpressForm {
  box-sizing: content-box;
	border: 1px solid rgb(51, 122, 183);
	border-radius: 5px;
	background-color: rgb(245, 245, 245);
	color: rgb(34, 34, 34);
	cursor: move;
	font: normal 12px arial, tahoma, sans-serif;
	margin: 8px;
	padding: 8px;
	position: absolute;
	white-space: nowrap;
}

input.CanvasXpressFormButton {
	background-image:
		url(data:image/png;base64,iVBORw0KGgoAAAANSUhEUgAAAAEAAAAeCAYAAADtlXTHAAAAFklEQVR42mP88OHDf0aSiGfPntGaAAAL8XAJa+SuYgAAAABJRU5ErkJggg==);
	background-repeat: repeat-x;
	border: 1px solid rgb(51, 122, 183);
	border-radius: 5px 5px 5px 5px;
	color: rgb(34, 34, 34);
	cursor: pointer;
	float: left;
	height: 22px;
	margin-top: 2px;
	overflow: hidden;
	padding: 2px;
	vertical-align: middle;
	-moz-user-select: none;
	-khtml-user-select: none;
	-webkit-user-select: none;
	-o-user-select: none;
}

input.CanvasXpressFormButtonActive {
	background-color: rgb(245, 245, 245);
	background-image:
		url(data:image/png;base64,iVBORw0KGgoAAAANSUhEUgAAAAEAAAAeCAYAAADtlXTHAAAAFklEQVR42mN89fnvf0aSiBvPf9GaAABVL3D5nF6uqAAAAABJRU5ErkJggg==);
	background-repeat: repeat-x;
	border: 1px solid rgb(51, 122, 183);
	border-radius: 5px 5px 0px 0px;
	color: rgb(34, 34, 34);
	cursor: pointer;
	float: left;
	height: 22px;
	margin-top: 2px;
	overflow: hidden;
	padding: 2px;
	vertical-align: middle;
	-moz-user-select: none;
	-khtml-user-select: none;
	-webkit-user-select: none;
	-o-user-select: none;
}

input.CanvasXpressFormText {
	background-color: rgb(255, 255, 255);
	border: 1px solid rgb(51, 122, 183);
	color: rgb(34, 34, 34);
	cursor: default;
	font: normal 12px arial, tahoma, sans-serif;
	line-height: 16px;
	padding-left: 3px;
}

form.CanvasXpressFormForm {
	background-color: rgb(255, 255, 255);
	border: 1px solid rgb(51, 122, 183);
	color: rgb(34, 34, 34);
	cursor: default;
	font: normal 12px arial, tahoma, sans-serif;
	line-height: 16px;
	margin: 8px;
	overflow: auto;
	padding-left: 3px;
}

canvas.CanvasXpress {
	-moz-user-select: none;
	-khtml-user-select: none;
	-webkit-user-select: none;
	-o-user-select: none;
}

canvas.CanvasXpress:hover {
  /*border: 1px solid #23527c;*/
  border: 1px solid rgba(35, 82, 124, 0.2);
  border-radius: 6px;
  margin: -1px;
}

#full-screen-warning-container {
	background-color: transparent !important;
	opacity: 0.4 !important;
}

#full-screen-warning-container[fade-warning-out] {
	transition-property: opacity !important;
	transition-duration: 1ms !important;
	opacity: 0.0 !important;
}

#full-screen-warning-message {
	padding: 15px !important;
}

.full-screen-description {
	font-size: 100% !important;
}

#full-screen-domain-text {
	font-size: 100% !important;
	font-weight: bold !important;
}

.full-screen-approval-button,#full-screen-remember-decision {
	font-size: 100% !important;
}
