# Supplementary material for: TransFlow: a modular framework for assembling and assessing accurate de novo transcriptomes in non-model organisms
Source: BMC Bioinformatics. 2018 Nov 20;19(Suppl 14):416. doi: 10.1186/s12859-018-2384-y (PMC6245506; doi:10.1186/s12859-018-2384-y)
Supplement: Supplementary file 1 — HTML report of TransFlow for Study Case 1 (grapevine). The zip file contains the elements of the report: the HTML file called assembly_report.html that can be open in any browser (javascript must be enabled) and inspected thoroughly; the folder js must be side-by-side to the HTML file for the right function. (ZIP 674 kb) [file 12859_2018_2384_MOESM1_ESM.zip › js/canvasXpress.min.js]

/**
 * CanvasXpress 14.1 - JavaScript Canvas Library
 * 
 * Copyright (c) 2009-2017 Isaac Neuhaus
 * 
 * imnphd@gmail.com
 * 
 * 
 * Redistributions of this source code must retain this copyright notice and the following disclaimer.
 * 
 * CanvasXpress is licensed under the terms of the Open Source GPL version 3.0 license.
 * 
 * This program is distributed in the hope that it will be useful, but WITHOUT ANY WARRANTY; without even the implied warranty of MERCHANTABILITY or FITNESS FOR A PARTICULAR PURPOSE. See the GNU
 * General Public License for more details.
 * 
 * Please see a copy of the GNU General Public License at http://www.gnu.org/licenses.
 * 
 * Commercial use may be granted to the extent that this source code does NOT become part of any other Open Source or Commercially licensed development library or toolkit without explicit permission.
 * Please contact me for additional information.
 * 
 * Network graphs were implemented based on the HeyGraph by Tom Martin http://www.heychinaski.com.
 * 
 * Thanks to Mingyi Liu for his contributions with the Ext-JS panel and network graphs and Charles Tilford for his input to the Genome Browser.
 * 
 */
/**
 * 
 * canvas.text.js
 * @projectDescription An cross-browser implementation of the HTML5 <canvas> text methods 
 * @author Fabien M�nager 
 * @version $Revision: 1.4 $ 
 * @license MIT License <http://www.opensource.org/licenses/mit-license.php> 
 * 
 * Known issues: 
 * - The 'light' font weight is not supported, neither is the 'oblique' font style. 
 * - Optimize the different hacks (for Opera9) 
 * 
 **** 
 * 
 * sprintf() for JavaScript v.0.4
 *
 * Copyright (c) 2007 Alexandru Marasteanu <http://alexei.417.ro/>
 * Thanks to David Baird (unit test and patch).
 *
 * This program is free software; you can redistribute it and/or modify it under
 * the terms of the GNU General Public License as published by the Free Software
 * Foundation; either version 2 of the License, or (at your option) any later
 * version.
 *
 * This program is distributed in the hope that it will be useful, but WITHOUT
 * ANY WARRANTY; without even the implied warranty of MERCHANTABILITY or FITNESS
 * FOR A PARTICULAR PURPOSE. See the GNU General Public License for more
 * details.
 *
 * You should have received a copy of the GNU General Public License along with
 * this program; if not, write to the Free Software Foundation, Inc., 59 Temple
 * Place, Suite 330, Boston, MA 02111-1307 USA
 *
 ***
 * 
 * Date Format 1.2.3
 * (c) 2007-2009 Steven Levithan <stevenlevithan.com>
 * MIT license
 *
 * Includes enhancements by Scott Trenda <scott.trenda.net>
 * and Kris Kowal <cixar.com/~kris.kowal/>
 *
 * Accepts a date, a mask, or a date and a mask.
 * Returns a formatted version of the given date.
 * The date defaults to the current date/time.
 * The mask defaults to dateFormat.masks.default.
 *
 ****
 *
 * canvas_wrapper.js
 * Canvas doesn't support getCoords() which I really need....
 * So I made a wrapper, code mostly taken from excanvas.js by Google - http://code.google.com/p/explorercanvas/
 * alias some functions to make (compiled) code shorter
 *
 ****
 *
 * conrec.js
 * Copyright (c) 2010, Jason Davies.
 *
 * All rights reserved.  This code is based on Bradley White's Java version,
 * which is in turn based on Nicholas Yue's C++ version, which in turn is based
 * on Paul D. Bourke's original Fortran version.  See below for the respective
 * copyright notices.
 *
 * See http://paulbourke.net/papers/conrec for the original
 * paper by Paul D. Bourke.
 *
 * The vector conversion code is based on http://apptree.net/conrec.htm by
 * Graham Cox.
 *
 * Redistribution and use in source and binary forms, with or without
 * modification, are permitted provided that the following conditions are met:
 *     * Redistributions of source code must retain the above copyright
 *       notice, this list of conditions and the following disclaimer.
 *     * Redistributions in binary form must reproduce the above copyright
 *       notice, this list of conditions and the following disclaimer in the
 *       documentation and/or other materials provided with the distribution.
 *     * Neither the name of the <organization> nor the
 *       names of its contributors may be used to endorse or promote products
 *       derived from this software without specific prior written permission.
 *
 * THIS SOFTWARE IS PROVIDED BY THE COPYRIGHT HOLDERS AND CONTRIBUTORS "AS IS"
 * AND ANY EXPRESS OR IMPLIED WARRANTIES, INCLUDING, BUT NOT LIMITED TO, THE
 * IMPLIED WARRANTIES OF MERCHANTABILITY AND FITNESS FOR A PARTICULAR PURPOSE
 * ARE DISCLAIMED. IN NO EVENT SHALL <COPYRIGHT HOLDER> BE LIABLE FOR ANY
 * DIRECT, INDIRECT, INCIDENTAL, SPECIAL, EXEMPLARY, OR CONSEQUENTIAL DAMAGES
 * (INCLUDING, BUT NOT LIMITED TO, PROCUREMENT OF SUBSTITUTE GOODS OR SERVICES;
 * LOSS OF USE, DATA, OR PROFITS; OR BUSINESS INTERRUPTION) HOWEVER CAUSED AND
 * ON ANY THEORY OF LIABILITY, WHETHER IN CONTRACT, STRICT LIABILITY, OR TORT
 * (INCLUDING NEGLIGENCE OR OTHERWISE) ARISING IN ANY WAY OUT OF THE USE OF
 * THIS SOFTWARE, EVEN IF ADVISED OF THE POSSIBILITY OF SUCH DAMAGE.
 * 
 ****
 *
 * conrec.js
 * Copyright (c) 1996-1997 Nicholas Yue
 *
 * This software is copyrighted by Nicholas Yue. This code is based on Paul D.
 * Bourke's CONREC.F routine.
 *
 * The authors hereby grant permission to use, copy, and distribute this
 * software and its documentation for any purpose, provided that existing
 * copyright notices are retained in all copies and that this notice is
 * included verbatim in any distributions. Additionally, the authors grant
 * permission to modify this software and its documentation for any purpose,
 * provided that such modifications are not distributed without the explicit
 * consent of the authors and that existing copyright notices are retained in
 * all copies. Some of the algorithms implemented by this software are
 * patented, observe all applicable patent law.
 *
 * IN NO EVENT SHALL THE AUTHORS OR DISTRIBUTORS BE LIABLE TO ANY PARTY FOR
 * DIRECT, INDIRECT, SPECIAL, INCIDENTAL, OR CONSEQUENTIAL DAMAGES ARISING OUT
 * OF THE USE OF THIS SOFTWARE, ITS DOCUMENTATION, OR ANY DERIVATIVES THEREOF,
 * EVEN IF THE AUTHORS HAVE BEEN ADVISED OF THE POSSIBILITY OF SUCH DAMAGE.
 *
 * THE AUTHORS AND DISTRIBUTORS SPECIFICALLY DISCLAIM ANY WARRANTIES,
 * INCLUDING, BUT NOT LIMITED TO, THE IMPLIED WARRANTIES OF MERCHANTABILITY,
 * FITNESS FOR A PARTICULAR PURPOSE, AND NON-INFRINGEMENT.  THIS SOFTWARE IS
 * PROVIDED ON AN "AS IS" BASIS, AND THE AUTHORS AND DISTRIBUTORS HAVE NO
 * OBLIGATION TO PROVIDE MAINTENANCE, SUPPORT, UPDATES, ENHANCEMENTS, OR
 * MODIFICATIONS.
 * 
 **** 
 *
 * jLouvain.js
 * Author: Corneliu S. (github.com/upphiminn)
 * This is a javascript implementation of the Louvain
 * community detection algorithm (http://arxiv.org/abs/0803.0476)
 * Based on https://bitbucket.org/taynaud/python-louvain/overview
 * 
 ****
 * 
 * science.js
 * Copyright (c) 2011, Jason Davies
 * All rights reserved.
 *
 * Redistribution and use in source and binary forms, with or without
 * modification, are permitted provided that the following conditions are met:
 *
 * Redistributions of source code must retain the above copyright notice, this
 * list of conditions and the following disclaimer.
 *
 * Redistributions in binary form must reproduce the above copyright notice,
 * this list of conditions and the following disclaimer in the documentation
 * and/or other materials provided with the distribution.
 *
 * The name Jason Davies may not be used to endorse or promote products
 * derived from this software without specific prior written permission.
 * 
 * THIS SOFTWARE IS PROVIDED BY THE COPYRIGHT HOLDERS AND CONTRIBUTORS "AS IS" AND
 * ANY EXPRESS OR IMPLIED WARRANTIES, INCLUDING, BUT NOT LIMITED TO, THE IMPLIED
 * WARRANTIES OF MERCHANTABILITY AND FITNESS FOR A PARTICULAR PURPOSE ARE
 * DISCLAIMED. IN NO EVENT SHALL JASON DAVIES BE LIABLE FOR ANY DIRECT, INDIRECT,
 * INCIDENTAL, SPECIAL, EXEMPLARY, OR CONSEQUENTIAL DAMAGES (INCLUDING, BUT NOT
 * LIMITED TO, PROCUREMENT OF SUBSTITUTE GOODS OR SERVICES; LOSS OF USE, DATA, OR
 * PROFITS; OR BUSINESS INTERRUPTION) HOWEVER CAUSED AND ON ANY THEORY OF
 * LIABILITY, WHETHER IN CONTRACT, STRICT LIABILITY, OR TORT (INCLUDING NEGLIGENCE
 * OR OTHERWISE) ARISING IN ANY WAY OUT OF THE USE OF THIS SOFTWARE, EVEN IF
 * ADVISED OF THE POSSIBILITY OF SUCH DAMAGE.
 * 
 ****
 *
 * Apache-Style Software License for ColorBrewer software and ColorBrewer Color
 * Schemes
 * 
 * Copyright (c) 2002 Cynthia Brewer, Mark Harrower, and The Pennsylvania State
 * University.
 * 
 * Licensed under the Apache License, Version 2.0 (the "License"); you may not
 * use this file except in compliance with the License. You may obtain a copy of
 * the License at
 * 
 * http://www.apache.org/licenses/LICENSE-2.0
 * 
 * Unless required by applicable law or agreed to in writing, software
 * distributed under the License is distributed on an "AS IS" BASIS, WITHOUT
 * WARRANTIES OR CONDITIONS OF ANY KIND, either express or implied. See the
 * License for the specific language governing permissions and limitations under
 * the License.
 * 
 * Redistribution and use in source and binary forms, with or without
 * modification, are permitted provided that the following conditions are met:
 * 
 * 1. Redistributions as source code must retain the above copyright notice, this
 * list of conditions and the following disclaimer.
 * 
 * 2. The end-user documentation included with the redistribution, if any, must
 * include the following acknowledgment: "This product includes color
 * specifications and designs developed by Cynthia Brewer
 * (http://colorbrewer.org/)." Alternately, this acknowledgment may appear in the
 * software itself, if and wherever such third-party acknowledgments normally
 * appear.
 * 
 * 4. The name "ColorBrewer" must not be used to endorse or promote products
 * derived from this software without prior written permission. For written
 * permission, please contact Cynthia Brewer at cbrewer@psu.edu.
 * 
 * 5. Products derived from this software may not be called "ColorBrewer", nor
 * may "ColorBrewer" appear in their name, without prior written permission of
 * Cynthia Brewer.
 *
 ****
 * 
 * FileSaver.js
 * Copyright © 2015 [Eli Grey][1].
 * Permission is hereby granted, free of charge, to any person obtaining a copy
 * of this software and associated documentation files (the "Software"), to deal
 * in the Software without restriction, including without limitation the rights
 * to use, copy, modify, merge, publish, distribute, sublicense, and/or sell
 * copies of the Software, and to permit persons to whom the Software is furnished
 * to do so, subject to the following conditions:
 * The above copyright notice and this permission notice shall be included in all
 * copies or substantial portions of the Software.
 * THE SOFTWARE IS PROVIDED "AS IS", WITHOUT WARRANTY OF ANY KIND, EXPRESS OR IMPLIED,
 * INCLUDING BUT NOT LIMITED TO THE WARRANTIES OF MERCHANTABILITY, FITNESS FOR A
 * PARTICULAR PURPOSE AND NONINFRINGEMENT. IN NO EVENT SHALL THE AUTHORS OR COPYRIGHT
 * HOLDERS BE LIABLE FOR ANY CLAIM, DAMAGES OR OTHER LIABILITY, WHETHER IN AN ACTION
 * OF CONTRACT, TORT OR OTHERWISE, ARISING FROM, OUT OF OR IN CONNECTION WITH THE SOFTWARE
 * OR THE USE OR OTHER DEALINGS IN THE SOFTWARE.
 * 
 **** 
 * 
 * canvas-toBlob.js
 * Copyright © 2011 Eli Grey and Devin Samarin.
 * Permission is hereby granted, free of charge, to any person obtaining a copy
 * of this software and associated documentation files (the "Software"), to deal
 * in the Software without restriction, including without limitation the rights
 * to use, copy, modify, merge, publish, distribute, sublicense, and/or sell
 * copies of the Software, and to permit persons to whom the Software is furnished
 * to do so, subject to the following conditions:
 * The above copyright notice and this permission notice shall be included in all
 * copies or substantial portions of the Software.
 * THE SOFTWARE IS PROVIDED "AS IS", WITHOUT WARRANTY OF ANY KIND, EXPRESS OR IMPLIED,
 * INCLUDING BUT NOT LIMITED TO THE WARRANTIES OF MERCHANTABILITY, FITNESS FOR A
 * PARTICULAR PURPOSE AND NONINFRINGEMENT. IN NO EVENT SHALL THE AUTHORS OR COPYRIGHT
 * HOLDERS BE LIABLE FOR ANY CLAIM, DAMAGES OR OTHER LIABILITY, WHETHER IN AN ACTION
 * OF CONTRACT, TORT OR OTHERWISE, ARISING FROM, OUT OF OR IN CONNECTION WITH THE SOFTWARE
 * OR THE USE OR OTHER DEALINGS IN THE SOFTWARE.
 * 
 ****
 *
 * Blob.js
 * Copyright © 2014 Eli Grey.
 * Permission is hereby granted, free of charge, to any person obtaining a copy
 * of this software and associated documentation files (the "Software"), to deal
 * in the Software without restriction, including without limitation the rights
 * to use, copy, modify, merge, publish, distribute, sublicense, and/or sell
 * copies of the Software, and to permit persons to whom the Software is furnished
 * to do so, subject to the following conditions:
 * The above copyright notice and this permission notice shall be included in all
 * copies or substantial portions of the Software.
 * THE SOFTWARE IS PROVIDED "AS IS", WITHOUT WARRANTY OF ANY KIND, EXPRESS OR IMPLIED,
 * INCLUDING BUT NOT LIMITED TO THE WARRANTIES OF MERCHANTABILITY, FITNESS FOR A
 * PARTICULAR PURPOSE AND NONINFRINGEMENT. IN NO EVENT SHALL THE AUTHORS OR COPYRIGHT
 * HOLDERS BE LIABLE FOR ANY CLAIM, DAMAGES OR OTHER LIABILITY, WHETHER IN AN ACTION
 * OF CONTRACT, TORT OR OTHERWISE, ARISING FROM, OUT OF OR IN CONNECTION WITH THE SOFTWARE
 * OR THE USE OR OTHER DEALINGS IN THE SOFTWARE.
 * 
 ****
 *
 * jstat.js
 * Copyright (c) 2013 jStat
 *
 * Permission is hereby granted, free of charge, to any person obtaining a copy
 * of this software and associated documentation files (the "Software"), to deal
 * in the Software without restriction, including without limitation the rights
 * to use, copy, modify, merge, publish, distribute, sublicense, and/or sell
 * copies of the Software, and to permit persons to whom the Software is
 * furnished to do so, subject to the following conditions:
 * 
 * The above copyright notice and this permission notice shall be included in
 * all copies or substantial portions of the Software.
 * 
 * THE SOFTWARE IS PROVIDED "AS IS", WITHOUT WARRANTY OF ANY KIND, EXPRESS OR
 * IMPLIED, INCLUDING BUT NOT LIMITED TO THE WARRANTIES OF MERCHANTABILITY,
 * FITNESS FOR A PARTICULAR PURPOSE AND NONINFRINGEMENT. IN NO EVENT SHALL THE
 * AUTHORS OR COPYRIGHT HOLDERS BE LIABLE FOR ANY CLAIM, DAMAGES OR OTHER
 * LIABILITY, WHETHER IN AN ACTION OF CONTRACT, TORT OR OTHERWISE, ARISING FROM,
 * OUT OF OR IN CONNECTION WITH THE SOFTWARE OR THE USE OR OTHER DEALINGS IN
 * THE SOFTWARE.
 * 
 ****
 *
 * numeric.js
 * Numeric Javascript
 * Copyright (C) 2011 by Sébastien Loisel
 * 
 * Permission is hereby granted, free of charge, to any person obtaining a copy
 * of this software and associated documentation files (the "Software"), to deal
 * in the Software without restriction, including without limitation the rights
 * to use, copy, modify, merge, publish, distribute, sublicense, and/or sell
 * copies of the Software, and to permit persons to whom the Software is
 * furnished to do so, subject to the following conditions:
 * 
 * The above copyright notice and this permission notice shall be included in
 * all copies or substantial portions of the Software.
 * 
 * THE SOFTWARE IS PROVIDED "AS IS", WITHOUT WARRANTY OF ANY KIND, EXPRESS OR
 * IMPLIED, INCLUDING BUT NOT LIMITED TO THE WARRANTIES OF MERCHANTABILITY,
 * FITNESS FOR A PARTICULAR PURPOSE AND NONINFRINGEMENT. IN NO EVENT SHALL THE
 * AUTHORS OR COPYRIGHT HOLDERS BE LIABLE FOR ANY CLAIM, DAMAGES OR OTHER
 * LIABILITY, WHETHER IN AN ACTION OF CONTRACT, TORT OR OTHERWISE, ARISING FROM,
 * OUT OF OR IN CONNECTION WITH THE SOFTWARE OR THE USE OR OTHER DEALINGS IN
 * THE SOFTWARE.
 * 
 ****
 *
 * spark-md5.js
 * Copyright (c) 2015 André Cruz <amdfcruz@gmail.com>
 * 
 * Permission is hereby granted, free of charge, to any person obtaining a copy
 * of this software and associated documentation files (the 'Software'), to deal
 * in the Software without restriction, including without limitation the rights
 * to use, copy, modify, merge, publish, distribute, sublicense, and/or sell
 * copies of the Software, and to permit persons to whom the Software is
 * furnished to do so, subject to the following conditions:
 * 
 * The above copyright notice and this permission notice shall be included in all
 * copies or substantial portions of the Software.
 * 
 * THE SOFTWARE IS PROVIDED 'AS IS', WITHOUT WARRANTY OF ANY KIND, EXPRESS OR
 * IMPLIED, INCLUDING BUT NOT LIMITED TO THE WARRANTIES OF MERCHANTABILITY,
 * FITNESS FOR A PARTICULAR PURPOSE AND NONINFRINGEMENT. IN NO EVENT SHALL THE
 * AUTHORS OR COPYRIGHT HOLDERS BE LIABLE FOR ANY CLAIM, DAMAGES OR OTHER
 * LIABILITY, WHETHER IN AN ACTION OF CONTRACT, TORT OR OTHERWISE, ARISING FROM,
 * OUT OF OR IN CONNECTION WITH THE SOFTWARE OR THE USE OR OTHER DEALINGS IN THE
 * SOFTWARE.
 *
 */
function str_repeat(b,a){for(var c=[];a>0;c[--a]=b){}return(c.join(""))}function sprintf(){var g=0,e,h=arguments[g++],k=[],d,j,l,b;while(h){if(d=/^[^\x25]+/.exec(h)){k.push(d[0])}else{if(d=/^\x25{2}/.exec(h)){k.push("%")}else{if(d=/^\x25(?:(\d+)\$)?(\+)?(0|'[^$])?(-)?(\d+)?(?:\.(\d+))?([b-fosuxX])/.exec(h)){if(((e=arguments[d[1]||g++])==null)||(e==undefined)){throw ("Too few arguments.")}if(/[^s]/.test(d[7])&&(typeof(e)!="number")){throw ("Expecting number but found "+typeof(e))}switch(d[7]){case"b":e=e.toString(2);break;case"c":e=String.fromCharCode(e);break;case"d":e=parseInt(e);break;case"e":e=d[6]?e.toExponential(d[6]):e.toExponential();break;case"f":e=d[6]?parseFloat(e).toFixed(d[6]):parseFloat(e);break;case"o":e=e.toString(8);break;case"s":e=((e=String(e))&&d[6]?e.substring(0,d[6]):e);break;case"u":e=Math.abs(e);break;case"x":e=e.toString(16);break;case"X":e=e.toString(16).toUpperCase();break}e=(/[def]/.test(d[7])&&d[2]&&e>0?"+"+e:e);l=d[3]?d[3]=="0"?"0":d[3].charAt(1):" ";b=d[5]-String(e).length;j=d[5]?str_repeat(l,b):"";k.push(d[4]?e+j:j+e)}else{throw ("Huh ?!")}}}h=h.substring(d[0].length)}return k.join("")};var dateFormat=function(){var a=/d{1,4}|m{1,4}|yy(?:yy)?|([HhMsTt])\1?|[LloSZ]|"[^"]*"|'[^']*'/g,b=/\b(?:[PMCEA][SDP]T|(?:Pacific|Mountain|Central|Eastern|Atlantic) (?:Standard|Daylight|Prevailing) Time|(?:GMT|UTC)(?:[-+]\d{4})?)\b/g,d=/[^-+\dA-Z]/g,c=function(f,e){f=String(f);e=e||2;while(f.length<e){f="0"+f}return f};return function(i,v,q){var g=dateFormat;if(arguments.length==1&&Object.prototype.toString.call(i)=="[object String]"&&!/\d/.test(i)){v=i;i=undefined}i=i?new Date(i):new Date;if(isNaN(i)){throw SyntaxError("invalid date")}v=String(g.masks[v]||v||g.masks["default"]);if(v.slice(0,4)=="UTC:"){v=v.slice(4);q=true}var t=q?"getUTC":"get",l=i[t+"Date"](),e=i[t+"Day"](),j=i[t+"Month"](),p=i[t+"FullYear"](),r=i[t+"Hours"](),k=i[t+"Minutes"](),u=i[t+"Seconds"](),n=i[t+"Milliseconds"](),f=q?0:i.getTimezoneOffset(),h={d:l,dd:c(l),ddd:g.i18n.dayNames[e],dddd:g.i18n.dayNames[e+7],m:j+1,mm:c(j+1),mmm:g.i18n.monthNames[j],mmmm:g.i18n.monthNames[j+12],yy:String(p).slice(2),yyyy:p,h:r%12||12,hh:c(r%12||12),H:r,HH:c(r),M:k,MM:c(k),s:u,ss:c(u),l:c(n,3),L:c(n>99?Math.round(n/10):n),t:r<12?"a":"p",tt:r<12?"am":"pm",T:r<12?"A":"P",TT:r<12?"AM":"PM",Z:q?"UTC":(String(i).match(b)||[""]).pop().replace(d,""),o:(f>0?"-":"+")+c(Math.floor(Math.abs(f)/60)*100+Math.abs(f)%60,4),S:["th","st","nd","rd"][l%10>3?0:(l%100-l%10!=10)*l%10]};return v.replace(a,function(m){return m in h?h[m]:m.slice(1,m.length-1)})}}();dateFormat.masks={"default":"ddd mmm dd yyyy HH:MM:ss",shortDate:"m/d/yy",mediumDate:"mmm d, yyyy",longDate:"mmmm d, yyyy",fullDate:"dddd, mmmm d, yyyy",shortTime:"h:MM TT",mediumTime:"h:MM:ss TT",longTime:"h:MM:ss TT Z",isoDate:"yyyy-mm-dd",isoTime:"HH:MM:ss",isoDateTime:"yyyy-mm-dd'T'HH:MM:ss",isoUtcDateTime:"UTC:yyyy-mm-dd'T'HH:MM:ss'Z'"};dateFormat.i18n={dayNames:["Sun","Mon","Tue","Wed","Thu","Fri","Sat","Sunday","Monday","Tuesday","Wednesday","Thursday","Friday","Saturday"],monthNames:["Jan","Feb","Mar","Apr","May","Jun","Jul","Aug","Sep","Oct","Nov","Dec","January","February","March","April","May","June","July","August","September","October","November","December"]};Date.prototype.format=function(a,b){return dateFormat(this,a,b)};var Conrec=(function(){var d=1e-20;var c=function(h,g){var f=h.x-g.x,i=h.y-g.y;return f*f+i*i<d};var e=function(h){var f=h.head;while(f){var g=f.next;f.next=f.prev;f.prev=g;f=g}var g=h.head;h.head=h.tail;h.tail=g};var b=function(f){this.level=f;this.s=null;this.count=0};b.prototype.remove_seq=function(f){if(f.prev){f.prev.next=f.next}else{this.s=f.next}if(f.next){f.next.prev=f.prev}--this.count};b.prototype.addSegment=function(k,j){var p=this.s;var m=null;var l=null;var o=false;var n=false;while(p){if(m==null){if(c(k,p.head.p)){m=p;o=true}else{if(c(k,p.tail.p)){m=p}}}if(l==null){if(c(j,p.head.p)){l=p;n=true}else{if(c(j,p.tail.p)){l=p}}}if(l!=null&&m!=null){break}else{p=p.next}}var i=((m!=null)?1:0)|((l!=null)?2:0);switch(i){case 0:var f={p:k,prev:null};var h={p:j,next:null};f.next=h;h.prev=f;m={head:f,tail:h,next:this.s,prev:null,closed:false};if(this.s){this.s.prev=m}this.s=m;++this.count;break;case 1:var g={p:j};if(o){g.next=m.head;g.prev=null;m.head.prev=g;m.head=g}else{g.next=null;g.prev=m.tail;m.tail.next=g;m.tail=g}break;case 2:var g={p:k};if(n){g.next=l.head;g.prev=null;l.head.prev=g;l.head=g}else{g.next=null;g.prev=l.tail;l.tail.next=g;l.tail=g}break;case 3:if(m===l){var g={p:m.tail.p,next:m.head,prev:null};m.head.prev=g;m.head=g;m.closed=true;break}switch((o?1:0)|(n?2:0)){case 0:e(m);case 1:l.tail.next=m.head;m.head.prev=l.tail;l.tail=m.tail;this.remove_seq(m);break;case 3:e(m);case 2:m.tail.next=l.head;l.head.prev=m.tail;m.tail=l.tail;this.remove_seq(l);break}}};var a=function(f){if(!f){var g=this;g.contours={};this.drawContour=function(j,i,o,n,m,l){var h=g.contours[l];if(!h){h=g.contours[l]=new b(m)}h.addSegment({x:j,y:i},{x:o,y:n})};this.contourList=function(){var m=[];var j=g.contours;for(var n in j){var p=j[n].s;var q=j[n].level;while(p){var o=p.head;var i=[];i.level=q;i.k=n;while(o&&o.p){i.push(o.p);o=o.next}m.push(i);p=p.next}}m.sort(function(k,h){return h.k-k.k});return m}}else{this.drawContour=f}this.h=new Array(5);this.sh=new Array(5);this.xh=new Array(5);this.yh=new Array(5)};a.prototype.contour=function(Q,L,P,r,u,B,A,t,v){var N=this.h,S=this.sh,D=this.xh,U=this.yh;var H=this.drawContour;this.contours={};var q=function(i,h){return(N[h]*D[i]-N[i]*D[h])/(N[h]-N[i])};var R=function(i,h){return(N[h]*U[i]-N[i]*U[h])/(N[h]-N[i])};var l;var g;var f;var s;var C;var E;var O=0;var M=0;var o=0;var n=0;var w=[0,1,1,0];var K=[0,0,1,1];var p=[[[0,0,8],[0,2,5],[7,6,9]],[[0,3,4],[1,3,1],[4,3,0]],[[9,6,7],[5,2,0],[8,0,0]]];for(var I=(u-1);I>=r;I--){for(var J=L;J<=P-1;J++){var V,T;V=Math.min(Q[J][I],Q[J][I+1]);T=Math.min(Q[J+1][I],Q[J+1][I+1]);C=Math.min(V,T);V=Math.max(Q[J][I],Q[J][I+1]);T=Math.max(Q[J+1][I],Q[J+1][I+1]);E=Math.max(V,T);if(E>=v[0]&&C<=v[t-1]){for(var G=0;G<t;G++){if(v[G]>=C&&v[G]<=E){for(var F=4;F>=0;F--){if(F>0){N[F]=Q[J+w[F-1]][I+K[F-1]]-v[G];D[F]=B[J+w[F-1]];U[F]=A[I+K[F-1]]}else{N[0]=0.25*(N[1]+N[2]+N[3]+N[4]);D[0]=0.5*(B[J]+B[J+1]);U[0]=0.5*(A[I]+A[I+1])}if(N[F]>0){S[F]=1}else{if(N[F]<0){S[F]=-1}else{S[F]=0}}}for(F=1;F<=4;F++){l=F;g=0;if(F!=4){f=F+1}else{f=1}s=p[S[l]+1][S[g]+1][S[f]+1];if(s!=0){switch(s){case 1:O=D[l];o=U[l];M=D[g];n=U[g];break;case 2:O=D[g];o=U[g];M=D[f];n=U[f];break;case 3:O=D[f];o=U[f];M=D[l];n=U[l];break;case 4:O=D[l];o=U[l];M=q(g,f);n=R(g,f);break;case 5:O=D[g];o=U[g];M=q(f,l);n=R(f,l);break;case 6:O=D[f];o=U[f];M=q(l,g);n=R(l,g);break;case 7:O=q(l,g);o=R(l,g);M=q(g,f);n=R(g,f);break;case 8:O=q(g,f);o=R(g,f);M=q(f,l);n=R(f,l);break;case 9:O=q(f,l);o=R(f,l);M=q(l,g);n=R(l,g);break;default:break}H(O,o,M,n,v[G],G)}}}}}}}};return a})();if(typeof exports!=="undefined"){exports.Conrec=Conrec};(function(){jLouvain=function(){var l=-1;var k=1e-7;var i;var y;var s={};var a;function d(C){var B={};C.forEach(function(E,D){B[E]=true});return Object.keys(B)}function x(D){var C=[];for(var B in D){if(D.hasOwnProperty(B)){C.push(D[B])}}return C}function v(E,C){var B=E._assoc_mat[C]?Object.keys(E._assoc_mat[C]):[];var D=0;B.forEach(function(F,G){var H=E._assoc_mat[C][F]||1;if(C==F){H*=2}D+=H});return D}function f(D,C){if(typeof D._assoc_mat[C]=="undefined"){return[]}var B=Object.keys(D._assoc_mat[C]);return B}function g(D,C,B){return D._assoc_mat[C]?D._assoc_mat[C][B]:undefined}function A(C){var B=0;C.edges.forEach(function(D){B+=D.weight});return B}function c(D,C){e(D,C);var B=D.edges.map(function(E){return E.id1+"_"+E.id2}).indexOf(C.id1+"_"+C.id2);if(B!=-1){D.edges[B].weight=C.weight}else{D.edges.push(C)}}function z(B){var C={};B.forEach(function(E,D){E.weight=E.weight||1;C[E.id1]=C[E.id1]||{};C[E.id1][E.id2]=E.weight;C[E.id2]=C[E.id2]||{};C[E.id2][E.id1]=E.weight});return C}function e(C,B){C._assoc_mat[B.id1]=C._assoc_mat[B.id1]||{};C._assoc_mat[B.id1][B.id2]=B.weight;C._assoc_mat[B.id2]=C._assoc_mat[B.id2]||{};C._assoc_mat[B.id2][B.id1]=B.weight}function t(D){if(D==null||typeof(D)!="object"){return D}var B=D.constructor();for(var C in D){B[C]=t(D[C])}return B}function p(D,B,C){B.nodes_to_com={};B.total_weight=0;B.internals={};B.degrees={};B.gdegrees={};B.loops={};B.total_weight=A(D);if(typeof C=="undefined"){D.nodes.forEach(function(G,E){B.nodes_to_com[G]=E;var F=v(D,G);if(F<0){throw"Bad graph type, use positive weights!"}B.degrees[E]=F;B.gdegrees[G]=F;B.loops[G]=g(D,G,G)||0;B.internals[E]=B.loops[G]})}else{D.nodes.forEach(function(I,G){var E=C[I];B.nodes_to_com[I]=E;var H=v(D,I);B.degrees[E]=(B.degrees[E]||0)+H;B.gdegrees[I]=H;var J=0;var F=f(D,I);F.forEach(function(K,L){var M=D._assoc_mat[I][K];if(M<=0){throw"Bad graph type, use positive weights"}if(C[K]==E){if(K==I){J+=M}else{J+=M/2}}});B.internals[E]=(B.internals[E]||0)+J})}}function o(C){var E=C.total_weight;var B=0;var D=d(x(C.nodes_to_com));D.forEach(function(F,G){var I=C.internals[F]||0;var H=C.degrees[F]||0;if(E>0){B=B+I/E-Math.pow((H/(2*E)),2)}});return B}function m(D,E,B){var C={};var F=f(E,D);F.forEach(function(G,H){if(G!=D){var I=E._assoc_mat[D][G]||1;var J=B.nodes_to_com[G];C[J]=(C[J]||0)+I}});return C}function u(D,C,E,B){B.nodes_to_com[D]=+C;B.degrees[C]=(B.degrees[C]||0)+(B.gdegrees[D]||0);B.internals[C]=(B.internals[C]||0)+E+(B.loops[D]||0)}function r(D,C,E,B){B.degrees[C]=((B.degrees[C]||0)-(B.gdegrees[D]||0));B.internals[C]=((B.internals[C]||0)-E-(B.loops[D]||0));B.nodes_to_com[D]=-1}function j(F){var D=0;var B=t(F);var C={};var E=Object.keys(F);E.forEach(function(H){var I=F[H];var G=typeof C[I]=="undefined"?-1:C[I];if(G==-1){C[I]=D;G=D;D=D+1}B[H]=G});return B}function b(F,B){var D=true,G=0,E=o(B),C=E;while(D&&G!=l){E=C;D=false;G+=1;F.nodes.forEach(function(J,I){var M=B.nodes_to_com[J];var O=(B.gdegrees[J]||0)/(B.total_weight*2);var L=m(J,F,B);r(J,M,(L[M]||0),B);var N=M;var H=0;var K=Object.keys(L);K.forEach(function(P,Q){var R=L[P]-(B.degrees[P]||0)*O;if(R>H){H=R;N=P}});u(J,N,L[N]||0,B);if(N!=M){D=true}});C=o(B);if(C-E<k){break}}}function h(C,G){var B={nodes:[],edges:[],_assoc_mat:{}};var D,F;var E=x(C);B.nodes=B.nodes.concat(d(E));G.edges.forEach(function(I,H){F=I.weight||1;var L=C[I.id1];var J=C[I.id2];D=(g(B,L,J)||0);var K=(D+F);c(B,{source:L,target:J,weight:K})});return B}function w(C,E){var B=t(C[0]);for(var D=1;D<E+1;D++){Object.keys(B).forEach(function(H,G){var I=H;var F=B[H];B[I]=C[D][F]})}return B}function n(J,D){if(J.edges.length==0){var C={};J.nodes.forEach(function(L,K){C[L]=L});return C}var F={};p(s,F,D);var H=o(F);var I=[];b(s,F);var B=o(F);var G=j(F.nodes_to_com);I.push(G);H=B;var E=h(G,s);p(E,F);while(true){b(E,F);B=o(F);if(B-H<k){break}G=j(F.nodes_to_com);I.push(G);H=B;E=h(G,E);p(E,F)}return I}var q=function(){var B={};var C=n(s,a);return w(C,C.length-1)};q.nodes=function(B){if(arguments.length>0){i=B}return q};q.edges=function(C){if(typeof i=="undefined"){throw"Please provide the graph nodes first!"}if(arguments.length>0){y=C;var B=z(C);s={nodes:i,edges:y,_assoc_mat:B}}return q};q.partition_init=function(B){if(arguments.length>0){a=B}return q};return q}})();/*! @source http://purl.eligrey.com/github/Blob.js/blob/master/Blob.js */
(function(a){a.URL=a.URL||a.webkitURL;if(a.Blob&&a.URL){try{new Blob;return}catch(d){}}var c=a.BlobBuilder||a.WebKitBlobBuilder||a.MozBlobBuilder||(function(p){var g=function(z){return Object.prototype.toString.call(z).match(/^\[object\s(.*)\]$/)[1]},y=function m(){this.data=[]},w=function i(B,z,A){this.data=B;this.size=B.length;this.type=z;this.encoding=A},q=y.prototype,v=w.prototype,s=p.FileReaderSync,e=function(z){this.code=this[this.name=z]},r=("NOT_FOUND_ERR SECURITY_ERR ABORT_ERR NOT_READABLE_ERR ENCODING_ERR NO_MODIFICATION_ALLOWED_ERR INVALID_STATE_ERR SYNTAX_ERR").split(" "),u=r.length,l=p.URL||p.webkitURL||p,t=l.createObjectURL,f=l.revokeObjectURL,k=l,o=p.btoa,j=p.atob,h=p.ArrayBuffer,n=p.Uint8Array,x=/^[\w-]+:\/*\[?[\w\.:-]+\]?(?::[0-9]+)?/;w.fake=v.fake=true;while(u--){e.prototype[r[u]]=u+1}if(!l.createObjectURL){k=p.URL=function(A){var z=document.createElementNS("http://www.w3.org/1999/xhtml","a"),B;z.href=A;if(!("origin" in z)){if(z.protocol.toLowerCase()==="data:"){z.origin=null}else{B=A.match(x);z.origin=B&&B[1]}}return z}}k.createObjectURL=function(A){var B=A.type,z;if(B===null){B="application/octet-stream"}if(A instanceof w){z="data:"+B;if(A.encoding==="base64"){return z+";base64,"+A.data}else{if(A.encoding==="URI"){return z+","+decodeURIComponent(A.data)}}if(o){return z+";base64,"+o(A.data)}else{return z+","+encodeURIComponent(A.data)}}else{if(t){return t.call(l,A)}}};k.revokeObjectURL=function(z){if(z.substring(0,5)!=="data:"&&f){f.call(l,z)}};q.append=function(D){var F=this.data;if(n&&(D instanceof h||D instanceof n)){var E="",A=new n(D),B=0,C=A.length;for(;B<C;B++){E+=String.fromCharCode(A[B])}F.push(E)}else{if(g(D)==="Blob"||g(D)==="File"){if(s){var z=new s;F.push(z.readAsBinaryString(D))}else{throw new e("NOT_READABLE_ERR")}}else{if(D instanceof w){if(D.encoding==="base64"&&j){F.push(j(D.data))}else{if(D.encoding==="URI"){F.push(decodeURIComponent(D.data))}else{if(D.encoding==="raw"){F.push(D.data)}}}}else{if(typeof D!=="string"){D+=""}F.push(unescape(encodeURIComponent(D)))}}}};q.getBlob=function(z){if(!arguments.length){z=null}return new w(this.data.join(""),z,"raw")};q.toString=function(){return"[object BlobBuilder]"};v.slice=function(C,z,B){var A=arguments.length;if(A<3){B=null}return new w(this.data.slice(C,A>1?z:this.data.length),B,this.encoding)};v.toString=function(){return"[object Blob]"};v.close=function(){this.size=0;delete this.data};return y}(a));a.Blob=function(j,h){var l=h?(h.type||""):"";var g=new c();if(j){for(var k=0,e=j.length;k<e;k++){if(Uint8Array&&j[k] instanceof Uint8Array){g.append(j[k].buffer)}else{g.append(j[k])}}}var f=g.getBlob(l);if(!f.slice&&f.webkitSlice){f.slice=f.webkitSlice}return f};var b=Object.getPrototypeOf||function(e){return e.__proto__};a.Blob.prototype=b(new a.Blob())}(typeof self!=="undefined"&&self||typeof window!=="undefined"&&window||this.content||this));
/*! @source http://purl.eligrey.com/github/canvas-toBlob.js/blob/master/canvas-toBlob.js */
(function(a){var b=a.Uint8Array,d=a.HTMLCanvasElement,c=d&&d.prototype,e=/\s*;\s*base64\s*(?:;|$)/i,f="toDataURL",h,g=function(p){var q=p.length,m=new b(q/4*3|0),o=0,s=0,t=[0,0],j=0,r=0,n,k,l;while(q--){k=p.charCodeAt(o++);n=h[k-43];if(n!==255&&n!==l){t[1]=t[0];t[0]=k;r=(r<<6)|n;j++;if(j===4){m[s++]=r>>>16;if(t[1]!==61){m[s++]=r>>>8}if(t[0]!==61){m[s++]=r}j=0}}}return m};if(b){h=new b([62,-1,-1,-1,63,52,53,54,55,56,57,58,59,60,61,-1,-1,-1,0,-1,-1,-1,0,1,2,3,4,5,6,7,8,9,10,11,12,13,14,15,16,17,18,19,20,21,22,23,24,25,-1,-1,-1,-1,-1,-1,26,27,28,29,30,31,32,33,34,35,36,37,38,39,40,41,42,43,44,45,46,47,48,49,50,51])}if(d&&!c.toBlob){c.toBlob=function(p,n){if(!n){n="image/png"}if(this.mozGetAsFile){p(this.mozGetAsFile("canvas",n));return}if(this.msToBlob&&/^\s*image\/png\s*(?:$|;)/i.test(n)){p(this.msToBlob());return}var m=Array.prototype.slice.call(arguments,1),k=this[f].apply(this,m),j=k.indexOf(","),o=k.substring(j+1),i=e.test(k.substring(0,j)),l;if(Blob.fake){l=new Blob;if(i){l.encoding="base64"}else{l.encoding="URI"}l.data=o;l.size=o.length}else{if(b){if(i){l=new Blob([g(o)],{type:n})}else{l=new Blob([decodeURIComponent(o)],{type:n})}}}p(l)};if(c.toDataURLHD){c.toBlobHD=function(){f="toDataURLHD";var i=this.toBlob();f="toDataURL";return i}}else{c.toBlobHD=c.toBlob}}}(typeof self!=="undefined"&&self||typeof window!=="undefined"&&window||this.content||this));
/*! @source http://purl.eligrey.com/github/FileSaver.js/blob/master/FileSaver.js */
;var saveAs=saveAs||(function(g){if(typeof navigator!=="undefined"&&/MSIE [1-9]\./.test(navigator.userAgent)){return}var r=g.document,l=function(){return g.URL||g.webkitURL||g},n=r.createElementNS("http://www.w3.org/1999/xhtml","a"),e="download" in n,j=function(t){var s=r.createEvent("MouseEvents");s.initMouseEvent("click",true,false,g,0,0,0,0,0,false,false,false,false,0,null);t.dispatchEvent(s)},o=g.webkitRequestFileSystem,p=g.requestFileSystem||o||g.mozRequestFileSystem,m=function(s){(g.setImmediate||g.setTimeout)(function(){throw s},0)},b="application/octet-stream",k=0,h=500,i=function(t){var s=function(){if(typeof t==="string"){l().revokeObjectURL(t)}else{t.remove()}};if(g.chrome){s()}else{setTimeout(s,h)}},q=function(t,s,w){s=[].concat(s);var v=s.length;while(v--){var x=t["on"+s[v]];if(typeof x==="function"){try{x.call(t,w||t)}catch(u){m(u)}}}},f=function(s){if(/^\s*(?:text\/\S*|application\/xml|\S*\/\S*\+xml)\s*;.*charset\s*=\s*utf-8/i.test(s.type)){return new Blob(["\ufeff",s],{type:s.type})}return s},d=function(s,t){s=f(s);var u=this,A=s.type,D=false,w,v,z=function(){q(u,"writestart progress write writeend".split(" "))},C=function(){if(D||!w){w=l().createObjectURL(s)}if(v){v.location.href=w}else{var E=g.open(w,"_blank");if(E==undefined&&typeof safari!=="undefined"){g.location.href=w}}u.readyState=u.DONE;z();i(w)},y=function(E){return function(){if(u.readyState!==u.DONE){return E.apply(this,arguments)}}},x={create:true,exclusive:false},B;u.readyState=u.INIT;if(!t){t="download"}if(e){w=l().createObjectURL(s);n.href=w;n.download=t;j(n);u.readyState=u.DONE;z();i(w);return}if(g.chrome&&A&&A!==b){B=s.slice||s.webkitSlice;s=B.call(s,0,s.size,b);D=true}if(o&&t!=="download"){t+=".download"}if(A===b||o){v=g}if(!p){C();return}k+=s.size;p(g.TEMPORARY,k,y(function(E){E.root.getDirectory("saved",x,y(function(F){var G=function(){F.getFile(t,x,y(function(H){H.createWriter(y(function(I){I.onwriteend=function(J){v.location.href=H.toURL();u.readyState=u.DONE;q(u,"writeend",J);i(H)};I.onerror=function(){var J=I.error;if(J.code!==J.ABORT_ERR){C()}};"writestart progress write abort".split(" ").forEach(function(J){I["on"+J]=u["on"+J]});I.write(s);u.abort=function(){I.abort();u.readyState=u.DONE};u.readyState=u.WRITING}),C)}),C)};F.getFile(t,{create:false},y(function(H){H.remove();G()}),y(function(H){if(H.code===H.NOT_FOUND_ERR){G()}else{C()}}))}),C)}),C)},c=d.prototype,a=function(s,t){return new d(s,t)};if(typeof navigator!=="undefined"&&navigator.msSaveOrOpenBlob){return function(s,t){return navigator.msSaveOrOpenBlob(f(s),t)}}c.abort=function(){var s=this;s.readyState=s.DONE;q(s,"abort")};c.readyState=c.INIT=0;c.WRITING=1;c.DONE=2;c.error=c.onwritestart=c.onprogress=c.onwrite=c.onabort=c.onerror=c.onwriteend=null;return a}(typeof self!=="undefined"&&self||typeof window!=="undefined"&&window||this.content));if(typeof module!=="undefined"&&module.exports){module.exports.saveAs=saveAs}else{if((typeof define!=="undefined"&&define!==null)&&(define.amd!=null)){define([],function(){return saveAs})}};"use strict";var numeric=(typeof exports==="undefined")?(function numeric(){}):(exports);if(typeof global!=="undefined"){global.numeric=numeric}numeric.version="1.2.6";numeric._myIndexOf=(function _myIndexOf(a){var c=this.length,b;for(b=0;b<c;++b){if(this[b]===a){return b}}return -1});numeric.myIndexOf=(Array.prototype.indexOf)?Array.prototype.indexOf:numeric._myIndexOf;numeric.Function=Function;numeric.precision=4;numeric.largeArray=50;numeric._dim=function _dim(a){var b=[];while(typeof a==="object"){b.push(a.length);a=a[0]}return b};numeric.dim=function dim(a){var c,b;if(typeof a==="object"){c=a[0];if(typeof c==="object"){b=c[0];if(typeof b==="object"){return numeric._dim(a)}return[a.length,c.length]}return[a.length]}return[]};numeric.mapreduce=function mapreduce(a,b){return Function("x","accum","_s","_k",'if(typeof accum === "undefined") accum = '+b+';\nif(typeof x === "number") { var xi = x; '+a+'; return accum; }\nif(typeof _s === "undefined") _s = numeric.dim(x);\nif(typeof _k === "undefined") _k = 0;\nvar _n = _s[_k];\nvar i,xi;\nif(_k < _s.length-1) {\n    for(i=_n-1;i>=0;i--) {\n        accum = arguments.callee(x[i],accum,_s,_k+1);\n    }    return accum;\n}\nfor(i=_n-1;i>=1;i-=2) { \n    xi = x[i];\n    '+a+";\n    xi = x[i-1];\n    "+a+";\n}\nif(i === 0) {\n    xi = x[i];\n    "+a+"\n}\nreturn accum;")};numeric.mapreduce2=function mapreduce2(b,a){return Function("x","var n = x.length;\nvar i,xi;\n"+a+";\nfor(i=n-1;i!==-1;--i) { \n    xi = x[i];\n    "+b+";\n}\nreturn accum;")};numeric.same=function same(a,d){var b,c;if(!(a instanceof Array)||!(d instanceof Array)){return false}c=a.length;if(c!==d.length){return false}for(b=0;b<c;b++){if(a[b]===d[b]){continue}if(typeof a[b]==="object"){if(!same(a[b],d[b])){return false}}else{return false}}return true};numeric.rep=function rep(e,b,a){if(typeof a==="undefined"){a=0}var f=e[a],c=Array(f),d;if(a===e.length-1){for(d=f-2;d>=0;d-=2){c[d+1]=b;c[d]=b}if(d===-1){c[0]=b}return c}for(d=f-1;d>=0;d--){c[d]=numeric.rep(e,b,a+1)}return c};numeric.dotMMsmall=function dotMMsmall(v,u){var l,g,e,c,b,a,n,s,m,h,f,o,w,d;c=v.length;b=u.length;a=u[0].length;n=Array(c);for(l=c-1;l>=0;l--){s=Array(a);m=v[l];for(e=a-1;e>=0;e--){h=m[b-1]*u[b-1][e];for(g=b-2;g>=1;g-=2){f=g-1;h+=m[g]*u[g][e]+m[f]*u[f][e]}if(g===0){h+=m[0]*u[0][e]}s[e]=h}n[l]=s}return n};numeric._getCol=function _getCol(b,c,a){var e=b.length,d;for(d=e-1;d>0;--d){a[d]=b[d][c];--d;a[d]=b[d][c]}if(d===0){a[0]=b[0][c]}};numeric.dotMMbig=function dotMMbig(r,q){var s=numeric._getCol,a=q.length,u=Array(a);var d=r.length,c=q[0].length,b=new Array(d),l;var f=numeric.dotVV;var h,g,e,o;--a;--d;for(h=d;h!==-1;--h){b[h]=Array(c)}--c;for(h=c;h!==-1;--h){s(q,h,u);for(g=d;g!==-1;--g){o=0;l=r[g];b[g][h]=f(l,u)}}return b};numeric.dotMV=function dotMV(a,g){var e=a.length,d=g.length,c;var b=Array(e),f=numeric.dotVV;for(c=e-1;c>=0;c--){b[c]=f(a[c],g)}return b};numeric.dotVM=function dotVM(h,g){var w,v,u,n,m,l,D,B,A,e,s,f,c,z,d,b,a,o,C;n=h.length;m=g[0].length;D=Array(m);for(u=m-1;u>=0;u--){e=h[n-1]*g[n-1][u];for(v=n-2;v>=1;v-=2){s=v-1;e+=h[v]*g[v][u]+h[s]*g[s][u]}if(v===0){e+=h[0]*g[0][u]}D[u]=e}return D};numeric.dotVV=function dotVV(a,f){var c,e=a.length,d,b=a[e-1]*f[e-1];for(c=e-2;c>=1;c-=2){d=c-1;b+=a[c]*f[c]+a[d]*f[d]}if(c===0){b+=a[0]*f[0]}return b};numeric.dot=function dot(a,c){var b=numeric.dim;switch(b(a).length*1000+b(c).length){case 2002:if(c.length<10){return numeric.dotMMsmall(a,c)}else{return numeric.dotMMbig(a,c)}case 2001:return numeric.dotMV(a,c);case 1002:return numeric.dotVM(a,c);case 1001:return numeric.dotVV(a,c);case 1000:return numeric.mulVS(a,c);case 1:return numeric.mulSV(a,c);case 0:return a*c;default:throw new Error("numeric.dot only works on vectors and matrices")}};numeric.diag=function diag(g){var e,f,c,h=g.length,a=Array(h),b;for(e=h-1;e>=0;e--){b=Array(h);f=e+2;for(c=h-1;c>=f;c-=2){b[c]=0;b[c-1]=0}if(c>e){b[c]=0}b[e]=g[e];for(c=e-1;c>=1;c-=2){b[c]=0;b[c-1]=0}if(c===0){b[0]=0}a[e]=b}return a};numeric.getDiag=function(a){var d=Math.min(a.length,a[0].length),c,b=Array(d);for(c=d-1;c>=1;--c){b[c]=a[c][c];--c;b[c]=a[c][c]}if(c===0){b[0]=a[0][0]}return b};numeric.identity=function identity(a){return numeric.diag(numeric.rep([a],1))};numeric.pointwise2=function pointwise2(d,g,c){if(typeof c==="undefined"){c=""}var h=[];var e;var i=/\[i\]$/,a,f="";var b=false;for(e=0;e<d.length;e++){if(i.test(d[e])){a=d[e].substring(0,d[e].length-3);f=a}else{a=d[e]}if(a==="ret"){b=true}h.push(a)}h[d.length]=("var _n = "+f+".length;\nvar i"+(b?"":", ret = Array(_n)")+";\n"+c+"\nfor(i=_n-1;i!==-1;--i) {\n"+g+"\n}\nreturn ret;");return Function.apply(null,h)};numeric._biforeach=(function _biforeach(a,h,d,b,e){if(b===d.length-1){e(a,h);return}var c,g=d[b];for(c=g-1;c>=0;c--){_biforeach(typeof a==="object"?a[c]:a,typeof h==="object"?h[c]:h,d,b+1,e)}});numeric._biforeach2=(function _biforeach2(a,j,e,b,g){if(b===e.length-1){return g(a,j)}var d,h=e[b],c=Array(h);for(d=h-1;d>=0;--d){c[d]=_biforeach2(typeof a==="object"?a[d]:a,typeof j==="object"?j[d]:j,e,b+1,g)}return c});numeric._foreach=(function _foreach(a,d,b,e){if(b===d.length-1){e(a);return}var c,g=d[b];for(c=g-1;c>=0;c--){_foreach(a[c],d,b+1,e)}});numeric._foreach2=(function _foreach2(a,e,b,g){if(b===e.length-1){return g(a)}var d,h=e[b],c=Array(h);for(d=h-1;d>=0;d--){c[d]=_foreach2(a[d],e,b+1,g)}return c});numeric.ops2={add:"+",sub:"-",mul:"*",div:"/",mod:"%",and:"&&",or:"||",eq:"===",neq:"!==",lt:"<",gt:">",leq:"<=",geq:">=",band:"&",bor:"|",bxor:"^",lshift:"<<",rshift:">>",rrshift:">>>"};numeric.opseq={addeq:"+=",subeq:"-=",muleq:"*=",diveq:"/=",modeq:"%=",lshifteq:"<<=",rshifteq:">>=",rrshifteq:">>>=",bandeq:"&=",boreq:"|=",bxoreq:"^="};numeric.mathfuns=["abs","acos","asin","atan","ceil","cos","exp","floor","log","round","sin","sqrt","tan","isNaN","isFinite"];numeric.mathfuns2=["atan2","pow","max","min"];numeric.ops1={neg:"-",not:"!",bnot:"~",clone:""};numeric.mapreducers={any:["if(xi) return true;","var accum = false;"],all:["if(!xi) return false;","var accum = true;"],sum:["accum += xi;","var accum = 0;"],prod:["accum *= xi;","var accum = 1;"],norm2Squared:["accum += xi*xi;","var accum = 0;"],norminf:["accum = max(accum,abs(xi));","var accum = 0, max = Math.max, abs = Math.abs;"],norm1:["accum += abs(xi)","var accum = 0, abs = Math.abs;"],sup:["accum = max(accum,xi);","var accum = -Infinity, max = Math.max;"],inf:["accum = min(accum,xi);","var accum = Infinity, min = Math.min;"]};(function(){var b,e;for(b=0;b<numeric.mathfuns2.length;++b){e=numeric.mathfuns2[b];numeric.ops2[e]=e}for(b in numeric.ops2){if(numeric.ops2.hasOwnProperty(b)){e=numeric.ops2[b];var c,d,a="";if(numeric.myIndexOf.call(numeric.mathfuns2,b)!==-1){a="var "+e+" = Math."+e+";\n";c=function(g,f,h){return g+" = "+e+"("+f+","+h+")"};d=function(f,g){return f+" = "+e+"("+f+","+g+")"}}else{c=function(g,f,h){return g+" = "+f+" "+e+" "+h};if(numeric.opseq.hasOwnProperty(b+"eq")){d=function(f,g){return f+" "+e+"= "+g}}else{d=function(f,g){return f+" = "+f+" "+e+" "+g}}}numeric[b+"VV"]=numeric.pointwise2(["x[i]","y[i]"],c("ret[i]","x[i]","y[i]"),a);numeric[b+"SV"]=numeric.pointwise2(["x","y[i]"],c("ret[i]","x","y[i]"),a);numeric[b+"VS"]=numeric.pointwise2(["x[i]","y"],c("ret[i]","x[i]","y"),a);numeric[b]=Function("var n = arguments.length, i, x = arguments[0], y;\nvar VV = numeric."+b+"VV, VS = numeric."+b+"VS, SV = numeric."+b+'SV;\nvar dim = numeric.dim;\nfor(i=1;i!==n;++i) { \n  y = arguments[i];\n  if(typeof x === "object") {\n      if(typeof y === "object") x = numeric._biforeach2(x,y,dim(x),0,VV);\n      else x = numeric._biforeach2(x,y,dim(x),0,VS);\n  } else if(typeof y === "object") x = numeric._biforeach2(x,y,dim(y),0,SV);\n  else '+d("x","y")+"\n}\nreturn x;\n");numeric[e]=numeric[b];numeric[b+"eqV"]=numeric.pointwise2(["ret[i]","x[i]"],d("ret[i]","x[i]"),a);numeric[b+"eqS"]=numeric.pointwise2(["ret[i]","x"],d("ret[i]","x"),a);numeric[b+"eq"]=Function("var n = arguments.length, i, x = arguments[0], y;\nvar V = numeric."+b+"eqV, S = numeric."+b+'eqS\nvar s = numeric.dim(x);\nfor(i=1;i!==n;++i) { \n  y = arguments[i];\n  if(typeof y === "object") numeric._biforeach(x,y,s,0,V);\n  else numeric._biforeach(x,y,s,0,S);\n}\nreturn x;\n')}}for(b=0;b<numeric.mathfuns2.length;++b){e=numeric.mathfuns2[b];delete numeric.ops2[e]}for(b=0;b<numeric.mathfuns.length;++b){e=numeric.mathfuns[b];numeric.ops1[e]=e}for(b in numeric.ops1){if(numeric.ops1.hasOwnProperty(b)){a="";e=numeric.ops1[b];if(numeric.myIndexOf.call(numeric.mathfuns,b)!==-1){if(Math.hasOwnProperty(e)){a="var "+e+" = Math."+e+";\n"}}numeric[b+"eqV"]=numeric.pointwise2(["ret[i]"],"ret[i] = "+e+"(ret[i]);",a);numeric[b+"eq"]=Function("x",'if(typeof x !== "object") return '+e+"x\nvar i;\nvar V = numeric."+b+"eqV;\nvar s = numeric.dim(x);\nnumeric._foreach(x,s,0,V);\nreturn x;\n");numeric[b+"V"]=numeric.pointwise2(["x[i]"],"ret[i] = "+e+"(x[i]);",a);numeric[b]=Function("x",'if(typeof x !== "object") return '+e+"(x)\nvar i;\nvar V = numeric."+b+"V;\nvar s = numeric.dim(x);\nreturn numeric._foreach2(x,s,0,V);\n")}}for(b=0;b<numeric.mathfuns.length;++b){e=numeric.mathfuns[b];delete numeric.ops1[e]}for(b in numeric.mapreducers){if(numeric.mapreducers.hasOwnProperty(b)){e=numeric.mapreducers[b];numeric[b+"V"]=numeric.mapreduce2(e[0],e[1]);numeric[b]=Function("x","s","k",e[1]+'if(typeof x !== "object") {    xi = x;\n'+e[0]+';\n    return accum;\n}if(typeof s === "undefined") s = numeric.dim(x);\nif(typeof k === "undefined") k = 0;\nif(k === s.length-1) return numeric.'+b+"V(x);\nvar xi;\nvar n = x.length, i;\nfor(i=n-1;i!==-1;--i) {\n   xi = arguments.callee(x[i]);\n"+e[0]+";\n}\nreturn accum;\n")}}}());numeric.det=function det(p){var u=numeric.dim(p);if(u.length!==2||u[0]!==u[1]){throw new Error("numeric: det() only works on square matrices")}var b=u[0],l=1,f,e,d,a=numeric.clone(p),o,q,c,r,m,h,g;for(e=0;e<b-1;e++){d=e;for(f=e+1;f<b;f++){if(Math.abs(a[f][e])>Math.abs(a[d][e])){d=f}}if(d!==e){r=a[d];a[d]=a[e];a[e]=r;l*=-1}o=a[e];for(f=e+1;f<b;f++){q=a[f];c=q[e]/o[e];for(d=e+1;d<b-1;d+=2){m=d+1;q[d]-=o[d]*c;q[m]-=o[m]*c}if(d!==b){q[d]-=o[d]*c}}if(o[e]===0){return 0}l*=o[e]}return l*a[e][e]};numeric.transpose=function transpose(k){var g,e,c=k.length,a=k[0].length,h=Array(a),d,b,f;for(e=0;e<a;e++){h[e]=Array(c)}for(g=c-1;g>=1;g-=2){b=k[g];d=k[g-1];for(e=a-1;e>=1;--e){f=h[e];f[g]=b[e];f[g-1]=d[e];--e;f=h[e];f[g]=b[e];f[g-1]=d[e]}if(e===0){f=h[0];f[g]=b[0];f[g-1]=d[0]}}if(g===0){d=k[0];for(e=a-1;e>=1;--e){h[e][0]=d[e];--e;h[e][0]=d[e]}if(e===0){h[0][0]=d[0]}}return h};numeric.negtranspose=function negtranspose(k){var g,e,c=k.length,a=k[0].length,h=Array(a),d,b,f;for(e=0;e<a;e++){h[e]=Array(c)}for(g=c-1;g>=1;g-=2){b=k[g];d=k[g-1];for(e=a-1;e>=1;--e){f=h[e];f[g]=-b[e];f[g-1]=-d[e];--e;f=h[e];f[g]=-b[e];f[g-1]=-d[e]}if(e===0){f=h[0];f[g]=-b[0];f[g-1]=-d[0]}}if(g===0){d=k[0];for(e=a-1;e>=1;--e){h[e][0]=-d[e];--e;h[e][0]=-d[e]}if(e===0){h[0][0]=-d[0]}}return h};numeric.norm2=function norm2(a){return Math.sqrt(numeric.norm2Squared(a))};numeric.getBlock=function getBlock(a,e,d){var b=numeric.dim(a);function c(f,h){var l,g=e[h],m=d[h]-g,j=Array(m);if(h===b.length-1){for(l=m;l>=0;l--){j[l]=f[l+g]}return j}for(l=m;l>=0;l--){j[l]=c(f[l+g],h+1)}return j}return c(a,0)};numeric.setBlock=function setBlock(a,f,e,d){var b=numeric.dim(a);function c(g,o,j){var l,h=f[j],m=e[j]-h;if(j===b.length-1){for(l=m;l>=0;l--){g[l+h]=o[l]}}for(l=m;l>=0;l--){c(g[l+h],o[l],j+1)}}c(a,d,0);return a};numeric.getRange=function getRange(b,l,k){var e=l.length,d=k.length;var g,f;var a=Array(e),h,c;for(g=e-1;g!==-1;--g){a[g]=Array(d);h=a[g];c=b[l[g]];for(f=d-1;f!==-1;--f){h[f]=c[k[f]]}}return a};numeric.tensor=function tensor(h,g){if(typeof h==="number"||typeof g==="number"){return numeric.mul(h,g)}var o=numeric.dim(h),k=numeric.dim(g);if(o.length!==1||k.length!==1){throw new Error("numeric: tensor product is only defined for vectors")}var c=o[0],b=k[0],a=Array(c),l,e,d,f;for(e=c-1;e>=0;e--){l=Array(b);f=h[e];for(d=b-1;d>=3;--d){l[d]=f*g[d];--d;l[d]=f*g[d];--d;l[d]=f*g[d];--d;l[d]=f*g[d]}while(d>=0){l[d]=f*g[d];--d}a[e]=l}return a};numeric.T=function T(a,b){this.x=a;this.y=b};numeric.t=function t(a,b){return new numeric.T(a,b)};numeric.Tbinop=function Tbinop(c,e,d,g,a){var f=numeric.indexOf;if(typeof a!=="string"){var b;a="";for(b in numeric){if(numeric.hasOwnProperty(b)&&(c.indexOf(b)>=0||e.indexOf(b)>=0||d.indexOf(b)>=0||g.indexOf(b)>=0)&&b.length>1){a+="var "+b+" = numeric."+b+";\n"}}}return Function(["y"],"var x = this;\nif(!(y instanceof numeric.T)) { y = new numeric.T(y); }\n"+a+"\nif(x.y) {  if(y.y) {    return new numeric.T("+g+");\n  }\n  return new numeric.T("+d+");\n}\nif(y.y) {\n  return new numeric.T("+e+");\n}\nreturn new numeric.T("+c+");\n")};numeric.T.prototype.add=numeric.Tbinop("add(x.x,y.x)","add(x.x,y.x),y.y","add(x.x,y.x),x.y","add(x.x,y.x),add(x.y,y.y)");numeric.T.prototype.sub=numeric.Tbinop("sub(x.x,y.x)","sub(x.x,y.x),neg(y.y)","sub(x.x,y.x),x.y","sub(x.x,y.x),sub(x.y,y.y)");numeric.T.prototype.mul=numeric.Tbinop("mul(x.x,y.x)","mul(x.x,y.x),mul(x.x,y.y)","mul(x.x,y.x),mul(x.y,y.x)","sub(mul(x.x,y.x),mul(x.y,y.y)),add(mul(x.x,y.y),mul(x.y,y.x))");numeric.T.prototype.reciprocal=function reciprocal(){var a=numeric.mul,c=numeric.div;if(this.y){var b=numeric.add(a(this.x,this.x),a(this.y,this.y));return new numeric.T(c(this.x,b),c(numeric.neg(this.y),b))}return new T(c(1,this.x))};numeric.T.prototype.div=function div(b){if(!(b instanceof numeric.T)){b=new numeric.T(b)}if(b.y){return this.mul(b.reciprocal())}var a=numeric.div;if(this.y){return new numeric.T(a(this.x,b.x),a(this.y,b.x))}return new numeric.T(a(this.x,b.x))};numeric.T.prototype.dot=numeric.Tbinop("dot(x.x,y.x)","dot(x.x,y.x),dot(x.x,y.y)","dot(x.x,y.x),dot(x.y,y.x)","sub(dot(x.x,y.x),dot(x.y,y.y)),add(dot(x.x,y.y),dot(x.y,y.x))");numeric.T.prototype.transpose=function transpose(){var b=numeric.transpose,a=this.x,c=this.y;if(c){return new numeric.T(b(a),b(c))}return new numeric.T(b(a))};numeric.T.prototype.transjugate=function transjugate(){var b=numeric.transpose,a=this.x,c=this.y;if(c){return new numeric.T(b(a),numeric.negtranspose(c))}return new numeric.T(b(a))};numeric.Tunop=function Tunop(b,d,a){if(typeof a!=="string"){a=""}return Function("var x = this;\n"+a+"\nif(x.y) {  "+d+";\n}\n"+b+";\n")};numeric.T.prototype.exp=numeric.Tunop("return new numeric.T(ex)","return new numeric.T(mul(cos(x.y),ex),mul(sin(x.y),ex))","var ex = numeric.exp(x.x), cos = numeric.cos, sin = numeric.sin, mul = numeric.mul;");numeric.T.prototype.conj=numeric.Tunop("return new numeric.T(x.x);","return new numeric.T(x.x,numeric.neg(x.y));");numeric.T.prototype.neg=numeric.Tunop("return new numeric.T(neg(x.x));","return new numeric.T(neg(x.x),neg(x.y));","var neg = numeric.neg;");numeric.T.prototype.sin=numeric.Tunop("return new numeric.T(numeric.sin(x.x))","return x.exp().sub(x.neg().exp()).div(new numeric.T(0,2));");numeric.T.prototype.cos=numeric.Tunop("return new numeric.T(numeric.cos(x.x))","return x.exp().add(x.neg().exp()).div(2);");numeric.T.prototype.abs=numeric.Tunop("return new numeric.T(numeric.abs(x.x));","return new numeric.T(numeric.sqrt(numeric.add(mul(x.x,x.x),mul(x.y,x.y))));","var mul = numeric.mul;");numeric.T.prototype.log=numeric.Tunop("return new numeric.T(numeric.log(x.x));","var theta = new numeric.T(numeric.atan2(x.y,x.x)), r = x.abs();\nreturn new numeric.T(numeric.log(r.x),theta.x);");numeric.T.prototype.norm2=numeric.Tunop("return numeric.norm2(x.x);","var f = numeric.norm2Squared;\nreturn Math.sqrt(f(x.x)+f(x.y));");numeric.T.prototype.get=function get(d){var a=this.x,f=this.y,b=0,c,e=d.length;if(f){while(b<e){c=d[b];a=a[c];f=f[c];b++}return new numeric.T(a,f)}while(b<e){c=d[b];a=a[c];b++}return new numeric.T(a)};numeric.T.prototype.set=function set(c,j){var g=this.x,e=this.y,b=0,h,a=c.length,f=j.x,d=j.y;if(a===0){if(d){this.y=d}else{if(e){this.y=undefined}}this.x=g;return this}if(d){if(e){}else{e=numeric.rep(numeric.dim(g),0);this.y=e}while(b<a-1){h=c[b];g=g[h];e=e[h];b++}h=c[b];g[h]=f;e[h]=d;return this}if(e){while(b<a-1){h=c[b];g=g[h];e=e[h];b++}h=c[b];g[h]=f;if(f instanceof Array){e[h]=numeric.rep(numeric.dim(f),0)}else{e[h]=0}return this}while(b<a-1){h=c[b];g=g[h];b++}h=c[b];g[h]=f;return this};numeric.T.prototype.getRows=function getRows(e,c){var h=c-e+1,b;var f=Array(h),d,a=this.x,g=this.y;for(b=e;b<=c;b++){f[b-e]=a[b]}if(g){d=Array(h);for(b=e;b<=c;b++){d[b-e]=g[b]}return new numeric.T(f,d)}return new numeric.T(f)};numeric.T.prototype.setRows=function setRows(f,d,b){var c;var g=this.x,e=this.y,a=b.x,h=b.y;for(c=f;c<=d;c++){g[c]=a[c-f]}if(h){if(!e){e=numeric.rep(numeric.dim(g),0);this.y=e}for(c=f;c<=d;c++){e[c]=h[c-f]}}else{if(e){for(c=f;c<=d;c++){e[c]=numeric.rep([a[c-f].length],0)}}}return this};numeric.T.prototype.getRow=function getRow(b){var a=this.x,c=this.y;if(c){return new numeric.T(a[b],c[b])}return new numeric.T(a[b])};numeric.T.prototype.setRow=function setRow(c,b){var e=this.x,d=this.y,a=b.x,f=b.y;e[c]=a;if(f){if(!d){d=numeric.rep(numeric.dim(e),0);this.y=d}d[c]=f}else{if(d){d=numeric.rep([a.length],0)}}return this};numeric.T.prototype.getBlock=function getBlock(f,e){var c=this.x,d=this.y,a=numeric.getBlock;if(d){return new numeric.T(a(c,f,e),a(d,f,e))}return new numeric.T(a(c,f,e))};numeric.T.prototype.setBlock=function setBlock(i,h,d){if(!(d instanceof numeric.T)){d=new numeric.T(d)}var c=this.x,g=this.y,a=numeric.setBlock,f=d.x,e=d.y;if(e){if(!g){this.y=numeric.rep(numeric.dim(this),0);g=this.y}a(c,i,h,f);a(g,i,h,e);return this}a(c,i,h,f);if(g){a(g,i,h,numeric.rep(numeric.dim(f),0))}};numeric.T.rep=function rep(d,b){var c=numeric.T;if(!(b instanceof c)){b=new c(b)}var a=b.x,f=b.y,e=numeric.rep;if(f){return new c(e(d,a),e(d,f))}return new c(e(d,a))};numeric.T.diag=function diag(c){if(!(c instanceof numeric.T)){c=new numeric.T(c)}var a=c.x,e=c.y,b=numeric.diag;if(e){return new numeric.T(b(a),b(e))}return new numeric.T(b(a))};numeric.T.eig=function eig(){if(this.y){throw new Error("eig: not implemented for complex matrices.")}return numeric.eig(this.x)};numeric.T.identity=function identity(a){return new numeric.T(numeric.identity(a))};numeric.T.prototype.getDiag=function getDiag(){var c=numeric;var a=this.x,b=this.y;if(b){return new c.T(c.getDiag(a),c.getDiag(b))}return new c.T(c.getDiag(a))};numeric.house=function house(a){var b=numeric.clone(a);var c=a[0]>=0?1:-1;var d=c*numeric.norm2(a);b[0]+=d;var e=numeric.norm2(b);if(e===0){throw new Error("eig: internal error")}return numeric.div(b,e)};numeric.toUpperHessenberg=function toUpperHessenberg(o){var u=numeric.dim(o);if(u.length!==2||u[0]!==u[1]){throw new Error("numeric: toUpperHessenberg() only works on square matrices")}var f=u[0],l,h,g,p,r,d=numeric.clone(o),c,a,q,b,n=numeric.identity(f),e;for(h=0;h<f-2;h++){p=Array(f-h-1);for(l=h+1;l<f;l++){p[l-h-1]=d[l][h]}if(numeric.norm2(p)>0){r=numeric.house(p);c=numeric.getBlock(d,[h+1,h],[f-1,f-1]);a=numeric.tensor(r,numeric.dot(r,c));for(l=h+1;l<f;l++){q=d[l];b=a[l-h-1];for(g=h;g<f;g++){q[g]-=2*b[g-h]}}c=numeric.getBlock(d,[0,h+1],[f-1,f-1]);a=numeric.tensor(numeric.dot(c,r),r);for(l=0;l<f;l++){q=d[l];b=a[l];for(g=h+1;g<f;g++){q[g]-=2*b[g-h-1]}}c=Array(f-h-1);for(l=h+1;l<f;l++){c[l-h-1]=n[l]}a=numeric.tensor(r,numeric.dot(r,c));for(l=h+1;l<f;l++){e=n[l];b=a[l-h-1];for(g=0;g<f;g++){e[g]-=2*b[g]}}}}return{H:d,Q:n}};numeric.epsilon=2.220446049250313e-16;numeric.QRFrancis=function(z,h){if(typeof h==="undefined"){h=10000}z=numeric.clone(z);var D=numeric.clone(z);var E=numeric.dim(z),K=E[0],y,A,U,S,R,P,n,e,l,q=numeric.identity(K),u,r,I,G,F,O,M,L,N;if(K<3){return{Q:q,B:[[0,K-1]]}}var V=numeric.epsilon;for(N=0;N<h;N++){for(M=0;M<K-1;M++){if(Math.abs(z[M+1][M])<V*(Math.abs(z[M][M])+Math.abs(z[M+1][M+1]))){var p=numeric.QRFrancis(numeric.getBlock(z,[0,0],[M,M]),h);var o=numeric.QRFrancis(numeric.getBlock(z,[M+1,M+1],[K-1,K-1]),h);I=Array(M+1);for(O=0;O<=M;O++){I[O]=q[O]}G=numeric.dot(p.Q,I);for(O=0;O<=M;O++){q[O]=G[O]}I=Array(K-M-1);for(O=M+1;O<K;O++){I[O-M-1]=q[O]}G=numeric.dot(o.Q,I);for(O=M+1;O<K;O++){q[O]=G[O-M-1]}return{Q:q,B:p.B.concat(numeric.add(o.B,M+1))}}}U=z[K-2][K-2];S=z[K-2][K-1];R=z[K-1][K-2];P=z[K-1][K-1];e=U+P;n=(U*P-S*R);l=numeric.getBlock(z,[0,0],[2,2]);if(e*e>=4*n){var g,f;g=0.5*(e+Math.sqrt(e*e-4*n));f=0.5*(e-Math.sqrt(e*e-4*n));l=numeric.add(numeric.sub(numeric.dot(l,l),numeric.mul(l,g+f)),numeric.diag(numeric.rep([3],g*f)))}else{l=numeric.add(numeric.sub(numeric.dot(l,l),numeric.mul(l,e)),numeric.diag(numeric.rep([3],n)))}y=[l[0][0],l[1][0],l[2][0]];A=numeric.house(y);I=[z[0],z[1],z[2]];G=numeric.tensor(A,numeric.dot(A,I));for(O=0;O<3;O++){r=z[O];F=G[O];for(L=0;L<K;L++){r[L]-=2*F[L]}}I=numeric.getBlock(z,[0,0],[K-1,2]);G=numeric.tensor(numeric.dot(I,A),A);for(O=0;O<K;O++){r=z[O];F=G[O];for(L=0;L<3;L++){r[L]-=2*F[L]}}I=[q[0],q[1],q[2]];G=numeric.tensor(A,numeric.dot(A,I));for(O=0;O<3;O++){u=q[O];F=G[O];for(L=0;L<K;L++){u[L]-=2*F[L]}}var w;for(M=0;M<K-2;M++){for(L=M;L<=M+1;L++){if(Math.abs(z[L+1][L])<V*(Math.abs(z[L][L])+Math.abs(z[L+1][L+1]))){var p=numeric.QRFrancis(numeric.getBlock(z,[0,0],[L,L]),h);var o=numeric.QRFrancis(numeric.getBlock(z,[L+1,L+1],[K-1,K-1]),h);I=Array(L+1);for(O=0;O<=L;O++){I[O]=q[O]}G=numeric.dot(p.Q,I);for(O=0;O<=L;O++){q[O]=G[O]}I=Array(K-L-1);for(O=L+1;O<K;O++){I[O-L-1]=q[O]}G=numeric.dot(o.Q,I);for(O=L+1;O<K;O++){q[O]=G[O-L-1]}return{Q:q,B:p.B.concat(numeric.add(o.B,L+1))}}}w=Math.min(K-1,M+3);y=Array(w-M);for(O=M+1;O<=w;O++){y[O-M-1]=z[O][M]}A=numeric.house(y);I=numeric.getBlock(z,[M+1,M],[w,K-1]);G=numeric.tensor(A,numeric.dot(A,I));for(O=M+1;O<=w;O++){r=z[O];F=G[O-M-1];for(L=M;L<K;L++){r[L]-=2*F[L-M]}}I=numeric.getBlock(z,[0,M+1],[K-1,w]);G=numeric.tensor(numeric.dot(I,A),A);for(O=0;O<K;O++){r=z[O];F=G[O];for(L=M+1;L<=w;L++){r[L]-=2*F[L-M-1]}}I=Array(w-M);for(O=M+1;O<=w;O++){I[O-M-1]=q[O]}G=numeric.tensor(A,numeric.dot(A,I));for(O=M+1;O<=w;O++){u=q[O];F=G[O-M-1];for(L=0;L<K;L++){u[L]-=2*F[L]}}}}throw new Error("numeric: eigenvalue iteration does not converge -- increase maxiter?")};numeric.eig=function eig(L,l){var f=numeric.toUpperHessenberg(L);var o=numeric.QRFrancis(f.H,l);var r=numeric.T;var O=L.length,W,S,V=false,J=o.B,D=numeric.dot(o.Q,numeric.dot(f.H,numeric.transpose(o.Q)));var u=new r(numeric.dot(o.Q,f.Q)),G;var P=J.length,U;var aa,Z,Y,X,h,g,e,C,z,K,I,w,v;var ab=Math.sqrt;for(S=0;S<P;S++){W=J[S][0];if(W===J[S][1]){}else{U=W+1;aa=D[W][W];Z=D[W][U];Y=D[U][W];X=D[U][U];if(Z===0&&Y===0){continue}h=-aa-X;g=aa*X-Z*Y;e=h*h-4*g;if(e>=0){if(h<0){C=-0.5*(h-ab(e))}else{C=-0.5*(h+ab(e))}w=(aa-C)*(aa-C)+Z*Z;v=Y*Y+(X-C)*(X-C);if(w>v){w=ab(w);K=(aa-C)/w;I=Z/w}else{v=ab(v);K=Y/v;I=(X-C)/v}G=new r([[I,-K],[K,I]]);u.setRows(W,U,G.dot(u.getRows(W,U)))}else{C=-0.5*h;z=0.5*ab(-e);w=(aa-C)*(aa-C)+Z*Z;v=Y*Y+(X-C)*(X-C);if(w>v){w=ab(w+z*z);K=(aa-C)/w;I=Z/w;C=0;z/=w}else{v=ab(v+z*z);K=Y/v;I=(X-C)/v;C=z/v;z=0}G=new r([[I,-K],[K,I]],[[C,z],[z,-C]]);u.setRows(W,U,G.dot(u.getRows(W,U)))}}}var s=u.dot(L).dot(u.transjugate()),O=L.length,F=numeric.T.identity(O);for(U=0;U<O;U++){if(U>0){for(S=U-1;S>=0;S--){var M=s.get([S,S]),N=s.get([U,U]);if(numeric.neq(M.x,N.x)||numeric.neq(M.y,N.y)){C=s.getRow(S).getBlock([S],[U-1]);z=F.getRow(U).getBlock([S],[U-1]);F.set([U,S],(s.get([S,U]).neg().sub(C.dot(z))).div(M.sub(N)))}else{F.setRow(U,F.getRow(S));continue}}}}for(U=0;U<O;U++){C=F.getRow(U);F.setRow(U,C.div(C.norm2()))}F=F.transpose();F=u.transjugate().dot(F);return{lambda:s.getDiag(),E:F}};(function(a){if(typeof exports==="object"){module.exports=a()}else{if(typeof define==="function"&&define.amd){define(a)}else{var c;try{c=window}catch(b){c=self}c.SparkMD5=a()}}}(function(c){var e=function(s,r){return(s+r)&4294967295},j=["0","1","2","3","4","5","6","7","8","9","a","b","c","d","e","f"];function l(z,v,u,r,y,w){v=e(e(v,z),e(r,w));return e((v<<y)|(v>>>(32-y)),u)}function d(s,u){var t=s[0],r=s[1],w=s[2],v=s[3];t+=(r&w|~r&v)+u[0]-680876936|0;t=(t<<7|t>>>25)+r|0;v+=(t&r|~t&w)+u[1]-389564586|0;v=(v<<12|v>>>20)+t|0;w+=(v&t|~v&r)+u[2]+606105819|0;w=(w<<17|w>>>15)+v|0;r+=(w&v|~w&t)+u[3]-1044525330|0;r=(r<<22|r>>>10)+w|0;t+=(r&w|~r&v)+u[4]-176418897|0;t=(t<<7|t>>>25)+r|0;v+=(t&r|~t&w)+u[5]+1200080426|0;v=(v<<12|v>>>20)+t|0;w+=(v&t|~v&r)+u[6]-1473231341|0;w=(w<<17|w>>>15)+v|0;r+=(w&v|~w&t)+u[7]-45705983|0;r=(r<<22|r>>>10)+w|0;t+=(r&w|~r&v)+u[8]+1770035416|0;t=(t<<7|t>>>25)+r|0;v+=(t&r|~t&w)+u[9]-1958414417|0;v=(v<<12|v>>>20)+t|0;w+=(v&t|~v&r)+u[10]-42063|0;w=(w<<17|w>>>15)+v|0;r+=(w&v|~w&t)+u[11]-1990404162|0;r=(r<<22|r>>>10)+w|0;t+=(r&w|~r&v)+u[12]+1804603682|0;t=(t<<7|t>>>25)+r|0;v+=(t&r|~t&w)+u[13]-40341101|0;v=(v<<12|v>>>20)+t|0;w+=(v&t|~v&r)+u[14]-1502002290|0;w=(w<<17|w>>>15)+v|0;r+=(w&v|~w&t)+u[15]+1236535329|0;r=(r<<22|r>>>10)+w|0;t+=(r&v|w&~v)+u[1]-165796510|0;t=(t<<5|t>>>27)+r|0;v+=(t&w|r&~w)+u[6]-1069501632|0;v=(v<<9|v>>>23)+t|0;w+=(v&r|t&~r)+u[11]+643717713|0;w=(w<<14|w>>>18)+v|0;r+=(w&t|v&~t)+u[0]-373897302|0;r=(r<<20|r>>>12)+w|0;t+=(r&v|w&~v)+u[5]-701558691|0;t=(t<<5|t>>>27)+r|0;v+=(t&w|r&~w)+u[10]+38016083|0;v=(v<<9|v>>>23)+t|0;w+=(v&r|t&~r)+u[15]-660478335|0;w=(w<<14|w>>>18)+v|0;r+=(w&t|v&~t)+u[4]-405537848|0;r=(r<<20|r>>>12)+w|0;t+=(r&v|w&~v)+u[9]+568446438|0;t=(t<<5|t>>>27)+r|0;v+=(t&w|r&~w)+u[14]-1019803690|0;v=(v<<9|v>>>23)+t|0;w+=(v&r|t&~r)+u[3]-187363961|0;w=(w<<14|w>>>18)+v|0;r+=(w&t|v&~t)+u[8]+1163531501|0;r=(r<<20|r>>>12)+w|0;t+=(r&v|w&~v)+u[13]-1444681467|0;t=(t<<5|t>>>27)+r|0;v+=(t&w|r&~w)+u[2]-51403784|0;v=(v<<9|v>>>23)+t|0;w+=(v&r|t&~r)+u[7]+1735328473|0;w=(w<<14|w>>>18)+v|0;r+=(w&t|v&~t)+u[12]-1926607734|0;r=(r<<20|r>>>12)+w|0;t+=(r^w^v)+u[5]-378558|0;t=(t<<4|t>>>28)+r|0;v+=(t^r^w)+u[8]-2022574463|0;v=(v<<11|v>>>21)+t|0;w+=(v^t^r)+u[11]+1839030562|0;w=(w<<16|w>>>16)+v|0;r+=(w^v^t)+u[14]-35309556|0;r=(r<<23|r>>>9)+w|0;t+=(r^w^v)+u[1]-1530992060|0;t=(t<<4|t>>>28)+r|0;v+=(t^r^w)+u[4]+1272893353|0;v=(v<<11|v>>>21)+t|0;w+=(v^t^r)+u[7]-155497632|0;w=(w<<16|w>>>16)+v|0;r+=(w^v^t)+u[10]-1094730640|0;r=(r<<23|r>>>9)+w|0;t+=(r^w^v)+u[13]+681279174|0;t=(t<<4|t>>>28)+r|0;v+=(t^r^w)+u[0]-358537222|0;v=(v<<11|v>>>21)+t|0;w+=(v^t^r)+u[3]-722521979|0;w=(w<<16|w>>>16)+v|0;r+=(w^v^t)+u[6]+76029189|0;r=(r<<23|r>>>9)+w|0;t+=(r^w^v)+u[9]-640364487|0;t=(t<<4|t>>>28)+r|0;v+=(t^r^w)+u[12]-421815835|0;v=(v<<11|v>>>21)+t|0;w+=(v^t^r)+u[15]+530742520|0;w=(w<<16|w>>>16)+v|0;r+=(w^v^t)+u[2]-995338651|0;r=(r<<23|r>>>9)+w|0;t+=(w^(r|~v))+u[0]-198630844|0;t=(t<<6|t>>>26)+r|0;v+=(r^(t|~w))+u[7]+1126891415|0;v=(v<<10|v>>>22)+t|0;w+=(t^(v|~r))+u[14]-1416354905|0;w=(w<<15|w>>>17)+v|0;r+=(v^(w|~t))+u[5]-57434055|0;r=(r<<21|r>>>11)+w|0;t+=(w^(r|~v))+u[12]+1700485571|0;t=(t<<6|t>>>26)+r|0;v+=(r^(t|~w))+u[3]-1894986606|0;v=(v<<10|v>>>22)+t|0;w+=(t^(v|~r))+u[10]-1051523|0;w=(w<<15|w>>>17)+v|0;r+=(v^(w|~t))+u[1]-2054922799|0;r=(r<<21|r>>>11)+w|0;t+=(w^(r|~v))+u[8]+1873313359|0;t=(t<<6|t>>>26)+r|0;v+=(r^(t|~w))+u[15]-30611744|0;v=(v<<10|v>>>22)+t|0;w+=(t^(v|~r))+u[6]-1560198380|0;w=(w<<15|w>>>17)+v|0;r+=(v^(w|~t))+u[13]+1309151649|0;r=(r<<21|r>>>11)+w|0;t+=(w^(r|~v))+u[4]-145523070|0;t=(t<<6|t>>>26)+r|0;v+=(r^(t|~w))+u[11]-1120210379|0;v=(v<<10|v>>>22)+t|0;w+=(t^(v|~r))+u[2]+718787259|0;w=(w<<15|w>>>17)+v|0;r+=(v^(w|~t))+u[9]-343485551|0;r=(r<<21|r>>>11)+w|0;s[0]=t+s[0]|0;s[1]=r+s[1]|0;s[2]=w+s[2]|0;s[3]=v+s[3]|0}function q(t){var u=[],r;for(r=0;r<64;r+=4){u[r>>2]=t.charCodeAt(r)+(t.charCodeAt(r+1)<<8)+(t.charCodeAt(r+2)<<16)+(t.charCodeAt(r+3)<<24)}return u}function m(r){var t=[],s;for(s=0;s<64;s+=4){t[s>>2]=r[s]+(r[s+1]<<8)+(r[s+2]<<16)+(r[s+3]<<24)}return t}function k(A){var u=A.length,r=[1732584193,-271733879,-1732584194,271733878],w,t,z,x,y,v;for(w=64;w<=u;w+=64){d(r,q(A.substring(w-64,w)))}A=A.substring(w-64);t=A.length;z=[0,0,0,0,0,0,0,0,0,0,0,0,0,0,0,0];for(w=0;w<t;w+=1){z[w>>2]|=A.charCodeAt(w)<<((w%4)<<3)}z[w>>2]|=128<<((w%4)<<3);if(w>55){d(r,z);for(w=0;w<16;w+=1){z[w]=0}}x=u*8;x=x.toString(16).match(/(.*?)(.{0,8})$/);y=parseInt(x[2],16);v=parseInt(x[1],16)||0;z[14]=y;z[15]=v;d(r,z);return r}function n(z){var t=z.length,r=[1732584193,-271733879,-1732584194,271733878],v,s,y,w,x,u;for(v=64;v<=t;v+=64){d(r,m(z.subarray(v-64,v)))}z=(v-64)<t?z.subarray(v-64):new Uint8Array(0);s=z.length;y=[0,0,0,0,0,0,0,0,0,0,0,0,0,0,0,0];for(v=0;v<s;v+=1){y[v>>2]|=z[v]<<((v%4)<<3)}y[v>>2]|=128<<((v%4)<<3);if(v>55){d(r,y);for(v=0;v<16;v+=1){y[v]=0}}w=t*8;w=w.toString(16).match(/(.*?)(.{0,8})$/);x=parseInt(w[2],16);u=parseInt(w[1],16)||0;y[14]=x;y[15]=u;d(r,y);return r}function i(u){var t="",r;for(r=0;r<4;r+=1){t+=j[(u>>(r*8+4))&15]+j[(u>>(r*8))&15]}return t}function b(r){var s;for(s=0;s<r.length;s+=1){r[s]=i(r[s])}return r.join("")}if(b(k("hello"))!=="5d41402abc4b2a76b9719d911017c592"){e=function(r,u){var t=(r&65535)+(u&65535),s=(r>>16)+(u>>16)+(t>>16);return(s<<16)|(t&65535)}}if(typeof ArrayBuffer!=="undefined"&&!ArrayBuffer.prototype.slice){(function(){function r(t,s){t=(t|0)||0;if(t<0){return Math.max(t+s,0)}return Math.min(t,s)}ArrayBuffer.prototype.slice=function(z,A){var s=this.byteLength,u=r(z,s),v=s,w,y,t,x;if(A!==c){v=r(A,s)}if(u>v){return new ArrayBuffer(0)}w=v-u;y=new ArrayBuffer(w);t=new Uint8Array(y);x=new Uint8Array(this,u,w);t.set(x);return y}})()}function a(r){if(/[\u0080-\uFFFF]/.test(r)){r=unescape(encodeURIComponent(r))}return r}function h(v,u){var t=v.length,w=new ArrayBuffer(t),r=new Uint8Array(w),s;for(s=0;s<t;s+=1){r[s]=v.charCodeAt(s)}return u?r:w}function g(r){return String.fromCharCode.apply(null,new Uint8Array(r))}function p(u,s,t){var r=new Uint8Array(u.byteLength+s.byteLength);r.set(new Uint8Array(u));r.set(new Uint8Array(s),u.byteLength);return t?r:r.buffer}function o(u){var s=[],t=u.length,r;for(r=0;r<t-1;r+=2){s.push(parseInt(u.substr(r,2),16))}return String.fromCharCode.apply(String,s)}function f(){this.reset()}f.prototype.append=function(r){this.appendBinary(a(r));return this};f.prototype.appendBinary=function(t){this._buff+=t;this._length+=t.length;var s=this._buff.length,r;for(r=64;r<=s;r+=64){d(this._hash,q(this._buff.substring(r-64,r)))}this._buff=this._buff.substring(r-64);return this};f.prototype.end=function(t){var w=this._buff,v=w.length,u,s=[0,0,0,0,0,0,0,0,0,0,0,0,0,0,0,0],r;for(u=0;u<v;u+=1){s[u>>2]|=w.charCodeAt(u)<<((u%4)<<3)}this._finish(s,v);r=b(this._hash);if(t){r=o(r)}this.reset();return r};f.prototype.reset=function(){this._buff="";this._length=0;this._hash=[1732584193,-271733879,-1732584194,271733878];return this};f.prototype.getState=function(){return{buff:this._buff,length:this._length,hash:this._hash}};f.prototype.setState=function(r){this._buff=r.buff;this._length=r.length;this._hash=r.hash;return this};f.prototype.destroy=function(){delete this._hash;delete this._buff;delete this._length};f.prototype._finish=function(s,w){var u=w,t,v,r;s[u>>2]|=128<<((u%4)<<3);if(u>55){d(this._hash,s);for(u=0;u<16;u+=1){s[u]=0}}t=this._length*8;t=t.toString(16).match(/(.*?)(.{0,8})$/);v=parseInt(t[2],16);r=parseInt(t[1],16)||0;s[14]=v;s[15]=r;d(this._hash,s)};f.hash=function(s,r){return f.hashBinary(a(s),r)};f.hashBinary=function(t,s){var u=k(t),r=b(u);return s?o(r):r};f.ArrayBuffer=function(){this.reset()};f.ArrayBuffer.prototype.append=function(r){var u=p(this._buff.buffer,r,true),t=u.length,s;this._length+=r.byteLength;for(s=64;s<=t;s+=64){d(this._hash,m(u.subarray(s-64,s)))}this._buff=(s-64)<t?new Uint8Array(u.buffer.slice(s-64)):new Uint8Array(0);return this};f.ArrayBuffer.prototype.end=function(t){var w=this._buff,v=w.length,s=[0,0,0,0,0,0,0,0,0,0,0,0,0,0,0,0],u,r;for(u=0;u<v;u+=1){s[u>>2]|=w[u]<<((u%4)<<3)}this._finish(s,v);r=b(this._hash);if(t){r=o(r)}this.reset();return r};f.ArrayBuffer.prototype.reset=function(){this._buff=new Uint8Array(0);this._length=0;this._hash=[1732584193,-271733879,-1732584194,271733878];return this};f.ArrayBuffer.prototype.getState=function(){var r=f.prototype.getState.call(this);r.buff=g(r.buff);return r};f.ArrayBuffer.prototype.setState=function(r){r.buff=h(r.buff,true);return f.prototype.setState.call(this,r)};f.ArrayBuffer.prototype.destroy=f.prototype.destroy;f.ArrayBuffer.prototype._finish=f.prototype._finish;f.ArrayBuffer.hash=function(r,t){var u=n(new Uint8Array(r)),s=b(u);return t?o(s):s};return f}));if(typeof(CanvasXpress)=="undefined"){CanvasXpress={}}var CanvasXpress=function(f,d,a,b,e,g,c){this.setInit=function(){this.target=f;this.events=b;this.info=e;this.userId=27775811612481;this.href=location.href;this.protocol=this.href.split(":")[0];this.meta={version:14.1,buildDate:"02-12-2017",ids:{},start:new Date().getTime(),data:false,canvas:{},config:{user:a,orig:{},vals:{},keys:[]},vals:{},events:{},system:{},client:"",info:false,def:{}}};this.validateParameters=function(){this.validateData();this.validateConfig();this.validateEvents();this.validateInfo();this.validateAfterRender()};this.validateData=function(){this.dataURL=false;if(typeof(d)=="string"){if(!this.isValidURL(d)){alert("Not a valid url\n")}else{this.dataURL=d;d=false}}else{try{JSON.stringify(d)}catch(h){alert("Data object malformed:\n"+h)}}};this.validateConfig=function(){if(!a){a={}}else{try{JSON.stringify(a)}catch(h){alert("Config object malformed:\n"+h)}}};this.validateEvents=function(){};this.validateInfo=function(){if(!e){e=""}};this.validateAfterRender=function(){if(g){try{JSON.stringify(g)}catch(h){alert("AfterRender object malformed:\n"+h)}}};this.afterRender=function(){if(g){for(var j=0;j<g.length;j++){var h=g[j];var k=h.shift();var n=h.length>0?h.shift():[];var m=h.length>0?h.shift():{};this.flashInfoSpan(20,20,k);for(var l in m){this[l]=m[l]}this[k].apply(this,n)}}};if(!f){f=this.createNewTarget()}else{if(typeof(f)=="object"){d=f.data||false;a=f.config||false;b=f.events||false;e=f.info||false;g=f.afterRender||false;c=f.hidden||false;f=f.renderTo||this.createNewTarget()}}this.initialize=function(){CanvasXpress.instances.push(this);this.setInit();this.initDOM();this.initInterface();this.validateParameters();this.initConfig(a);this.initViewport(c);this.initPrimitives();this.initUtils();this.initMathUtils();this.initLegendUtils();this.initFilterUtils();this.initClusterUtils();this.initSortUtils();this.initExample();this.initVocabulary();this.initDataUtils();this.initData(d);this.initValidity();this.initLayout();this.initEvents();this.initTooltip();this.initToolbar();this.initMenus();this.initLinks();this.initConfigurator();this.initDataFilter();this.initDataTable();this.initAcknowlegments();this.initCodeInfo();this.initBin();this.initDataExplorer();this.initAnimation();this.initRemote();this.initStack(d,a,b,e);this.initGraph();this.afterRender();this.getDataFromURL();this.showToolbar(2000);this.teaseMobileControls(2000)};this.initialize()};CanvasXpress.instances=[];CanvasXpress.cacheImages={};CanvasXpress.cacheImagesReady=false;CanvasXpress.cachePatterns={};CanvasXpress.cacheText={};CanvasXpress.vocabulary={};CanvasXpress.stack={};CanvasXpress.current=false;CanvasXpress.resizing=false;CanvasXpress.loadGoogleFonts=(function(){if(navigator.onLine){var b=document.createElement("link");b.type="text/css";b.rel="stylesheet";b.href="https://fonts.googleapis.com/css?family=Indie+Flower|Ubuntu:400,700,700italic";var a=document.getElementsByTagName("head")[0];a.appendChild(b);var c=new Image;c.onerror=function(){var f=document.createElement("canvas");var e=f.getContext("2d",{willReadFrequently:true});var d="10px Ubuntu";e.font=d;e.fillText("css loaded",100,100);d="10px Indie Flower";e.font=d;e.fillText("css loaded",100,100)};c.src="https://fonts.googleapis.com/css?family=Indie+Flower|Ubuntu:400,700,700italic"}}());CanvasXpress.getObject=function(c,b){for(var a=0;a<CanvasXpress.instances.length;a++){if(CanvasXpress.instances[a].target==c){return CanvasXpress.instances[a]}}if(b){return CanvasXpress.injectObject(c)}};CanvasXpress.$=function(b,a){return CanvasXpress.getObject(b,a)};CanvasXpress.destroy=function(a){if(CanvasXpress.instances.length>0){CanvasXpress.instances[0].destroy(a)}};CanvasXpress.injectObject=function(d){var a=document.getElementById(d);if(!a){var b=document.createElement("canvas");b.id=d;b.width=100;b.height=100;document.body.appendChild(b);a=new CanvasXpress({renderTo:d,hidden:true})}return a};CanvasXpress.setExampleContainer=function(a){if(!a){a="Show-All"}var j=CanvasXpress.getObject("CanvasXpress-Silent",true);var d=j.getWindowSize();var e=j.getWindowScroll();var c=Math.max(0,((d[0]-500)/2)+e[0]);var h=Math.max(0,((d[1]-500)/2)+e[1]);var g=j.$cX("div",{id:a+"-cX-API-Example",className:"CanvasXpressConfiguratorExample draggable"},{width:"535px",maxHeight:"500px",cursor:"move",display:"block",padding:"10px",position:"absolute",overflow:"hidden",paddingBottom:"35px",left:c+"px",top:h+"px"});var b=j.$cX("span",{id:a+"-cX-API-ExampleSpan",className:"CanvasXpressConfiguratorExample",innerHTML:""});var f=j.$cX("img",{id:a+"-cX-API-ExampleClose",className:"CanvasXpressConfigurator",property:a,src:CanvasXpress.images.cancel1,alt:"Close",title:"Close"});var i=j.$cX("div",{id:a+"-cX-API-ExampleContent",className:"CanvasXpressConfiguratorExampleContent"},{maxWidth:"535px",maxHeight:"500px",overflow:"auto"});g.appendChild(b);g.appendChild(f);g.appendChild(j.$cX("br"));g.appendChild(i);document.body.appendChild(g);return j};CanvasXpress.showExample=function(h,g){if(g){var c=CanvasXpress.setExampleContainer(g);var b=c.$(g+"-cX-API-Example");var f=c.$(g+"-cX-API-ExampleSpan");var d=c.$(g+"-cX-API-ExampleClose");var a=c.$(g+"-cX-API-ExampleContent");d.onclick=function(){var j=c.$(this.property+"-cX-API-Example");if(j){c.removeEvtListener(j,"mousedown",c.registerMousemove,false);var l=j.getElementsByTagName("canvas");var k=[];for(var e=0;e<l.length;e++){k.push(l[e].id)}for(var e=0;e<k.length;e++){c.destroy(k[e])}j.parentNode.removeChild(j)}};c.addEvtListener(b,"mousedown",c.registerMousemove,false);c.stopEvent(h);c.cancelEvent(h);c.clickExamplePropertyDescription(h,g,true);return false}};CanvasXpress.showAllExamples=function(v,x){var o=CanvasXpress.setExampleContainer();var u=o.$("Show-All-cX-API-Example");var g=o.$("Show-All-cX-API-ExampleSpan");var m=o.$("Show-All-cX-API-ExampleClose");var p=o.$("Show-All-cX-API-ExampleContent");m.onclick=function(){var c=o.$(this.property+"-cX-API-Example");if(c){clearInterval(w);o.removeEvtListener(c,"mousedown",o.registerMousemove,false);var e=c.getElementsByTagName("canvas");while(e.length>0){o.destroy(e[0].id)}c.parentNode.removeChild(c)}};p.appendChild(o.$cX("canvas",{id:"Show-All-cX-API-Example-Canvas",width:500,height:500}));o.addEvtListener(u,"mousedown",o.registerMousemove,false);o.stopEvent(v);o.cancelEvent(v);new CanvasXpress("Show-All-cX-API-Example-Canvas");var a=[];var l=x?[x]:o.getKeys(CanvasXpress.doc.M).sort();for(var s=0;s<l.length;s++){var k=l[s];for(var q=0;q<CanvasXpress.doc.M[k]["P"].length;q++){var b=CanvasXpress.doc.M[k]["P"][q];var n=CanvasXpress.doc.P[b];if(n.H){var h=o.getExamplesDocObject(b);a=a.concat(h)}}}var r=0;var d="Show-All-cX-API-Example-Canvas";var f=function(){o.destroy(d);d=a[r][0];o.insertTarget(d,p,500,500);var y=a[r][1];var z=a[r][2];z.disableToolbar=true;var e=new CanvasXpress(d,y,z);g.innerHTML=d.replace("CanvasXpress-Silent-cX-ConfiguratorExample-","").split("-")[0];var t=a[r][3];if(t){for(var j=0;j<t.length;j++){if(t[j].match(/:/)){var c=t[j].split(":");e[c.shift()].apply(e,c)}else{e[t[j]]()}}}r++;if(r==a.length){r=0}};var w=setInterval(function(){f()},1000);return false};CanvasXpress.prototype.initDOM=function(){this.$=function(a){return document.getElementById(a)};this.$cX=function(b,f,c){var d=document.createElement(b);if(f){for(var a in f){d[a]=f[a]}}if(c){for(var a in c){d.style[a]=c[a]}}return d};this.createNewTarget=function(){var a=this.$cX("canvas",{id:this.newId("canvasXpress")});document.body.appendChild(a);return a.id};this.newId=function(b){var c=0;var a=this.target+b+c;while(this.meta.ids[a]){c++;a=this.target+b+c}this.meta.ids[a]=true;return a};this.insertTarget=function(e,g,d,f,b){if(e&&g){var i=this.$(e);if(i){return}else{i=this.$cX("canvas",{id:e,width:d,height:f})}if(b){g.parentNode.insertBefore(i,g.nextSibling)}else{g.parentNode.insertBefore(i,g)}}};this.removeTarget=function(a){var b=this.$(a);if(b){b.parentNode.removeChild(b)}};this.getWindowSize=function(){var a=window.innerWidth||document.documentElement.clientWidth||document.body.clientWidth;var b=window.innerHeight||document.documentElement.clientHeight||document.body.clientHeight;return[a,b]};this.getWindowScroll=function(){var c=document.documentElement;var a=(window.pageXOffset||c.scrollLeft)-(c.clientLeft||0);var b=(window.pageYOffset||c.scrollTop)-(c.clientTop||0);return[a,b]};this.hasClass=function(a,b){return new RegExp("(\\s|^)"+b+"(\\s|$)").test(a.className)};this.addClass=function(a,b){if(!this.hasClass(a,b)){a.className+=(a.className?" ":"")+b}};this.removeClass=function(a,b){if(this.hasClass(a,b)){a.className=a.className.replace(new RegExp("(\\s|^)"+b+"(\\s|$)")," ").replace(/^\s+|\s+$/g,"")}};this.cancelEvent=function(a){if(!a){a=window.event}if(!a){return}if(this.meta.system.browser.match(/safari/i)){return false}else{if(a.preventDefault){a.preventDefault()}else{a.returnValue=false}}};this.stopEvent=function(a){if(!a){a=window.event}if(!a){return}if(a.stopPropagation){a.stopPropagation()}else{a.cancelBubble=true}};this.normalizeEvtName=function(a){return this.meta.system.isIE?"on"+a:a};this.copyEvent=function(c){var b={};for(var a in c){b[a]=c[a]}return b};this.addEvtListener=function(g,d,h,b){if(g&&d&&h){var a=this.meta.events;if(g.id){if(!a[g.id]){a[g.id]={}}a[g.id][d]=[h,b]}else{if(!a[g]){a[g]={}}a[g][d]=[h,b]}if(this.meta.system.isIE){g.attachEvent(this.normalizeEvtName(d),h)}else{g.addEventListener(d,h,b);if(d=="mousewheel"){g.addEventListener("DOMMouseScroll",h,b)}}}};this.removeEvtListener=function(i,h,j,g){if(i&&h&&j){var a=this.meta.events;var d=a[i.id||i];if(d&&d.hasOwnProperty(h)){delete (d[h]);if(this.meta.system.isIE){i.detachEvent(this.normalizeEvtName(h),j)}else{i.removeEventListener(h,j,g);if(h=="mousewheel"){i.removeEventListener("DOMMouseScroll",j,g)}}var b=this.getKeys(a[i.id||i]);if(b&&b.length<1){delete (a[i.id||i])}}}};this.addRemoveEvtListener=function(a,g,d,h,b){if(a&&g&&d&&h){this[a](g,d,h,b)}};this.purgeEventListeners=function(){var a=this.meta.events;for(var b in a){var d=this.$(b)||b;for(var c in a[b]){this.removeEvtListener(d,c,a[b][0],a[b][1])}}};this.preventSelection=function(){if(document.selection){document.selection.empty()}else{if(window.getSelection){window.getSelection().removeAllRanges()}}};this.getTargetEvent=function(a){return a.target||a.srcElement};this.setInterval=function(i,f){var e=Date.now;var a=window.requestAnimationFrame;var h=e();var b;var g=function(){e()-h<f||(h+=f,i());b||a(g)};a(g);return{clear:function(){b=1}}};this.setTimeout=function(i,g){var f=Date.now;var a=window.requestAnimationFrame;var h=f();var e;var b=function(){f()-h<g?e||a(b):i()};a(b);return{clear:function(){e=1}}};this.initializeBrowser=function(){var b=function(){var e=navigator.userAgent;var d;var c=e.match(/(opera|chrome|safari|firefox|msie|trident(?=\/))\/?\s*(\d+)/i)||[];if(/trident/i.test(c[1])){d=/\brv[ :]+(\d+)/g.exec(e)||[];return"IE "+(d[1]||"")}if(c[1]==="Chrome"){d=e.match(/\b(OPR|Edge)\/(\d+)/);if(d!=null){return d.slice(1).join(" ").replace("OPR","Opera")}}c=c[2]?[c[1],c[2]]:[navigator.appName,navigator.appVersion,"-?"];if((d=e.match(/version\/(\d+)/i))!=null){c.splice(1,1,d[1])}return c.join(" ")};var a=b().split(" ");this.meta.system={browser:a[0],browserVersion:a[1],isjQuery:typeof $==="function"?true:false,isIE:this.browser=="IE"?true:false,isTouchScreen:"ontouchstart" in window||"onmsgesturechange" in window||navigator.maxTouchPoints}};this.initializeBrowser()};CanvasXpress.prototype.initInterface=function(){this.isValidURL=function(b){var a=new RegExp("^(https?:\\/\\/)?((([a-z\\d]([a-z\\d-]*[a-z\\d])*)\\.?)+[a-z]{2,}|((\\d{1,3}\\.){3}\\d{1,3}))(\\:\\d+)?(\\/[-a-z\\d%_.~+]*)*(\\?[;&a-z\\d%_.~+=-]*)?(\\#[-a-z\\d_]*)?$","i");return a.test(b)};this.loadParamsFile=function(a){return function(h){a.removeMenus();a.resetConfigurator();var d=h.target.files[0];var g=d.type;var c=d.name.split(".");var b=new FileReader();var f=c.pop();if(f=="json"){b.onload=function(){try{var m=JSON.parse(b.result);a.setConfigDefaults();a.layoutValid=false;for(var o in m.config){a[o]=m.config[o]}for(var k=0;k<m.afterRender.length;k++){var j=m.afterRender[k];var l=j[0];var q=j[1]||[];a[l].apply(a,q)}}catch(n){alert("Oooops! Not a CanvasXpress json parameter file")}};b.readAsText(d)}else{alert("Oooops! Not a CanvasXpress json  parameter file")}}}(this);this.loadFile=function(a){return function(j,c,l){a.removeMenus();a.resetConfigurator();var g=j.target?j.target.files[0]:j.files[0];var k=g.type;var d=g.name.split(".");var i=new FileReader();if(k=="image/png"){var h=function(n,e){var o="";for(var m=0;m<4;m++){o+=String.fromCharCode(n.getUint8(e+m))}return o=="tEXt"};var f=function(o,m,e){var p="";for(var n=0;n<e;n++){p+=String.fromCharCode(o.getUint8(m+n))}return p.match(/CanvasXpress/)};i.onload=function(){var q=new DataView(this.result);var m=q.getUint32(8);var e=q.getUint32(8+4+4+m+4);if(h(q,8+4+4+m+4+4)&&f(q,8+4+4+m+4+4+4,e)){var p=q.getUint32(8+4+4+m+4+4+4+e+4);var r=8+4+4+m+4+4+4+e+4+4+4;var o="";for(var n=0;n<p;n++){o+=String.fromCharCode(q.getUint8(r+n))}o=o.replace("ReproducibleResearch\0","");var s=JSON.parse(o);if(c){return s}s.uploadFile=true;a.remoteServiceType="file";a.updateRemoteData(s,l)}else{alert("Oooops! Not a CanvasXpress Image")}};i.readAsArrayBuffer(g)}else{var b=d.pop();if(b=="json"){i.onload=function(){try{var m=JSON.parse(i.result);m.uploadFile=true;a.remoteServiceType="file";a.updateRemoteData(m,l)}catch(n){alert("Oooops! Not a CanvasXpress json file")}}}else{if(b=="txt"||b=="csv"||b=="tsv"||b=="tab"){i.onload=function(){try{var r=i.result;var m=r.match(/,/g).length;var o=r.match(/\t/g).length;var n=b=="csv"&&m>o?",":"\t";var p=a.delimitedToArray(r,n,true);p.renderTo=d[0];p.uploadFile=true;a.remoteServiceType="file";a.updateRemoteData(p,l)}catch(q){alert("Oooops! Not a CanvasXpress delimited file")}}}}i.readAsText(g)}}}(this);this.save=function(a){return function(g,b,d){a.removeMenus();a.resetConfigurator();CanvasXpress.stack[a.target].client=a.meta.client;CanvasXpress.stack[a.target].clientIP=a.meta.info;var h=d?d+".json":"cX-"+a.target+".json";h=h.replace(/.json.json$/,".json");var c=new Blob([a.prettyJSON(CanvasXpress.stack[a.target])],{type:"text/plain;charset="+document.characterSet});saveAs(c,h)}}(this);this.print=function(a){return function(k,j){var g=function(){var o;var e=[];for(var m=0;m<256;m++){o=m;for(var f=0;f<8;f++){o=((o&1)?(3988292384^(o>>>1)):(o>>>1))}e[m]=o}return e};var c=function(n){var e=window.crcTable||(window.crcTable=g());var m=0^(-1);for(var f=0;f<n.length;f++){m=(m>>>8)^e[(m^n.charCodeAt(f))&255]}return(m^(-1))>>>0};var d=function(f,e){var m=new Uint8Array(f.byteLength+e.byteLength);m.set(new Uint8Array(f),0);m.set(new Uint8Array(e),f.byteLength);return m.buffer};var h=function(m){var q="tEXt";var f=m.length;var p=c(q+m);var e=new ArrayBuffer(12+f);var o=new DataView(e);o.setUint32(0,f);for(var n=0;n<q.length;n++){o.setUint8(4+n,q.charCodeAt(n))}for(var n=0;n<m.length;n++){o.setUint8(8+n,m.charCodeAt(n))}o.setUint32(4+4+f,p);return e};var b=function(){if(a.isReproducibleResearch){return JSON.stringify(CanvasXpress.stack[a.target])}else{var e=JSON.parse(JSON.stringify(CanvasXpress.stack[a.target]));e.afterRender=[e.afterRender[0]];return JSON.stringify(e)}};var l=function(o,n,e,f){var m=d(o,n);m=d(m,e);m=d(m,f);return m};var i=function(e){var m=new FileReader();var f="";if(a.isReproducibleResearch){f+="<h2>Please be aware that the actual data is stored inside the image! Right click to save!</h2>"}else{f+="<h2>Right click to save image</h2>"}m.onload=function(n){f+="<img src= '"+n.target.result+"'/>";a.showTooltipDiv(k,f,a.getTargetEvent(k),{maxWidth:a.width+"px",whiteSpace:"normal"})};m.readAsDataURL(e)};a.removeMenus();a.resetConfigurator();CanvasXpress.stack[a.target].client=a.meta.client;CanvasXpress.stack[a.target].clientIP=a.meta.info;a.meta.canvas.ctx.canvas.toBlob(function(f){var e=new FileReader();var m=j?j+".png":"cX-"+a.target+".png";m=m.replace(/.png.png$/,".png");e.onloadend=function(){var n=new DataView(this.result);var p=n.getUint32(8);var q=8+4+4+p+4;var r=this.result.slice(0,q);var s=this.result.slice(q);var v=h("Software\0CanvasXpress Version: "+a.meta.version);var t=h("ReproducibleResearch\0"+b());var u=l(r,v,t,s);var o=new Blob([u],{type:"image/png"});if(a.printType=="download"){if(a.isReproducibleResearch){a.flashInfoSpan(100,100,"<h2>Please be aware <br>the actual data is stored<br>inside the downloaded image</h2>",5000)}saveAs(o,m)}else{i(o)}};e.readAsArrayBuffer(f)},"image/png");if(a.maximized){a.clickGraphMaxMin(k)}}}(this);this.exportToExcel=function(i){return this.exportToTabDelimited(i);var g=this.exportToHTML(i,true);var f="data:application/vnd.ms-excel;base64,";var c='<html xmlns:o="urn:schemas-microsoft-com:office:office" xmlns:x="urn:schemas-microsoft-com:office:excel" xmlns="http://www.w3.org/TR/REC-html40"><head><!--[if gte mso 9]><xml><x:ExcelWorkbook><x:ExcelWorksheets><x:ExcelWorksheet><x:Name>{worksheet}</x:Name><x:WorksheetOptions><x:DisplayGridlines/></x:WorksheetOptions></x:ExcelWorksheet></x:ExcelWorksheets></x:ExcelWorkbook></xml><![endif]--></head><body><table>{table}</table></body></html>';var b=function(d){return window.btoa(unescape(encodeURIComponent(d)))};var h=function(d,j){return d.replace(/{(\w+)}/g,function(k,l){return j[l]})};var a={worksheet:"Worksheet",table:g};var e=this.$(this.target+"-cX-linkExcel");if(!e){e=this.$cX("a",{id:this.target+"-cX-linkExcel"},{display:"none"});document.body.appendChild(e)}e.href=f+b(h(c,a));e.download=this.target+".xls";e.click()};this.exportToHTML=function(e,b){var c="<table>";for(var a=0;a<e.length;a++){c+="<tr><td>";c+=e[a].join("</td><td>");c+="</td></tr>"}c+="</table>";return b?c:window.open().document.write(c)};this.exportToTabDelimited=function(c){var b="";for(var a=0;a<c.length;a++){b+=c[a].join("\t")+"\n"}window.location.href="data:text/tab-separated-values;charset=UTF-8,"+encodeURIComponent(b)};this.arrayToHTML=function(e){var c='<div style="padding:2px;overflow:scroll;max-height:400px;max-width:600px;"><table style="border-collapse: collapse;">';for(var b=0;b<e[0].length;b++){c+="<tr>";for(var a=0;a<e[0][b].length;a++){if(e[1][b][a]&&e[1][b][a]=="cxy"){c+='<td class="'+(e[1][b][a]||"cxb")+'">'+this.bestFormatNumber(e[0][b][a])+"</td>"}else{c+='<td class="'+(e[1][b][a]||"cxb")+'">'+e[0][b][a]+"</td>"}}c+="</tr>"}c+="</table></div>";return c};this.prettyJSON=function(a){return JSON.stringify(a,null,2)};this.delimitedToArray=function(h,g,b){g=g||",";var e=new RegExp(("(\\"+g+'|\\r?\\n|\\r|^)(?:"([^"]*(?:""[^"]*)*)"|([^"\\'+g+"\\r\\n]*))"),"gi");var a=[[]];var f=null;while(f=e.exec(h)){var c=f[1];if(c.length&&c!==g){a.push([])}var d;if(f[2]){d=f[2].replace(new RegExp('""',"g"),'"')}else{d=f[3]}a[a.length-1].push(isNaN(parseInt(d))?d:Number(d))}return b?this.delimitedToCanvasXpress(a):a};this.delimitedToCanvasXpress=function(f){var b=function(i){return i.filter(function(j,m){return i.indexOf(j)===m})};var c={y:{vars:[],smps:[],data:[]}};var k=f[0].filter(Number);if(k.length==0){k=f.shift()}else{k=[];for(var d=0;d<f[0].length;d++){k.push("C"+(d+1))}}var l=[];for(var d=0;d<f.length;d++){l.push(f[d][0])}var h=l.filter(Number);var e=b(l);if(h.length==0&&e.length==l.length){for(var d=0;d<f.length;d++){f[d].shift(f[d][0])}}else{l=[];for(var d=0;d<f.length;d++){l.push("R"+(d+1))}}if(k.length>f[0].length){k.shift();if(!k.length==f[0].length){return false}}if(f[0].length!=f[f.length-1].length){f.pop();l.pop();if(f[0].length!=f[f.length-1].length){return false}}var g=[];for(var d=0;d<k.length;d++){g[d]=false;for(var a=0;a<l.length;a++){if(isNaN(f[a][d])){g[d]=true;break}}if(!g[d]){for(var a=0;a<l.length;a++){f[a][d]=Number(f[a][d])}}else{c.z={}}}for(var d=0;d<l.length;d++){c.y.data[d]=[];c.y.vars.push(l[d])}for(var d=0;d<k.length;d++){if(g[d]){c.z[k[d]]=[];for(var a=0;a<l.length;a++){c.z[k[d]].push(f[a][d])}}else{c.y.smps.push(k[d]);for(var a=0;a<l.length;a++){c.y.data[a].push(f[a][d])}}}return{data:c,config:{graphType:"Scatter2D"}}};this.getRDatasets=function(){var b=function(c){return function(d){c.Rdatasets=JSON.parse(d)}}(this);var a=this.RdatasetsURL+"datasets.json";this.ajaxRequest(a,false,b)};this.getRLibraryDataSets=function(a){this.getDataSetListFromURL(this.RdatasetsURL+"json/"+a+"/datasets.json")};this.getDataFromURL=function(){if(this.dataURL){var a=function(b){return function(c){var d=JSON.parse(c);b.remoteService=b.dataURL;b.remoteServiceType="file";if(Array.isArray(d)){b.setDataSetsFromURL(c)}else{d.renderTo=d.renderTo||b.newId("cX-data-url-");d.records=0;b.updateRemoteData(d)}}}(this);this.ajaxRequest(this.dataURL,false,a)}};this.getDataSetListFromURL=function(a){this.remoteService=a;this.ajaxRequest(a,false,this.setDataSetsFromURL)};this.setDataSetsFromURL=function(a){return function(b){var g=function(i){return function(n){var p=JSON.parse(n);f.updateRemoteData({data:p,ids:f.remoteIds,records:f.remoteIds.length})}}(f);var o=function(){var i=a.$("container-"+a.target).parentNode;while(i.id.match("canvasXpressRemoteWindow")){i=i.parentNode}if(!i.id){i.id=a.newId("-cX-data-sets-url-container-")}return i.id};var h=JSON.parse(b);var d=h[0][1];var c=[];for(var j=0;j<h.length;j++){c.push(h[j][0])}var k=o();var m=a.$("container-"+a.target).parentNode;var l=a.newId("cX-data-sets-");var e=a.$cX("canvas",{id:l,width:a.originalWidth+18,height:a.originalHeight+18});m.appendChild(e);var f=new CanvasXpress(l,false,{remoteService:a.remoteService});a.remoteIds=c;a.destroy(a.target);f.remoteData=h;f.remoteParentId=k;f.remoteIds=c;f.remoteServiceType="file";f.ajaxRequest(d,false,g)}}(this);this.dumpToConsole=function(a){console.log(this.target);console.log(this.prettyJSON(a))};this.initVocabulary=function(){if(!CanvasXpress.vocabulary){CanvasXpress.vocabulary={}}if(!CanvasXpress.vocabulary.n){CanvasXpress.vocabulary.n=0;CanvasXpress.vocabulary.byId=[];CanvasXpress.vocabulary.byStr={}}};this.initStack=function(d,b,c,e){if(!CanvasXpress.stack){CanvasXpress.stack={}}if(navigator.onLine&&!this.meta.info){this.setClientIPInfo()}var a=this.$(this.target);if(a){CanvasXpress.stack[this.target]={version:this.meta.version,renderTo:this.target,data:d?JSON.parse(JSON.stringify(d)):false,config:b?JSON.parse(JSON.stringify(b)):false,events:c||false,info:e||false,afterRender:[["setDimensions",[a.originalWidth,a.originalHeight,true]]]}}};this.getStack=function(){return CanvasXpress.stack[this.target].afterRender};this.stack=function(){if(!this.skipStack){var g=this;var e=function(d){for(var f=0;f<d.length;f++){if(d[f] instanceof Event){d[f]=g.cloneEvent(d[f])}}return d};var i=arguments.callee.caller.caller;var h=i.toString().match(/.functionCaller *= *['"]?(.+?)['"]/);if(i&&h&&Array.from){var b=e(Array.from(i.arguments));var j=CanvasXpress.stack[this.target].afterRender.length;h=h[1];switch(h){case"sortSamples":case"sortSamplesByCategory":case"sortSamplesByVariable":case"sortVariables":case"sortVariablesByCategory":case"sortVariablesBySample":CanvasXpress.stack[this.target].afterRender.push([h,b,{sortDir:this.sortDir}]);break;case"broadcastDraw":case"segregateSamplesVariables":i=i.caller;h=i.toString().match(/.functionCaller *= *['"]?(.+?)['"]/)[1];b=e(Array.from(i.arguments));CanvasXpress.stack[this.target].afterRender.push([h,b]);break;case"updateDataFilter":CanvasXpress.stack[this.target].afterRender.push([h,[true],{toDoFilter:this.toDoFilter}]);break;case"setIndicesAfterPannEvent":CanvasXpress.stack[this.target].afterRender.push([h,b,{varIndices:this.varIndices,smpIndices:this.smpIndices,grpIndices:this.grpIndices}]);break;case"endCanvasResizer":CanvasXpress.stack[this.target].afterRender.push(["setDimensions",Array.from(arguments.callee.caller.arguments)]);break;case"setRangesAfterWheelEvent":var c=CanvasXpress.stack[this.target].afterRender;if(j>1&&c[j-1][0]=="setRangesAfterWheelEvent"&&c[j-2][0]=="setRangesAfterWheelEvent"){c.pop()}CanvasXpress.stack[this.target].afterRender.push([h,b]);break;case"updateDragScatter":var c=CanvasXpress.stack[this.target].afterRender;if(j>1&&c[j-1][0]=="updateDragScatter"&&c[j-2][0]=="updateDragScatter"&&!b[0].shiftKey){c.pop()}CanvasXpress.stack[this.target].afterRender.push([h,b,{moveLegend:this.moveLegend,moveLegendX:this.moveLegendX,moveLegendY:this.moveLegendY,moveLegendCurX:this.moveLegendCurX,moveLegendCurY:this.moveLegendCurY}]);break;case"handleDragEventOneDimension":CanvasXpress.stack[this.target].afterRender.push([h,b,{moveDendrogram:this.moveDendrogram,moveVarOverlay:this.moveVarOverlay,moveVar:this.moveVar,moveSmpOverlay:this.moveSmpOverlay,moveSmp:this.moveSmp}]);break;default:CanvasXpress.stack[this.target].afterRender.push([h,b])}}}};this.getDragDivDimensions=function(E,y,A){var w,k,m,i,x,n,r,j,B,s,z,q;var F=y[0];var G=null;var D=this.graphType;switch(E){case"handleDragEventGenome":case"handleDragEventHeatmap":case"handleDragEventOneDimension":case"handleDragEventScatter":case"handlePanning":case"showHideSelectedDataPoint":G=y[1];break;case"updateDragNetwork":G=y[5];break}var H=G!=null?this.getBoundsXY(G):false;if(H!=false){var C=F.xMouseDown;var v=F.yMouseDown;var u=F.ac.x;var a=F.ac.y;if(C>=H[0]&&C<=H[1]&&v>=H[2]&&v<=H[3]){if((!D.match(/Scatter|Heatmap|Network|Genome|Circular/)&&this.graphOrientation=="vertical"&&!F.shiftKey)||(!D.match(/Scatter|Heatmap|Network|Genome|Circular/)&&this.graphOrientation!="vertical"&&F.shiftKey)){w=x=H[0];m=r=H[1]-H[0]}else{w=x=Math.min(C,u);m=0;r=u>C?u-C:C-u}B=x;z=x+r;if((!D.match(/Scatter|Heatmap|Network|Genome|Circular/)&&this.graphOrientation!="vertical"&&!F.shiftKey)||(!D.match(/Scatter|Heatmap|Network|Genome|Circular/)&&this.graphOrientation=="vertical"&&F.shiftKey)||D=="Genome"){k=n=H[2];i=j=H[3]-H[2]}else{k=n=Math.min(v,a);i=0;j=a>v?a-v:v-a}s=n;q=n+j}else{if(A&&C>=H[4]&&C<=H[5]&&v>=H[6]&&v<=H[7]){var h=function(){w=x=H[4];k=v;n=a;m=r=H[5]-H[4];i=j=3;B=C;s=v;z=C;q=n};var d=function(){w=C;x=u;k=n=H[6];m=r=3;i=j=H[7]-H[6];B=C;s=v;z=x;q=v};if(A.moveDendrogram){if(A.moveDendrogram=="varDendrogram"||(A.moveDendrogram=="smpDendrogram"&&this.graphOrientation=="vertical")){h()}else{d()}}else{if(A.moveSmpOverlay){if(D.match(/Heatmap/)||this.graphOrientation=="horizontal"){d()}else{h()}}else{if(A.moveSmp){if(D.match(/Heatmap/)||this.graphOrientation=="horizontal"){h()}else{d()}}else{if(A.moveVarOverlay){h()}else{if(A.moveVar){d()}else{alert("Ooop! Something went wrong")}}}}}}else{alert("Ooop! Something went really wrong")}}}return[w,k,m,i,x,n,r,j,B,s,z,q]};this.reproduce=function(a){return function(l){if(!l){l=window.event}a.skipStack=true;a.resetMenus();a.resetLinks();var k=document.body;var s=a.$(a.target);var g=s.parentNode.getClientRects();var j=a.$(a.target+"-cX-Drag");var p=a.$(a.target+"-cX-Icon-Reproduce");if(!p){p=a.$cX("img",{id:this.target+"-cX-Icon-Reproduce"},{display:"none",position:"absolute",zIndex:239010});document.body.appendChild(p)}var h=JSON.parse(JSON.stringify(CanvasXpress.stack[a.target].data));var d=JSON.parse(JSON.stringify(CanvasXpress.stack[a.target].config));var r=CanvasXpress.stack[a.target].afterRender;var b=r.length;a.setConfigDefaults();for(var o in d){a[o]=d[o]}a.layoutValid=false;a.initializeData(h);a.resetLegendPosition();a.resetDendrograms();a.initializeGraph(true);a.flashInfoSpan(a.width,0,"<b>Initial Graph</b>",a.reproduceTime);a[r[0][0]].apply(a,r[0][1]);var f=1;var q=r.length;(function m(){setTimeout(function(){if(f<b){var A=function(c){if(z=="updateClickConfigurator"){return'<img src="'+CanvasXpress.images.mouseLeft2+'"/>'}else{if(c.type.match(/wheel/)){return'<img src="'+CanvasXpress.images.mouseScroll+'"/>'}else{if(c.type.match(/key/)){return'<img src="'+CanvasXpress.images.keyEscape+'"/>'}else{if(c.type.match(/mouse/)){return'<img src="'+CanvasXpress.images.mouseLeft+'"/>'+x(c)}else{return'<img src="'+CanvasXpress.images.mouseRight+'"/>'}}}}};var x=function(E){var c="";if(E.shiftKey){c+='<img src="'+CanvasXpress.images.keyShiftIcon+'"/>'}if(E.ctrlKey){c+='<img src="'+CanvasXpress.images.keyCtrlIcon+'"/>'}if(E.altKey){c+='<img src="'+CanvasXpress.images.keyAltIcon+'"/>'}return c};var n=r[f];var z=n[0];var e=n[1]||[];var C=n[2]||{};var u="<b>Next modification...</b><br><br><b>Function:</b> "+z+"<br><br>";var i="";var D=false;if(e[0]&&e[0].type){i=A(e[0]);D=e[0].type.match(/wheel/)?true:false}else{if(z=="updateDragScatter"||z=="setDimensions"){i='<img src="'+CanvasXpress.images.mouseLeft+'"/>'}}var B=a.prettyJSON(e);if(B.length>200){B=B.substring(0,250)+"..."}u+="<b>Parameters:</b> "+i+'<pre class="CanvasXpressCode">'+B+"</pre><br>";var t=a.prettyJSON(C);if(t.length>200){t=B.substring(0,250)+"..."}u+='<b>Config:</b> <pre class="CanvasXpressCode">'+t+"</pre><br>";for(var w in C){a[w]=C[w]}a.flashInfoSpan(a.width,0,u,a.reproduceTime*2);if(D&&p){var y=e[0];p.src=CanvasXpress.images.mouseScroll;p.style.left=k.scrollLeft+g[0].left+e[0].ac.x-8+"px";p.style.top=k.scrollTop+g[0].top+e[0].ac.y-8+"px";p.style.width="16px";p.style.height="16px";p.style.display="block"}else{if(i!=""&&z!="updateDragScatter"&&j&&p){var y=e[0];var v=a.getDragDivDimensions(z,e,C);p.src=CanvasXpress.images.mouseLeft;p.style.left=k.scrollLeft+g[0].left+v[8]-8+"px";p.style.top=k.scrollTop+g[0].top+v[9]-8+"px";p.style.width="16px";p.style.height="16px";p.style.display="block";j.style.left=v[0]+"px";j.style.top=v[1]+"px";j.style.width=v[2]+"px";j.style.height=v[3]+"px";j.style.display="block";a.resizeMove(j,v[4],v[5],v[6],v[7],a.reproduceTime);a.resizeMove(p,k.scrollLeft+g[0].left+v[10]-8,k.scrollTop+g[0].top+v[11]-8,16,16,a.reproduceTime)}}setTimeout(function(){if(j&&p){a.resetDrag();if(D==""){p.style.display="none"}}a[z].apply(a,e);f++;m()},z=="updateDragScatter"?a.reproduceTime/5000:a.reproduceTime+100)}else{if(p){p.style.display="none"}a.flashInfoSpan(a.width,0,"<b>That's All Folks</b>",a.reproduceTime);a.skipStack=false;return}},a.reproduceTime)})()}}(this)};CanvasXpress.prototype.initConfig=function(a){this.setConfigDefaults=function(){var b=this.meta.config.keys;this.graphType="Bar";b.push("graphType");this.graphOrientation="horizontal";b.push("graphOrientation");this.transparency=null;b.push("transparency");this.canvasBox=false;b.push("canvasBox");this.canvasBoxColor="rgb(204,204,204)";b.push("canvasBoxColor");this.plotBox=false;b.push("plotBox");this.plotBoxColor="rgb(204,204,204)";b.push("plotBoxColor");this.invertGraph=false;b.push("invertGraph");this.loadImagesTimeOut=100;b.push("loadImagesTimeOut");this.isR=false;b.push("isR");this.isReproducibleResearch=true;b.push("isReproducibleResearch");this.printType="download";b.push("printType");this.thumbnail=false;b.push("thumbnail");this.reproduceTime=2000;b.push("reproduceTime");this.functions=[];this.gradient=false;b.push("gradient");this.gradientType="radial";b.push("gradientType");this.gradientOrientation="vertical";b.push("gradientOrientation");this.gradientRatio=1.3;b.push("gradientRatio");this.adjustAspectRatio=true;b.push("adjustAspectRatio");this.adjustAspectRatioMax=3;b.push("adjustAspectRatioMax");this.percentAspectRatioPlotArea=0.3;b.push("percentAspectRatioPlotArea");this.adjustAspectRatioYTries=0;this.adjustAspectRatioXTries=0;this.variableSeparationFactor=2;b.push("variableSeparationFactor");this.sampleSeparationFactor=1;b.push("sampleSeparationFactor");this.widthFactor=1;b.push("widthFactor");this.acknowledgment=false;b.push("acknowledgment");this.foreground="rgb(102,102,102)";b.push("foreground");this.foregroundWindow="rgb(102,102,102)";b.push("foregroundWindow");this.windowBox="rgb(0,0,0)";b.push("windowBox");this.background="rgb(255,255,255)";b.push("background");this.backgroundWindow="rgb(244,244,244)";b.push("backgroundWindow");this.backgroundType="solid";b.push("backgroundType");this.backgroundImage=false;b.push("backgroundImage");this.backgroundVideo=false;b.push("backgroundVideo");this.backgroundWindowGradientOrientation="vertical";b.push("backgroundWindowGradientOrientation");this.backgroundGradient1Color="rgb(0,0,200)";b.push("backgroundGradient1Color");this.backgroundGradient2Color="rgb(0,0,36)";b.push("backgroundGradient2Color");this.backgroundWindowGradient1Color="rgb(0,0,200)";b.push("backgroundWindowGradient1Color");this.backgroundWindowGradient2Color="rgb(0,0,36)";b.push("backgroundWindowGradient2Color");this.margin=5;b.push("margin");this.marginLeft=5;b.push("marginLeft");this.marginTop=5;b.push("marginTop");this.marginBottom=5;b.push("marginBottom");this.marginRight=5;b.push("marginRight");this.showShadow=false;b.push("showShadow");this.showTextShadow=false;b.push("showTextShadow");this.shadowOffsetX=1;b.push("shadowOffsetX");this.shadowOffsetY=1;b.push("shadowOffsetY");this.shadowBlur=2;b.push("shadowBlur");this.shadowColor="rgba(0,0,0,0.5)";b.push("shadowColor");this.videoControls=true;b.push("videoControls");this.videoAutoplay=true;b.push("videoAutoplay");this.videoLoop=false;b.push("videoLoop");this.videoPreload="none";b.push("videoPreload");this.videoData="{}";b.push("videoData");this.videoPoster="";b.push("videoPoster");this.videoClassName="video-js vjs-default-skin";b.push("videoClassName");this.videoPlaybackRate=1;b.push("videoPlaybackRate");this.videoCurrentTime=false;b.push("videoCurrentTime");this.videoGrid=false;b.push("videoGrid");this.videoGridStep=10;b.push("videoGridStep");this.videoColor="rgb(255,0,0)";b.push("videoColor");this.fontName="Arial";b.push("fontName");this.fontStyle="";b.push("fontStyle");this.fontSize=12;b.push("fontSize");this.fontScaleFontFactor=1;b.push("fontScaleFontFactor");this.align="center";b.push("align");this.baseline="middle";b.push("baseline");this.maxTextSize=40;b.push("maxTextSize");this.minTextSize=4;b.push("minTextSize");this.autoScaleFont=true;b.push("autoScaleFont");this.scaleTextConstantMult=30;this.scaleTextConstantAdd=2;this.title=false;b.push("title");this.titleFontSize=16;b.push("titleFontSize");this.titleColor="rgb(102,102,102)";b.push("titleColor");this.titleScaleFontFactor=1;b.push("titleScaleFontFactor");this.titleFontStyle="";b.push("titleFontStyle");this.subtitle=false;b.push("subtitle");this.subtitleFontSize=14;b.push("subtitleFontSize");this.subtitleColor="rgb(102,102,102)";b.push("subtitleColor");this.subtitleScaleFontFactor=1;b.push("subtitleScaleFontFactor");this.subtitleFontStyle="";b.push("subtitleFontStyle");this.citation=false;b.push("citation");this.citationColor="rgb(102,102,102)";b.push("citationColor");this.citationFontStyle="";b.push("citationFontStyle");this.citationFontSize=7;b.push("citationFontSize");this.citationScaleFontFactor=1;b.push("citationScaleFontFactor");this.dashLength=8;b.push("dashLength");this.dotLength=1;b.push("dotLength");this.arrowPointSize=10;b.push("arrowPointSize");this.capType="butt";b.push("capType");this.joinType="mitter";b.push("joinType");this.lineWidthEvent=3;b.push("lineWidthEvent");this.outlineWidth=1;b.push("outlineWidth");this.lines=[];this.colorScheme="User";b.push("colorScheme");this.colors=["#fe296c","#487eb6","#a7ce31","#f8cc03","#ff8c02","#699696","#b77844","#83acd0","#c2e076","#fadc5a","#ff549f","#ffaf54","#9ab8b7","#d2a683","#3d699b","#87ac22","#cda908","#d02158","#d07300","#567676"];b.push("colors");this.colorHSV=[0,0,1];this.colorRGB=[1,1,1];this.colorSpectrum=["#4575b4","#91bfdb","#e0f3f8","#ffffbf","#fee090","#fc8d59","#d73027"];b.push("colorSpectrum");this.colorSpectrumBreaks=[];b.push("colorSpectrumBreaks");this.colorSpectrumZeroValue=null;b.push("colorSpectrumZeroValue");this.colorSpectrumNumber=100;b.push("colorSpectrumNumber");this.oddColor=this.background;b.push("oddColor");this.evenColor="rgb(245,245,245)";b.push("evenColor");this.patterns=["solid","hatchForward","hatchReverse","stripeHorizontal","stripeVertical","polkaDot","crossHatch","crossStripe","squares","circles","plus","squigles","brick","art","pcx"];b.push("patterns");this.shapes=["sphere","square","triangle","star","rhombus","octagon","oval","plus","minus","pacman","pacman2","mdavid","rect2","rect3","arc","rectangle","image"];b.push("shapes");this.sizes=[12,14,16,18,20,22,24,26,28,30,32,34,36,38,40,42];b.push("sizes");this.images=[];b.push("images");this.timeFormat="isoDate";b.push("timeFormat");this.maxSmpStringLen=30;b.push("maxSmpStringLen");this.smpLabelDescription=false;b.push("smpLabelDescription");this.smpTitle=false;b.push("smpTitle");this.smpTitleFontStyle="";b.push("smpTitleFontStyle");this.smpTitleFontSize=12;b.push("smpTitleFontSize");this.smpTitleFontColor=this.foreground;b.push("smpTitleFontColor");this.smpTitleScaleFontFactor=1;b.push("smpTitleScaleFontFactor");this.smpLabelFontStyle="";b.push("smpLabelFontStyle");this.smpLabelFontSize=12;b.push("smpLabelFontSize");this.smpLabelFontColor=this.foreground;b.push("smpLabelFontColor");this.smpLabelScaleFontFactor=1;b.push("smpLabelScaleFontFactor");this.smpLabelRotate=0;b.push("smpLabelRotate");this.smpLabelInterval=1;b.push("smpLabelInterval");this.showSampleNames=true;b.push("showSampleNames");this.highlightSmp=[];b.push("highlightSmp");this.smpHighlightColor="rgb(255,0,0)";b.push("smpHighlightColor");this.filterSmpBy=[];b.push("filterSmpBy");this.filterSmpByOp=[];b.push("filterSmpByOp");this.filterSmpByValue=[];b.push("filterSmpByValue");this.filterSmpByCase=[];b.push("filterSmpByCase");this.filteredSmpIndices=[];b.push("filteredSmpIndices");this.maxVarStringLen=30;b.push("maxVarStringLen");this.varLabelDescription=false;b.push("varLabelDescription");this.varTitle=false;b.push("varTitle");this.varTitleFontStyle="";b.push("varTitleFontStyle");this.varTitleFontSize=12;b.push("varTitleFontSize");this.varTitleFontColor=this.foreground;b.push("varTitleFontColor");this.varTitleScaleFontFactor=1;b.push("varTitleScaleFontFactor");this.varLabelFontStyle="";b.push("varLabelFontStyle");this.varLabelFontSize=12;b.push("varLabelFontSize");this.varLabelFontColor=this.foreground;b.push("varLabelFontColor");this.varLabelScaleFontFactor=1;b.push("varLabelScaleFontFactor");this.varLabelRotate=0;b.push("varLabelRotate");this.varLabelInterval=1;b.push("varLabelInterval");this.showVariableNames=true;b.push("showVariableNames");this.highlightVar=[];b.push("highlightVar");this.varHighlightColor="rgb(255,0,0)";b.push("varHighlightColor");this.filterVarBy=[];b.push("filterVarBy");this.filterVarByOp=[];b.push("filterVarByOp");this.filterVarByValue=[];b.push("filterVarByValue");this.filterVarByCase=[];b.push("filterVarByCase");this.filteredVarIndices=[];b.push("filteredVarIndices");this.binConfigurations={};b.push("binConfigurations");this.overlaysThickness=18;b.push("overlaysThickness");this.smpOverlays=[];b.push("smpOverlays");this.smpOverlayProperties={};b.push("smpOverlayProperties");this.showSmpOverlaysLegend=false;b.push("showSmpOverlaysLegend");this.varOverlays=[];b.push("varOverlays");this.varOverlayProperties={};b.push("varOverlayProperties");this.showVarOverlaysLegend=false;b.push("showVarOverlaysLegend");this.showOverlays=true;b.push("showOverlays");this.showLevelOverlays=true;b.push("showLevelOverlays");this.overlayFontStyle="";b.push("overlayFontStyle");this.overlayFontSize=10;b.push("overlayFontSize");this.overlayFontColor=this.foreground;b.push("overlayFontColor");this.overlayScaleFontFactor=1;b.push("overlayScaleFontFactor");this.showLegend=true;b.push("showLegend");this.legendColumns=1;b.push("legendColumns");this.legendPosition="right";b.push("legendPosition");this.legendInside=false;b.push("legendInside");this.legendColor=this.foreground;b.push("legendColor");this.legendBox=true;b.push("legendBox");this.legendBoxColor="rgb(204,204,204)";b.push("legendBoxColor");this.legendBackgroundColor=this.background;b.push("legendBackgroundColor");this.legendFontStyle="";b.push("legendFontStyle");this.legendFontSize=12;b.push("legendFontSize");this.legendScaleFontFactor=1;b.push("legendScaleFontFactor");this.showDecorations=false;b.push("showDecorations");this.showDecorationsLegend=true;b.push("showDecorationsLegend");this.decorationsPosition="bottom";b.push("decorationsPosition");this.decorationsColor=this.foreground;b.push("decorationsColor");this.decorationsBox=true;b.push("decorationsBox");this.decorationsBoxColor="rgb(204,204,204)";b.push("decorationsBoxColor");this.decorationsBackgroundColor=this.background;b.push("decorationsBackgroundColor");this.decorationFontStyle="";b.push("decorationFontStyle");this.decorationFontSize=12;b.push("decorationFontSize");this.decorationScaleFontFactor=1;b.push("decorationScaleFontFactor");this.decorationsWidth=10;b.push("decorationsWidth");this.decorationsHeight=20;b.push("decorationsHeight");this.decorationsType="bar";b.push("decorationsType");this.decorations=[];b.push("decorations");this.showDecorationsRegressionConfidence=true;b.push("showDecorationsRegressionConfidence");this.showDecorationsKaplanMeierConfidence=false;b.push("showDecorationsKaplanMeierConfidence");this.decorationsColors=[];b.push("decorationsColors");this.decorationsProperties={};b.push("decorationsProperties");this.isGroupedData=false;this.isTransformedData=false;this.isBoxPlotCalc=false;this.isMarketDataFormated=false;this.isMarketSwitched=false;this.isGraphTime=false;b.push("isGraphTime");this.groupingFactors=[];b.push("groupingFactors");this.segregateSamplesBy=[];b.push("segregateSamplesBy");this.segregateVariablesBy=[];b.push("segregateVariablesBy");this.isLogData=false;b.push("isLogData");this.transformedData=false;b.push("transformedData");this.smpSort=-1;this.varSort=-1;this.tmpAsciiArray=[];this.sortDir="ascending";b.push("sortDir");this.transformBase=2;b.push("transformBase");this.transformType=false;b.push("transformType");this.transformCeilValue=false;b.push("transformCeilValue");this.transformFloorValue=false;b.push("transformFloorValue");this.ratioReference=0;b.push("ratioReference");this.ratioSampleReference=false;b.push("ratioSampleReference");this.ratioGroupReference=false;b.push("ratioGroupReference");this.ratioLevelReference="";b.push("ratioLevelReference");this.transformAxis="samples";b.push("transformAxis");this.showErrorBars=true;b.push("showErrorBars");this.errorBarsType="confidenceInterval95";b.push("errorBarsType");this.errorBarsWidth=2;b.push("errorBarsWidth");this.standardDeviationType="unbiased";b.push("standardDeviationType");this.errorEllipseConfidence=0.99;b.push("errorEllipseConfidence");this.missingDataColor="rgb(255,255,0)";b.push("missingDataColor");this.randomSeed=8;b.push("randomSeed");this.pseudoRandom=true;b.push("pseudoRandom");this.randomData=false;this.randomDataUniform=false;b.push("randomDataUniform");this.randomDataSymmetrical=false;b.push("randomDataSymmetrical");this.randomDataMissing=false;b.push("randomDataMissing");this.randomDataMean=0;b.push("randomDataMean");this.randomDataSigma=1;b.push("randomDataSigma");this.randomDataVariables=3;b.push("randomDataVariables");this.randomDataSamples=36;b.push("randomDataSamples");this.randomDataVariableAnnotations=2;b.push("randomDataVariableAnnotations");this.randomDataSampleAnnotations=3;b.push("randomDataSampleAnnotations");this.randomDataVariableAnnotationRatio=1;b.push("randomDataVariableAnnotationRatio");this.randomDataSampleAnnotationRatio=6;b.push("randomDataSampleAnnotationRatio");this.randomMissingDataPercentage=0;b.push("randomMissingDataPercentage");this.randomNetworkReduce=true;b.push("randomNetworkReduce");this.randomNetworkNodes=50;b.push("randomNetworkNodes");this.randomNetworkNodeEdgesMax=5;b.push("randomNetworkNodeEdgesMax");this.zoom=1;b.push("zoom");this.zoomGlobal=1;this.zoomStep=0.2;b.push("zoomStep");this.zoomVariablesDisable=false;b.push("zoomVariablesDisable");this.zoomSamplesDisable=false;b.push("zoomSamplesDisable");this.panningX=0;b.push("panningX");this.panningY=0;b.push("panningY");this.panningGlobalX=0;this.panningGlobalY=0;this.panningStep=0.2;b.push("panningStep");this.xAxisAbsMax=null;this.xAxisAbsMin=null;this.xAxisMaxStrLength=false;this.setMaxX=null;b.push("setMaxX");this.setMinX=null;b.push("setMinX");this.xAxisCurrent=0;b.push("xAxisCurrent");this.xAxisTitle=false;b.push("xAxisTitle");this.xAxis=[];b.push("xAxis");this.xAxisTickStyle="solid";b.push("xAxisTickStyle");this.xAxisTickFormat=false;b.push("xAxisTickFormat");this.xAxisTickColor="rgb(204,204,204)";b.push("xAxisTickColor");this.xAxisExact=false;b.push("xAxisExact");this.xAxisValues=[];b.push("xAxisValues");this.xAxisMinorValues=[];b.push("xAxisMinorValues");this.xAxisTransform=false;b.push("xAxisTransform");this.xAxisTransformCeilValue=false;b.push("xAxisTransformCeilValue");this.xAxisTransformFloorValue=false;b.push("xAxisTransformFloorValue");this.xAxisTransformTicks=true;b.push("xAxisTransformTicks");this.xAxisShow=true;b.push("xAxisShow");this.xAxisS2Show=false;b.push("xAxisS2Show");this.xAxisTicks=5;b.push("xAxisTicks");this.xAxisMinorTicks=true;b.push("xAxisMinorTicks");this.xAxisMajorTicks=true;b.push("xAxisMajorTicks");this.xAxisHistogramShow=false;b.push("xAxisHistogramShow");this.xAxisHistogramHeight=50;b.push("xAxisHistogramHeight");this.timeValues=[];b.push("timeValues");this.timeValueIndices=[];b.push("timeValueIndices");this.timeTicksFirst=false;b.push("timeTicksFirst");this.xAxis2AbsMax=null;this.xAxis2AbsMin=null;this.xAxis2MaxStrLength=false;this.setMaxX2=null;b.push("setMaxX2");this.setMinX2=null;b.push("setMinX2");this.xAxis2Title=false;b.push("xAxis2Title");this.xAxis2TickFormat=false;b.push("xAxis2TickFormat");this.xAxis2Exact=false;b.push("xAxis2Exact");this.xAxis2Values=[];b.push("xAxis2Values");this.xAxis2MinorValues=[];b.push("xAxis2MinorValues");this.xAxis2Show=true;b.push("xAxis2Show");this.xAxis2Ticks=null;this.yAxisAbsMax=null;this.yAxisAbsMin=null;this.yAxisMaxStrLength=false;this.setMaxY=null;b.push("setMaxY");this.setMinY=null;b.push("setMinY");this.yAxisCurrent=0;b.push("yAxisCurrent");this.yAxisTitle=false;b.push("yAxisTitle");this.yAxis=[];b.push("yAxis");this.yAxisTickStyle="solid";b.push("yAxisTickStyle");this.yAxisTickFormat=false;b.push("yAxisTickFormat");this.yAxisTickColor="rgb(204,204,204)";b.push("yAxisTickColor");this.yAxisExact=false;b.push("yAxisExact");this.yAxisValues=[];b.push("yAxisValues");this.yAxisMinorValues=[];b.push("yAxisMinorValues");this.yAxisTransform=false;b.push("yAxisTransform");this.yAxisTransformCeilValue=false;b.push("yAxisTransformCeilValue");this.yAxisTransformFloorValue=false;b.push("yAxisTransformFloorValue");this.yAxisTransformTicks=true;b.push("yAxisTransformTicks");this.yAxisShow=true;b.push("yAxisShow");this.yAxisS2Show=false;b.push("yAxisS2Show");this.yAxisTicks=5;b.push("yAxisTicks");this.yAxisMinorTicks=true;b.push("yAxisMinorTicks");this.yAxisMajorTicks=true;b.push("yAxisMajorTicks");this.yAxisHistogramShow=false;b.push("yAxisHistogramShow");this.yAxisHistogramHeight=50;b.push("yAxisHistogramHeight");this.zAxisAbsMax=null;this.zAxisAbsMin=null;this.zAxisMaxStrLength=false;this.setMaxZ=null;b.push("setMaxZ");this.setMinZ=null;b.push("setMinZ");this.zAxisCurrent=0;b.push("zAxisCurrent");this.zAxisTitle=false;b.push("zAxisTitle");this.zAxis=[];b.push("zAxis");this.zAxisTickStyle="solid";b.push("zAxisTickStyle");this.zAxisTickFormat=false;b.push("zAxisTickFormat");this.zAxisTickColor="rgb(204,204,204)";b.push("zAxisTickColor");this.zAxisExact=false;b.push("zAxisExact");this.zAxisValues=[];b.push("zAxisValues");this.zAxisMinorValues=[];b.push("zAxisMinorValues");this.zAxisShow=true;b.push("zAxisShow");this.zAxisTicks=10;this.rAxisAbsMax=null;this.rAxisAbsMin=null;this.rAxisMaxStrLength=false;this.rAxisTickColor=this.foreground;b.push("rAxisTickColor");this.rAxisValues=[];b.push("rAxisValues");this.rAxisMinorValues=[];b.push("rAxisMinorValues");this.rAxisShow=true;b.push("rAxisShow");this.rAxisLabelOrientation="perpendicular";b.push("rAxisLabelOrientation");this.rAxisTicks=5;b.push("rAxisTicks");this.axisTickColor=this.foreground;b.push("axisTickColor");this.axisTickFontStyle="";b.push("axisTickFontStyle");this.axisTickFontSize=12;b.push("axisTickFontSize");this.axisTickScaleFontFactor=1;b.push("axisTickScaleFontFactor");this.axisTitleColor=this.foreground;b.push("axisTitleColor");this.axisTitleFontStyle="";b.push("axisTitleFontStyle");this.axisTitleFontSize=12;b.push("axisTitleFontSize");this.axisTitleScaleFontFactor=1;b.push("axisTitleScaleFontFactor");this.axisExtension=0.1;b.push("axisExtension");this.axisAlgorithm="heckbert";b.push("axisAlgorithm");this.axisWilkinsonLoose=false;b.push("axisWilkinsonLoose");this.axisTicksAutoAdjust=false;b.push("axisTicksAutoAdjust");this.setMax=null;this.setMin=null;this.smpHairline=false;b.push("smpHairline");this.smpHairlineWidth=0.3;b.push("smpHairlineWidth");this.smpHairlineColor="rgb(204,204,204)";b.push("smpHairlineColor");this.blockContrast=false;b.push("blockContrast");this.plotByVariable=false;b.push("plotByVariable");this.is3DPlot=false;b.push("is3DPlot");this.showDataValues=false;b.push("showDataValues");this.jitter=true;b.push("jitter");this.objectBorderColor="rgb(0,0,0)";b.push("objectBorderColor");this.lineDecoration="symbol";b.push("lineDecoration");this.lineErrorType="bar";b.push("lineErrorType");this.coordinateLineColor=false;b.push("coordinateLineColor");this.lineThickness=1;b.push("lineThickness");this.lineType="rect";b.push("lineType");this.tension=0.3;b.push("tension");this.hullScale=1.25;b.push("hullScale");this.boxPlotOutliersRatio=8;b.push("boxPlotOutliersRatio");this.showBoxplotOriginalData=false;b.push("showBoxplotOriginalData");this.showViolinBoxplot=false;b.push("showViolinBoxplot");this.boxplotDataPointRatio=2;b.push("boxplotDataPointRatio");this.boxplotDataPointTransparency=0.5;b.push("boxplotDataPointTransparency");this.boxplotMedianColor="rgb(0,0,0)";b.push("boxplotMedianColor");this.boxplotMedianWidth=1;b.push("boxplotMedianWidth");this.boxplotMean=false;b.push("boxplotMean");this.boxplotMeanColor="rgb(255,215,0)";b.push("boxplotMeanColor");this.boxplotMeanColorBorder="rgb(255,0,0)";b.push("boxplotMeanColorBorder");this.boxplotConnect=false;b.push("boxplotConnect");this.boxplotConnectWidth=2;b.push("boxplotConnectWidth");this.areaType="normal";b.push("areaType");this.colorBy=false;b.push("colorBy");this.colorByShowLegend=true;b.push("colorByShowLegend");this.shapeBy=false;b.push("shapeBy");this.shapeByShowLegend=true;b.push("shapeByShowLegend");this.shapeByData=false;b.push("shapeByData");this.shapeByShape=false;b.push("shapeByShape");this.sizeBy=false;b.push("sizeBy");this.sizeByContinuous=false;b.push("sizeByContinuous");this.sizeByShowLegend=true;b.push("sizeByShowLegend");this.sizeByData=false;b.push("sizeByData");this.outlineBy=false;b.push("outlineBy");this.outlineByShowLegend=true;b.push("outlineByShowLegend");this.outlineByData=false;b.push("outlineByData");this.patternBy=false;b.push("patternBy");this.patternByShowLegend=true;b.push("patternByShowLegend");this.patternByData=false;b.push("patternByData");this.connectBy=false;b.push("connectBy");this.connectByColor="rgb(0,0,0)";b.push("connectByColor");this.connectByData={};this.treemapBy=false;b.push("treemapBy");this.metadataColorProperties={};b.push("metadataColorProperties");this.motionBy=false;b.push("motionBy");this.motionControlHeight=50;b.push("motionControlHeight");this.motionTrails=true;b.push("motionTrails");this.ellipseBy=false;b.push("ellipseBy");this.scatterType=false;b.push("scatterType");this.scatterAxesEqual=false;b.push("scatterAxesEqual");this.scatterOutlineThreshold=50000;b.push("scatterOutlineThreshold");this.functionIntervals=25;b.push("functionIntervals");this.selectDataMode="area";b.push("selectDataMode");this.selectDataModeDescription=false;b.push("selectDataModeDescription");this.selectDataPoint=[];this.hideDataPoint=[];this.isSelectDataPoints=0;this.contourType="overlay";b.push("contourType");this.contourXBinSize=false;b.push("contourXBinSize");this.contourYBinSize=false;b.push("contourYBinSize");this.contourZBinSize=false;b.push("contourZBinSize");this.isHistogram=false;b.push("isHistogram");this.histogramBarWidth=0.5;b.push("histogramBarWidth");this.histogramBins=false;b.push("histogramBins");this.histogramStagger=false;b.push("histogramStagger");this.showHistogramDensity=false;b.push("showHistogramDensity");this.histogramDensityKernel="epanechnikovKernel";b.push("histogramDensityKernel");this.isCreateHistogram=false;this.loessBandwidth=0.3;b.push("loessBandwidth");this.loessIterations=2;b.push("loessIterations");this.loessAccuracy=1e-12;b.push("loessAccuracy");this.showLoessFit=false;b.push("showLoessFit");this.loessColor="rgb(255,215,0)";b.push("loessColor");this.loessDrawOptimizer=5;b.push("loessDrawOptimizer");this.maxDOENumber=8;b.push("maxDOENumber");this.includeDOE=[];b.push("includeDOE");this.showDOEData=true;b.push("showDOEData");this.scatterPlotMatrix=false;b.push("scatterPlotMatrix");this.scatterPlotMatrixType="completeBoth";b.push("scatterPlotMatrixType");this.xRotate=45;b.push("xRotate");this.yRotate=0;b.push("yRotate");this.zRotate=0;b.push("zRotate");this.x3DRatio=1;b.push("x3DRatio");this.y3DRatio=1;b.push("y3DRatio");this.z3DRatio=1;b.push("z3DRatio");this.bar3DInverseWeight=1;b.push("bar3DInverseWeight");this.show3DGrid=true;b.push("show3DGrid");this.rotationDelay=100;b.push("rotationDelay");this.rotationSensitivity=450;b.push("rotationSensitivity");this.rotationStep=2;b.push("rotationStep");this.perspectiveFactor=2.2;b.push("perspectiveFactor");this.invMagnificationFactor=4;b.push("invMagnificationFactor");this.varIndicesStart=-1;this.smpIndicesStart=-1;this.isMultidimensionalData=false;this.heatmapAutoAdjust=false;b.push("heatmapAutoAdjust");this.heatmapLabelSizeAutoAdjust=true;b.push("heatmapLabelSizeAutoAdjust");this.heatmapCellBox=true;b.push("heatmapCellBox");this.heatmapCellBoxColor="rgb(220,220,220)";b.push("heatmapCellBoxColor");this.heatmapCellBoxWidth=0.5;b.push("heatmapCellBoxWidth");this.heatmapCellBoxColorHighlight="rgb(255,215,0)";b.push("heatmapCellBoxColorHighlight");this.heatmapCellBoxHighlightWidth=1;b.push("heatmapCellBoxHighlightWidth");this.heatmapSmpSeparateBy=false;b.push("heatmapSmpSeparateBy");this.heatmapVarSeparateBy=false;b.push("heatmapVarSeparateBy");this.heatmapSeparatorWidth=2.5;b.push("heatmapSeparatorWidth");this.varTitleLabelOverlayPosition="bottom";b.push("varTitleLabelOverlayPosition");this.showHeatmapIndicator=true;b.push("showHeatmapIndicator");this.heatmapIndicatorHeight=20;b.push("heatmapIndicatorHeight");this.heatmapIndicatorWidth=160;b.push("heatmapIndicatorWidth");this.heatmapIndicatorPosition="top";b.push("heatmapIndicatorPosition");this.heatmapIndicatorHistogram=false;b.push("heatmapIndicatorHistogram");this.heatmapIndicatorHistogramColor="rgb(0,255,255)";b.push("heatmapIndicatorHistogramColor");this.isOncoprint=false;b.push("isOncoprint");this.oncoprintCode=false;b.push("oncoprintCode");this.oncoprintAmplification=3;b.push("oncoprintAmplification");this.oncoprintDeletion=1;b.push("oncoprintDeletion");this.correlationAxis="samples";b.push("correlationAxis");this.correlationAnchorLegend=false;b.push("correlationAnchorLegend");this.correlationAnchorLegendAlignWidth=40;b.push("correlationAnchorLegendAlignWidth");this.correlationLabelInterval=1;b.push("correlationLabelInterval");this.showSmpDendrogram=true;b.push("showSmpDendrogram");this.showVarDendrogram=true;b.push("showVarDendrogram");this.varDendrogramPosition="top";b.push("varDendrogramPosition");this.smpDendrogramPosition="left";b.push("smpDendrogramPosition");this.dendrogramSpace=6;b.push("dendrogramSpace");this.dendrogramHang=false;b.push("dendrogramHang");this.dendrogramHeight=50;b.push("dendrogramHeight");this.dendrogramColor="rgb(0,0,0)";b.push("dendrogramColor");this.distance="euclidian";b.push("distance");this.linkage="complete";b.push("linkage");this.clusterAxis="samples";b.push("clusterAxis");this.kmeansVarClusters=3;b.push("kmeansVarClusters");this.kmeansSmpClusters=3;b.push("kmeansSmpClusters");this.maxIterations=10;b.push("maxIterations");this.imputeMethod="mean";b.push("imputeMethod");this.samplesClustered=false;b.push("samplesClustered");this.variablesClustered=false;b.push("variablesClustered");this.samplesKmeaned=false;b.push("samplesKmeaned");this.variablesKmeaned=false;b.push("variablesKmeaned");this.vennLegendColors=false;b.push("vennLegendColors");this.vennGroups=4;b.push("vennGroups");this.vennCompartments=["A","B","AB","C","AC","BC","ABC","D","AD","BD","CD","ABD","ACD","BCD","ABCD"];b.push("vennCompartments");this.vennColors=[];b.push("vennColors");this.pieType="separated";b.push("pieType");this.pieSegmentPrecision=0;b.push("pieSegmentPrecision");this.pieSegmentSeparation=1;b.push("pieSegmentSeparation");this.pieSegmentLabels="inside";b.push("pieSegmentLabels");this.pieLabelType="percentage";b.push("pieLabelType");this.maxPieSectors=20;b.push("maxPieSectors");this.showPieGrid=true;b.push("showPieGrid");this.showPieValues=true;b.push("showPieValues");this.showPieSampleLabel=true;b.push("showPieSampleLabel");this.startPieSectors=0;b.push("startPieSectors");this.pieInnerRadius=0;b.push("pieInnerRadius");this.pieColors=[];b.push("pieColors");this.circularCenterProportion=0.3;b.push("circularCenterProportion");this.arcSegmentsSeparation=5;b.push("arcSegmentsSeparation");this.ringSeparation=12;b.push("ringSeparation");this.ringsType=[];b.push("ringsType");this.ringsWeight=[];b.push("ringsWeight");this.rAxis=false;b.push("rAxis");this.rAxisZero=false;b.push("rAxisZero");this.showRingLegend=true;b.push("showRingLegend");this.showCircularConnections=true;b.push("showCircularConnections");this.circularLetterSeparationFactor=1.5;b.push("circularLetterSeparationFactor");this.circularConnectionsTransparency=0.5;b.push("circularConnectionsTransparency");this.smpLabelOrientation="perpendicular";b.push("smpLabelOrientation");this.tagCloudTextWeightFactor=1;b.push("tagCloudTextWeightFactor");this.tagCloudTextGridSize=8;b.push("tagCloudTextGridSize");this.tagCloudTextEllipticity=0.65;b.push("tagCloudTextEllipticity");this.tagCloudTextRotateRatio=0.1;b.push("tagCloudTextRotateRatio");this.tagCloudGridPoints=[];this.showVolume=true;b.push("showVolume");this.stockIndicators=["Sma5","Sma10","Sma25"];b.push("stockIndicators");this.sma5Color="rgb(255,0,0)";b.push("sma5Color");this.sma10Color="rgb(0,255,0)";b.push("sma10Color");this.sma20Color="rgb(0,0,255)";b.push("sma20Color");this.sma25Color="rgb(255,0,255)";b.push("sma25Color");this.sma50Color="rgb(0,0,0)";b.push("sma50Color");this.calculateLayout=true;b.push("calculateLayout");this.networkFreeze=false;b.push("networkFreeze");this.networkFreezeOnLoad=false;b.push("networkFreezeOnLoad");this.networkStack=[];this.subNetworks=false;this.networkStackStates=8;b.push("networkStackStates");this.networkStackIndex=0;this.approximateNodePositions=false;b.push("approximateNodePositions");this.networkLayoutType="forceDirected";b.push("networkLayoutType");this.networkForceConstant=0;b.push("networkForceConstant");this.temperature=0;b.push("temperature");this.initialTemperature=0;b.push("initialTemperature");this.networkNodeMinDistance=4;b.push("networkNodeMinDistance");this.attractiveForceFunction="FruchtermanReingold";b.push("attractiveForceFunction");this.repulsiveForceFunction="square";b.push("repulsiveForceFunction");this.networkRoot=false;b.push("networkRoot");this.showNetworkRadialLayout=false;b.push("showNetworkRadialLayout");this.networkDepth=0;this.networkDivisions=0;this.preScaleNetwork=false;b.push("preScaleNetwork");this.showNetworkNodesLegend=true;b.push("showNetworkNodesLegend");this.showNetworkEdgesLegend=true;b.push("showNetworkEdgesLegend");this.showNetworkTextLegend=true;b.push("showNetworkTextLegend");this.showNetworkDecorationsLegend=true;b.push("showNetworkDecorationsLegend");this.highlightNode=[];b.push("highlightNode");this.nodeHighlightColor="rgb(255,0,0)";b.push("nodeHighlightColor");this.selectNode={};this.isSelectNodes=0;this.showNodeNameThreshold=50;b.push("showNodeNameThreshold");this.showHiddenChildEdges=true;b.push("showHiddenChildEdges");this.nodeSize=this.preScaleNetwork?10:20;b.push("nodeSize");this.edgeWidth=1;b.push("edgeWidth");this.layoutTime=15;b.push("layoutTime");this.nodeFontStyle="";b.push("nodeFontStyle");this.nodeFontSize=this.nodeSize;b.push("nodeFontSize");this.nodeFontColor=this.foreground;b.push("nodeFontColor");this.nodeScaleFontFactor=1;b.push("nodeScaleFontFactor");this.labelNodePosition="auto";b.push("labelNodePosition");this.colorNodeBy=false;b.push("colorNodeBy");this.shapeNodeBy=false;b.push("shapeNodeBy");this.sizeNodeBy=false;b.push("sizeNodeBy");this.colorEdgeBy=false;b.push("colorEdgeBy");this.shapeEdgeBy=false;b.push("shapeEdgeBy");this.sizeEdgeBy=false;b.push("sizeEdgeBy");this.sizeDecorationBy=false;b.push("sizeDecorationBy");this.is3DNetwork=false;b.push("is3DNetwork");this.isNetworkCommunities=false;b.push("isNetworkCommunities");this.calculateNetworkCommunities=true;b.push("calculateNetworkCommunities");this.networkCommunities=0;this.networkConvexHulls=[];this.isNetworkConvexHull=false;this.isCoordinateNodeColorsNetworkConvexHull=false;b.push("isCoordinateNodeColorsNetworkConvexHull");this.network2DRotate=0;this.skipClick=false;this.autoHideOnDecorationsCenter=false;b.push("autoHideOnDecorationsCenter");this.networkNodesOnTop=true;b.push("networkNodesOnTop");this.overrideEventlessNodes=false;b.push("overrideEventlessNodes");this.overrideAnchorNodes=false;b.push("overrideAnchorNodes");this.moveParentsWithChildren=false;b.push("moveParentsWithChildren");this.nodeConfigurableProperties=["x","y","z","parentNode","shape","color","outline","size","width","height","pattern","rotate","outlineWidth","imagePath","zIndex","eventless","hide","hideLabel","anchor"];b.push("nodeConfigurableProperties");this.edgeConfigurableProperties=["color","width","cap","exact","type"];b.push("edgeConfigurableProperties");this.filterNodeBy=[];b.push("filterNodeBy");this.filterNodeByOp=[];b.push("filterNodeByOp");this.filterNodeByValue=[];b.push("filterNodeByValue");this.filterNodeByCase=[];b.push("filterNodeByCase");this.filterEdgeBy=[];b.push("filterEdgeBy");this.filterEdgeByOp=[];b.push("filterEdgeByOp");this.filterEdgeByValue=[];b.push("filterEdgeByValue");this.filterEdgeByCase=[];b.push("filterEdgeByCase");this.genomeTicks=50;b.push("genomeTicks");this.trackNameFontStyle="";b.push("trackNameFontStyle");this.trackNameFontSize=10;b.push("trackNameFontSize");this.trackNameFontColor=this.foreground;b.push("trackNameFontColor");this.trackFillColor=this.background;b.push("trackFillColor");this.trackDirColor=this.foreground;b.push("trackDirColor");this.subtracksMaxDefault=8;b.push("subtracksMaxDefault");this.showFeatureNameThereshold=20;b.push("showFeatureNameThereshold");this.featureNameFontStyle="";b.push("featureNameFontStyle");this.featureNameFontSize=10;b.push("featureNameFontSize");this.featureNameFontColor=this.foreground;b.push("featureNameFontColor");this.featureFillColor=this.background;b.push("featureFillColor");this.featureDirColor=this.foreground;b.push("featureDirColor");this.maxFeatureStringLen=30;b.push("maxFeatureStringLen");this.featureWidthDefault=3;b.push("featureWidthDefault");this.featureHeightDefault=14;b.push("featureHeightDefault");this.featureTraceHeight=40;b.push("featureTraceHeight");this.featureTraceTrim=1;b.push("featureTraceTrim");this.featureTracesShow=true;b.push("featureTracesShow");this.featureQualityHeight=12;b.push("featureQualityHeight");this.featureQualityValues=false;b.push("featureQualityValues");this.featureQualityShow=true;b.push("featureQualityShow");this.featureSignalToNoiseHeight=12;b.push("featureSignalToNoiseHeight");this.featureSignalToNoiseValues=false;b.push("featureSignalToNoiseValues");this.featureSignalToNoiseShow=true;b.push("featureSignalToNoiseShow");this.featureCoordinateHeight=12;b.push("featureCoordinateHeight");this.featureCoordinateShow=true;b.push("featureCoordinateShow");this.featureTranslateHeight=12;b.push("featureTranslateHeight");this.featureTranslateShow=true;b.push("featureTranslateShow");this.featureTypeDefault="line";b.push("featureTypeDefault");this.featureStaggered=false;b.push("featureStaggered");this.sequenceFontStyle="";b.push("sequenceFontStyle");this.sequenceFontSize=10;b.push("sequenceFontSize");this.sequenceFill=false;b.push("sequenceFill");this.sequenceGAPColor="rgb(255,0,255)";b.push("sequenceGAPColor");this.sequenceAColor="rgb(0,103,0)";b.push("sequenceAColor");this.sequenceBColor="rgb(0,0,0)";b.push("sequenceBColor");this.sequenceCColor="rgb(0,0,255)";b.push("sequenceCColor");this.sequenceDColor="rgb(0,0,0)";b.push("sequenceDColor");this.sequenceEColor="rgb(0,0,0)";b.push("sequenceEColor");this.sequenceFColor="rgb(0,0,255)";b.push("sequenceFColor");this.sequenceGColor="rgb(0,0,0)";b.push("sequenceGColor");this.sequenceHColor="rgb(255,0,0)";b.push("sequenceHColor");this.sequenceIColor="rgb(0,103,0)";b.push("sequenceIColor");this.sequenceKColor="rgb(255,0,0)";b.push("sequenceKColor");this.sequenceLColor="rgb(0,103,0)";b.push("sequenceLColor");this.sequenceMColor="rgb(0,103,0)";b.push("sequenceMColor");this.sequenceNColor="rgb(0,0,0)";b.push("sequenceNColor");this.sequencePColor="rgb(255,165,0)";b.push("sequencePColor");this.sequenceQColor="rgb(0,0,0)";b.push("sequenceQColor");this.sequenceRColor="rgb(255,0,0)";b.push("sequenceRColor");this.sequenceSColor="rgb(255,165,0)";b.push("sequenceSColor");this.sequenceTColor="rgb(255,0,0)";b.push("sequenceTColor");this.sequenceUColor="rgb(255,0,0)";b.push("sequenceUColor");this.sequenceVColor="rgb(0,103,0)";b.push("sequenceVColor");this.sequenceWColor="rgb(0,0,255)";b.push("sequenceWColor");this.sequenceXColor="rgb(0,0,0)";b.push("sequenceXColor");this.sequenceYColor="rgb(0,0,255)";b.push("sequenceYColor");this.sequenceZColor="rgb(0,0,0)";b.push("sequenceZColor");this.sequenceStartColor="rgb(0,204,0)";b.push("sequenceStartColor");this.sequenceEndColor="rgb(255,0,0)";b.push("sequenceEndColor");this.wireColor="rgba(204,204,204,0.1)";b.push("wireColor");this.periodTicksLabels=5;b.push("periodTicksLabels");this.genomeResolution="low";this.trackConfigurableProperties=["name","hideName","hideFeatureNames","type","height","fill","outline","hide","connect","subtracksMax","highlight"];b.push("trackConfigurableProperties");this.featureConfigurableProperties=["id","name","label","hideName","fill","outline","dir","showDir","connect","offset","data","subtype","quality","signalToNoise","coordinate","sequence","trace","gaps","translate","hide","counter"];b.push("featureConfigurableProperties");this.filterFeatureBy=[];b.push("filterFeatureBy");this.filterFeatureByOp=[];b.push("filterFeatureByOp");this.filterFeatureByValue=[];b.push("filterFeatureByValue");this.filterFeatureByCase=[];b.push("filterFeatureByCase");this.errors=[];this.debug=false;b.push("debug");this.showVersion=true;b.push("showVersion");this.showCode=false;b.push("showCode");this.codeType="params";b.push("codeType");this.disableMenu=false;b.push("disableMenu");this.disableToolbar=false;b.push("disableToolbar");this.disableTouchToolbar=false;b.push("disableTouchToolbar");this.disableDataTable=false;b.push("disableDataTable");this.disableDataFilters=false;b.push("disableDataFilters");this.disableConfigurator=false;b.push("disableConfigurator");this.disableAxisResizer=false;b.push("disableAxisResizer");this.isLayoutConfigurator=false;b.push("isLayoutConfigurator");this.resizable=true;b.push("resizable");this.maxSubMenus=20;b.push("maxSubMenus");this.maxItemMenuCheckbox=10;b.push("maxItemMenuCheckbox");this.showAdvancedConfiguration=false;b.push("showAdvancedConfiguration");this.showFadeResizeMoveAnimation=true;b.push("showFadeResizeMoveAnimation");this.configuratorWidth=250;b.push("configuratorWidth");this.configuratorExamplesSize=400;b.push("configuratorExamplesSize");this.alignConfiguratorExamples=false;b.push("alignConfiguratorExamples");this.showConfiguratorExamplesOnSelect=false;b.push("showConfiguratorExamplesOnSelect");this.dataFilterWidth=180;b.push("dataFilterWidth");this.resizeWidthOnLayout=true;b.push("resizeWidthOnLayout");this.resizeHeightOnLayout=true;b.push("resizeHeightOnLayout");this.disableEvents=false;b.push("disableEvents");this.eventKeys=true;b.push("eventKeys");this.eventArrowKeys=true;b.push("eventArrowKeys");this.eventPlusMinusKeys=false;b.push("eventPlusMinusKeys");this.helpKeyEvents=false;b.push("helpKeyEvents");this.maintainZoomOnDrag=false;b.push("maintainZoomOnDrag");this.infoTimeOut=3000;b.push("infoTimeOut");this.infoStartTime=new Date().getTime();this.infoTimeIn=50;b.push("infoTimeIn");this.dataEvent=[];this.broadcast=true;b.push("broadcast");this.broadcastType="var";b.push("broadcastType");this.destroyCanvasXpressZombies=true;b.push("destroyCanvasXpressZombies");this.monitorCanvasXpressZombiesTime=30000;b.push("monitorCanvasXpressZombiesTime");this.resizerBackgroundColor=this.meta.system.isIE?"rgb(204,204,204)":"rgba(204,204,204,0.7)";b.push("resizerBackgroundColor");this.resizerBackgroundColorCurrent="rgb(237,247,255)";b.push("resizerBackgroundColorCurrent");this.resizerBackgroundColorOutlineCurrent="rgb(59,138,229)";b.push("resizerBackgroundColorOutlineCurrent");this.resizerTransparency=true;b.push("resizerTransparency");this.resizerType=false;b.push("resizerType");this.resizerDraw=false;b.push("resizerDraw");this.resizerPosition="bottom";b.push("resizerPosition");this.resizerWidth=50;b.push("resizerWidth");this.resizerBackgroundImage=false;b.push("resizerBackgroundImage");this.resizerDataIndex=0;b.push("resizerDataIndex");this.resizerEventData={};this.showAnimation=false;b.push("showAnimation");this.showAnimationFontStyle="";b.push("showAnimationFontStyle");this.showAnimationFontSize=10;b.push("showAnimationFontSize");this.showAnimationFontColor=this.background;b.push("showAnimationFontColor");this.animationTime=30;b.push("animationTime");this.animationType="grow";b.push("animationType");this.animationCycles=20;b.push("animationCycles");this.snapshotCopyChangeOnly=true;b.push("snapshotCopyChangeOnly");this.snapshots=[];this.isAnimation=false;this.weight=1;this.scaleX=1;this.scaleY=1;this.translateX=0;this.translateY=0;this.offsetX=0;this.offsetY=0;this.layoutWidth=0;this.layoutHeight=0;this.layout="1X1";b.push("layout");this.layoutComb=false;b.push("layoutComb");this.layoutAdjust=false;b.push("layoutAdjust");this.layoutCollapse=false;b.push("layoutCollapse");this.layoutRemoveEmpty=true;b.push("layoutRemoveEmpty");this.layoutCanvasCompartments=false;b.push("layoutCanvasCompartments");this.layoutBoxLabelColors=[];b.push("layoutBoxLabelColors");this.layoutBoxShow=true;b.push("layoutBoxShow");this.layoutCurrent=0;this.layoutAxis=3;this.imageDir="";b.push("imageDir");this.loadingImage="loading1";b.push("loadingImage");this.remoteService=false;b.push("remoteService");this.remoteServiceType="webService";b.push("remoteServiceType");this.remoteParams={};b.push("remoteParams");this.remoteDirection="next";b.push("remoteDirection");this.remoteAutoPlay=false;b.push("remoteAutoPlay");this.remoteAutoPlayDelay=3000;b.push("remoteAutoPlayDelay");this.remoteParamOverride=true;b.push("remoteParamOverride");this.remoteUpdate=false;b.push("remoteUpdate");this.remoteUpdateDelay=10000;b.push("remoteUpdateDelay");this.remoteParentId="";this.remoteDataIndex=0;this.remoteIds=[];this.remoteData=[];this.remoteUpdating=false;this.RdatasetsURL="https://raw.githubusercontent.com/neuhausi/Rdatasets/master/";this.loadRDatasets=false;b.push("loadRDatasets");this.skipConfigurableProperties=true;b.push("skipConfigurableProperties");this.nodesProperties=[];b.push("nodesProperties");this.edgesProperties=[];b.push("edgesProperties");this.featuresProperties=[];b.push("featuresProperties");this.filterType="and";b.push("filterType");this.filterSkipNullKeys=false;b.push("filterSkipNullKeys");this.filterSkipNullValues=false;b.push("filterSkipNullValues");this.showDataTable=false;b.push("showDataTable");this.dataTableTransposed=true;b.push("dataTableTransposed");this.maxRows=10;b.push("maxRows");this.maxCols=6;b.push("maxCols");this.colWidth=100;b.push("colWidth");this.rowHeight=18;b.push("rowHeight");this.freezeColLeft=0;b.push("freezeColLeft");this.freezeColRight=0;b.push("freezeColRight");this.freezeRowTop=0;b.push("freezeRowTop");this.freezeRowBottom=0;b.push("freezeRowBottom");this.refresehDataTableOnDraw=false;b.push("refresehDataTableOnDraw");this.showDataTableOnSelect=false;b.push("showDataTableOnSelect");this.networkShowDataTable="nodes";b.push("networkShowDataTable");this.startCol=0;this.startRow=0;this.dataTableColumnWidth=[];this.dataTableRowHeight=[]};this.setInitialFonts=function(){this.font=this.fontStyle+" "+this.fontSize+"px "+this.fontName;this.titleFont=this.titleFontStyle+" "+this.titleFontSize+"px "+this.fontName;this.subtitleFont=this.subtitleFontStyle+" "+this.subtitleFontSize+"px "+this.fontName;this.citationFont=this.citationFontStyle+" "+this.citationFontSize+"px "+this.fontName;this.smpTitleFont=this.smpTitleFontStyle+" "+this.smpTitleFontSize+"px "+this.fontName;this.smpLabelFont=this.smpLabelFontStyle+" "+this.smpLabelFontSize+"px "+this.fontName;this.varTitleFont=this.varTitleFontStyle+" "+this.varTitleFontSize+"px "+this.fontName;this.varLabelFont=this.varLabelFontStyle+" "+this.varLabelFontSize+"px "+this.fontName;this.overlayFont=this.overlayFontStyle+" "+this.overlayFontSize+"px "+this.fontName;this.legendFont=this.legendFontStyle+" "+this.legendFontSize+"px "+this.fontName;this.decorationFont=this.decorationFontStyle+" "+this.decorationFontSize+"px "+this.fontName;this.axisTickFont=this.axisTickFontStyle+" "+this.axisTickFontSize+"px "+this.fontName;this.axisTitleFont=this.axisTitleFontStyle+" "+this.axisTitleFontSize+"px "+this.fontName;this.nodeFont=this.nodeFontStyle+" "+this.nodeFontSize+"px "+this.fontName;this.trackNameFont=this.trackNameFontStyle+" "+this.trackNameFontSize+"px "+this.fontName;this.featureNameFont=this.featureNameFontStyle+" "+this.featureNameFontSize+"px "+this.fontName;this.sequenceFont=this.sequenceFontStyle+" "+this.sequenceFontSize+"px "+this.fontName;this.showAnimationFont=this.showAnimationFontStyle+" "+this.showAnimationFontSize+"px "+this.fontName};this.setInitialConfig=function(){if(this.meta.config.user){for(var b in this.meta.config.user){this[b]=this.meta.config.user[b]}}};this.resetConfig=function(b){var d={};if(b){for(var c=0;c<b.length;c++){d[b[c]]=this[b[c]]}}this.setConfigDefaults();for(var c in d){this[c]=d[c]}};this.updateConfig=function(c){if(c){this.meta.config.user=c;for(var b in c){this[b]=c[b]}}};this.getConfig=function(){var l={};var c=this.meta.config.keys;var g={colors:true,images:true,xAxisValues:true,xAxisMinorValues:true,yAxisValues:true,yAxisMinorValues:true,zAxisValues:true,zAxisMinorValues:true,stockIndicators:true,nodeConfigurableProperties:true,edgeConfigurableProperties:true,trackConfigurableProperties:true,featureConfigurableProperties:true};if(this.isTransformedData){l.isTransformedData=this.isTransformedData}for(var f=0;f<c.length;f++){var e=c[f];if(CanvasXpress.doc.P[e]&&CanvasXpress.doc.P[e].hasOwnProperty("D")){var h=CanvasXpress.doc.P[e].D;if(g[e]){continue}var b=this[e];if(typeof(b)=="object"){if(h=="[]"){h=[]}if(h=="{}"){h={}}if(b===null){if(h!="null"){l[e]=b}}else{if(!this.isSameObject(b,h)){l[e]=b}}}else{if(h.match(/false|true|null/)){if(b.toString()!=h){l[e]=b}}else{if(b!=h){l[e]=b}}}}}return l};this.getUserConfig=function(){return this.meta.config.user};this.getNewCanvasContext=function(d){var b=this.$(d);if(!b||b.tagName.toLowerCase()!="canvas"){b=this.$cX("canvas",{id:d});document.body.appendChild(b)}return b.getContext("2d")};this.setCanvasPixelRatio=function(){var b=document.createElement("canvas").getContext("2d");var c=window.devicePixelRatio||1;var d=b.webkitBackingStorePixelRatio||b.mozBackingStorePixelRatio||b.msBackingStorePixelRatio||b.oBackingStorePixelRatio||b.backingStorePixelRatio||1;this.meta.canvas.canvasPixelRatio=c/d};this.setCanvas=function(){var f=this.$(this.target);if(f){this.setCanvasPixelRatio();this.checkCanvasXpressOrgSite();this.meta.canvas.ctx=f.getContext("2d");this.meta.canvas.ctx.setTransform(this.meta.canvas.canvasPixelRatio,0,0,this.meta.canvas.canvasPixelRatio,0,0);if((this.backgroundType=="video"||this.graphType=="Video")&&this.backgroundVideo){if(this.graphType=="Video"){this.backgroundType="video"}this.isVideo=true;var e=this.$cX("script",{type:"text/javascript",src:"../js/video.js"});var d=this.$cX("link",{type:"text/css",rel:"stylesheet",href:"../css/video-js.css"});var b=document.getElementsByTagName("head")[0];b.appendChild(d);b.appendChild(e);this.background="rgba(255,255,255,0)";this.legendBackgroundColor="rgba(255,255,255,0)";this.disableToolbar=true}else{this.isVideo=false}}};this.checkCanvasXpressOrgSite=function(){this.meta.siteSrc=false;var g=new RegExp("http://canvasxpress.org/js/");var d=document.getElementsByTagName("head")[0];for(var b=0;b<d.childNodes.length;b++){var f=d.childNodes[b];if(f.type=="text/javascript"&&g.test(f.src)){this.meta.siteSrc=true}}};this.inititalizeConfig=function(){this.setConfigDefaults();if(a){for(var b=0;b<this.meta.config.keys.length;b++){var c=this.meta.config.keys[b];if(a.hasOwnProperty(c)){this[c]=a[c]}}}this.setInitialFonts();this.setCanvas()};this.inititalizeConfig()};CanvasXpress.prototype.initText=function(){this.setTextShadow=function(a){if(this.showTextShadow){if(a){this.meta.canvas.ctx.shadowOffsetX=this.shadowOffsetX;this.meta.canvas.ctx.shadowOffsetY=this.shadowOffsetY;this.meta.canvas.ctx.shadowBlur=this.shadowBlur;this.meta.canvas.ctx.shadowColor=this.shadowColor}else{this.meta.canvas.ctx.shadowOffsetX=0;this.meta.canvas.ctx.shadowOffsetY=0;this.meta.canvas.ctx.shadowBlur=0;this.meta.canvas.ctx.shadowColor=this.background}}};this.drawTextMultiple=function(v,u,p,n,o,r,q,d,e,w){var h=v.split(/\n/);if(!n){n=this.font}var k=this.getFontPt(n);for(var j=0;j<h.length;j++){this.drawText(h[j],u,p,n,o,r,q,d,e,w);p+=k+this.margin}};this.drawArcText=function(k,j,h,o,n,A,z,C,u,D,p,d){this.functionCaller="drawArcText";this.functionCallerParams=[k,j,h,o,n,A,z,C,u,D,p,d];var q=this.isHighlightCanvas?this.meta.canvas.ctx2:this.meta.canvas.ctx;var E=["poly"];if(k==null){return}if(!q){if(this.debug){alert("Dude, there is no canvas")}return}if(isNaN(j)||isNaN(h)){if(this.debug){alert("Not a valid coordinate ("+j+", "+h+") to draw "+k)}return}if(!d&&!isNaN(k)){k=this.formatNumber(k)}if(!j){j=0}if(!h){h=0}if(!z){z=this.font}if(!C){C=this.foreground}if(!u){u=this.align}if(!D){D=this.baseline}q.save();q.strokeStyle=C;q.fillStyle=C;q.font=z;q.textAlign=u;q.textBaseline=D;this.setTextShadow(true);var w=u=="right"?1:-1;var a=this.getFontPt(z);if(((["left","center"].indexOf(u)>-1)&&p)||(u=="right"&&!p)){k=k.split("").reverse().join("")}q.translate(j,h);n+=(Math.PI*!p);n+=(Math.PI/2)+(A/2);if(u=="center"){for(var v=0;v<k.length;v++){var g=this.measureText(k[v],z);n+=((g+(v==k.length-1?0:this.circularLetterSeparationFactor))/(o-a))/2*-w}}A=n;q.rotate(n);for(var v=0;v<k.length;v++){var g=this.measureText(k[v],z);A+=(g/2)/(o-a)*w;q.rotate((g/2)/(o-a)*w);q.fillText(k[v],0,(p?1:-1)*(0-o+a/2));A+=(g/2+this.circularLetterSeparationFactor)/(o-a)*w;q.rotate((g/2+this.circularLetterSeparationFactor)/(o-a)*w)}q.restore();this.setTextShadow(false);var B=this.traceArc(j,h,o,n-(Math.PI/2),A-(Math.PI/2),true);for(var v=0;v<B.length;v++){E.push(B[v][0],B[v][1])}B=this.traceArc(j,h,o-a,n-(Math.PI/2),A-(Math.PI/2));for(var v=0;v<B.length;v++){E.push(B[v][0],B[v][1])}return E};this.drawText=function(p,n,l,C,D,F,E,g,r,q,k){this.functionCaller="drawText";this.functionCallerParams=[p,n,l,C,D,F,E,g,r,q,k];var u=this.isHighlightCanvas?this.meta.canvas.ctx2:this.meta.canvas.ctx;var i=0;var j=this;var v=function(b){b.shift();var a=["poly"];a=a.concat(j.rotatePoint(b[0],b[1],n,l,g));a=a.concat(j.rotatePoint(b[2],b[1],n,l,g));a=a.concat(j.rotatePoint(b[2],b[3],n,l,g));a=a.concat(j.rotatePoint(b[0],b[3],n,l,g));return a};var G=[];if(p==null){return}if(this.isMultipleLines(p)){return this.drawTextMultiple(p,n,l,C,D,F,E,g,r,q)}if(!u){if(this.debug){alert("Dude, there is no canvas")}return}if(isNaN(n)||isNaN(l)){if(this.debug){alert("Not a valid coordinate ("+n+", "+l+") to draw "+p)}return}if(k){if(n<this.marginLeft+this.offsetX+this.left||n>this.marginLeft+this.offsetX+this.left+this.x){return}if(l<this.marginTop+this.offsetY+this.top||l>this.marginTop+this.offsetY+this.top+this.y){return}}if(!n){n=0}if(!l){l=0}if(!C){C=this.font}if(!D){D=this.foreground}if(!F){F=this.align}if(!E){E=this.baseline}var o=this.measureText(p,C);var z=this.getFontPt(C);if(r){while(o>r&&i<10){p=p.substring(0,p.length-1);o=this.measureText(p,C);i++}}var B,e,A,d;if(F=="left"){B=n;A=B+o}else{if(F=="right"){B=n-o;A=n}else{B=n-(o/2);A=n+(o/2)}}if(E=="top"){e=l;d=e+z}else{if(E=="bottom"){e=l-z;d=l}else{e=l-(z/2);d=l+(z/2)}}G=["rect",B,e,A,d];if(g){G=v(G)}u.save();u.strokeStyle=D;u.fillStyle=D;u.font=C;u.translate(n,l);u.textAlign=F;u.textBaseline=E;this.setTextShadow(true);if(g){u.rotate(g)}if(q){u.strokeText(p,0,0)}else{u.fillText(p,0,0)}u.restore();this.setTextShadow(false);return G};this.isMultipleLines=function(b){var a=b.toString().split(/\n/);return a.length-1};this.capitalize=function(a){if(a){return a.charAt(0).toUpperCase()+a.slice(1)}};this.measureTextMultiple=function(e,g){var c=e.split(/\n/);var a=0;var b=this.isHighlightCanvas?this.meta.canvas.ctx2:this.meta.canvas.ctx;if(!b){return 0}if(!g){g=this.font}b.font=g;for(var d=0;d<c.length;d++){a=Math.max(a,b.measureText(c[d]).width)}return a};this.measureText=function(b,c){var a=this.isHighlightCanvas?this.meta.canvas.ctx2:this.meta.canvas.ctx;if(!b||!a){return 0}b=b.toString();if(!c){c=this.font}if(!CanvasXpress.cacheText[c]){CanvasXpress.cacheText[c]={}}if(!CanvasXpress.cacheText[c][b]){a.font=c;if(this.isMultipleLines(b)){CanvasXpress.cacheText[c][b]=this.measureTextMultiple(b,c)}else{CanvasXpress.cacheText[c][b]=a.measureText(b).width}}return CanvasXpress.cacheText[c][b]};this.scaleTextToFont=function(b,d,a){var c=this.fontStyle+" "+d+"px "+this.fontName;if(b){while(this.measureText(b,c)>a&&d>=this.minTextSize){d-=2;c=this.fontStyle+" "+d+"px "+this.fontName}}return c};this.getFontPt=function(a){return Math.max(1,parseInt(a.match(/[\-\d]+/)[0]))};this.scaleTextToSize=function(a){var d=this.scaleTextConstantMult;if(!a){a=1}return Math.ceil(1/Math.sqrt(a)*d)};this.formatNumber=function(b,a){if(a&&Math.abs(b)<99999){return sprintf("%."+a+"f",Number(b)).toString()}else{if(Math.abs(b)<0.0001||Math.abs(b)>99999||b.toString().length>=8){return Number(b).toExponential(2).toString().replace("e+0","").replace(".00","")}else{return b.toString()}}};this.bestFormatNumber=function(b,a){if(typeof b==="number"&&b%1==0){return b}else{if(a!=null&&a<1){return sprintf("%.0f",Number(b))}else{if(Math.abs(b)<0.001){return sprintf("%.2e",Number(b))}else{return sprintf("%.3f",Number(b))}}}};this.getMaxtTextBySampling=function(b,h){var c={};var f=[];var g=[];for(var e=0;e<b.length;e++){var d=b[e]!=null?b[e].toString():"";if(!c.hasOwnProperty(d)){c[d]=true;f.push([d,d.length])}}f.sort(function(j,i){return j[1]<i[1]?-1:j[1]>i[1]?1:0});if(!h){h=10}if(f.length<h){h=f.length}for(var e=0;e<h;e++){g.push(f[e][0])}return this.getMaxText(g)};this.getMaxText=function(d){var f="";var b=0;for(var e=0;e<d.length;e++){var g=this.measureText(d[e].toString(),this.font);if(g>b){f=d[e].toString();b=g}}return f};this.shortenText=function(c,b,a){if(!c){return""}c=c.toString();if(a&&c.length>b){return c.substring(0,Math.max(parseInt(a/b)-2,1))+".."}else{if(c.length<=b){return c}else{return c.substring(0,b-3)+"..."}}};this.convertToNumber=function(a){if(!isNaN(a)){return parseFloat(a)}else{return a}};this.stringToHex=function(c){var b="";for(var a=0;a<c.length;a++){b+=""+c.charCodeAt(a).toString(16)}return b};this.hexToString=function(b){var c="";for(var a=0;a<b.length;a+=2){c+=String.fromCharCode(parseInt(b.substr(a,2),16))}return c}};CanvasXpress.prototype.initTime=function(){Date.prototype.getWeek=function(){var a=new Date(this.getFullYear(),0,1);return Math.ceil((((this-a)/86400000)+a.getDay()+1)/7)};Date.prototype.getDayYear=function(){var a=new Date(this.getFullYear(),0,1);return Math.ceil((this-a)/86400000)};this.getMillisecond=function(a){return a.getMilliseconds()};this.getSecond=function(a){return a.getSeconds()};this.getMinuteSecond=function(a){return a.getMinutes()+":"+a.getSeconds()};this.getMinute=function(a){return a.getMinutes()};this.getHourMinute=function(a){return a.getHours()+":"+a.getMinutes()};this.getHour=function(a){return a.getHours()};this.getYearWeek=function(a){return a.getFullYear()+"-"+a.getWeek()};this.getYearMonth=function(a){return a.getFullYear()+"-"+a.getMonth()};this.getYear=function(a){return a.getFullYear()};this.times={second:1000,minute:60000,hour:3600000,day:86400000,week:604800000,month:2592000000,year:31556952000};this.parseDate=function(j){var f=0;var c=0;var e=0;var k=parseInt(j.toString().substring(0,4));var a=parseInt(j.toString().substring(4,6).replace(/^0/,""));var g=parseInt(j.toString().substring(6,8).replace(/^0/,""));var b=j.toString().match(/\:/)?j.toString().substring(10).split(":"):false;if(b){f=b[0]?parseInt(b[0].replace(/^0/,"")):0;c=b[1]?parseInt(b[1].replace(/^0/,"")):0;e=b[2]?parseInt(b[2].replace(/^0/,"")):0}return new Date(k,a-1,g,f,c,e)};this.setTimeAxis=function(){var h=this.validateTimeAxis();if(h){var g=Date.parse(h[h.length-1])-Date.parse(h[0]);var d;var b={};var c=[];this.timeValues=[];this.timeValueIndices=[];if(g>this.times.year*2){d="getYear"}else{if(g>this.times.month*2){d="getYearMonth"}else{if(g>this.times.week*2){d="getYearWeek"}else{if(g<this.times.second){d="getMillisecond"}else{if(g<this.times.minute){d="getSecond"}else{if(g<this.times.hour/4){d="getMinuteSecond"}else{if(g<this.times.hour){d="getMinute"}else{if(g<this.times.day/4){d="getHourMinute"}else{if(g<this.times.day){d="getHour"}else{d=false}}}}}}}}}if(d){if(this.timeTicksFirst){for(var a=0;a<h.length;a++){var e=this[d](h[a]);if(!b.hasOwnProperty(e)){c.push(h[a]);this.timeValueIndices.push(a);b[e]=true}}}else{for(var a=h.length-1;a>=0;a--){var e=this[d](h[a]);if(!b.hasOwnProperty(e)){c.unshift(h[a]);this.timeValueIndices.unshift(a);b[e]=true}}}}else{for(var a=0;a<h.length;a++){this.timeValues.push(dateFormat(h[a],this.timeFormat));this.timeValueIndices.push(a)}}var g=Date.parse(c[c.length-1])-Date.parse(c[c.length-2]);if(d=="getYear"&&g<this.times.month*3){this.timeValues.pop();this.timeValueIndices.pop()}else{if(d=="getYearMonth"&&g<this.times.week*4){this.timeValues.pop();this.timeValueIndices.pop()}else{if(d=="getYearWeek"&&g<this.times.day*7){this.timeValues.pop();this.timeValueIndices.pop()}}}for(var a=0;a<c.length;a++){this.timeValues.push(dateFormat(c[a],this.timeFormat))}}};this.createRandomTimes=function(b){var e;var g=new Date();var a=g.getTime();var f=[new Date(a)];var h=this.isGroupedData?this.data.w:this.data.y;if(!b||!this.times[b]){b="day"}for(var c=0;c<h.smps.length;c++){e=Date.parse(h.smps[c]);if(!isNaN(e)){a=e}else{a-=this.times[b]}f.unshift(new Date(a))}return f};this.validateTimeAxis=function(){var f=this.isGroupedData?this.data.w:this.data.y;var a=false;var e=[];for(var b=0;b<this.smpIndices.length;b++){var c=this.smpIndices.length!=f.smps.length?Date.parse(f.smps[this.smpIndices[b]]):Date.parse(f.smps[b]);if(isNaN(c)){if(this.isExample){e=this.createRandomTimes();return e}else{a=true;break}}else{e.push(new Date(c))}}return a?false:e}};CanvasXpress.prototype.initColor=function(){this.validateColor=function(f,d){if(f){f=f.toString();var a=(/rgb\((\d{1,3}),(\d{1,3}),(\d{1,3})\)/).exec(f);var b=(/rgba\((\d{1,3}),(\d{1,3}),(\d{1,3}),([0-9\.]+)\)/).exec(f);var e=(/^#?([0-9abcdef]{6})/i).exec(f);if(this.colorNames.hasOwnProperty(f)){f=this.hexToRgb(this.colorNames[f])}else{if(a!=null){f=a[0]}else{if(b!=null){f=b[0]}else{if(e!=null){f=this.hexToRgb(e[0])}else{f=false}}}}}return f&&d!=null?this.addColorTransparency(f,d):f};this.darkenLightenColor=function(j,e){j=this.rgbToHex(j).substring(1,7);var i=parseInt(j,16);var h=(i>>16)+e;h=h>255?255:h<0?0:h;var f=((i>>8)&255)+e;f=f>255?255:f<0?0:f;var d=(i&255)+e;d=d>255?255:d<0?0:d;j=d|(f<<8)|(h<<16);return this.hexToRgb(j.toString(16))};this.rgbToHex=function(b){var a=function(c){c=parseInt(c,10);if(isNaN(c)){return"00"}c=Math.max(0,Math.min(c,255));return"0123456789ABCDEF".charAt((c-c%16)/16)+"0123456789ABCDEF".charAt(c%16)};if(b&&b.substr(0,1)==="#"){return b}if(b&&b.match(/^rgb\((\d{1,3}),(\d{1,3}),(\d{1,3})\)/)){return"#"+a(RegExp.$1)+a(RegExp.$2)+a(RegExp.$3)}else{return b}};this.complementaryColor=function(j,e){var d=this.validateColor(j.toString());if(d.match(/^rgba?\((\d{1,3}),(\d{1,3}),(\d{1,3})(?:,([0-9\.]+))?/i)){var i=parseInt(255-RegExp.$1);var f=parseInt(255-RegExp.$2);var a=parseInt(255-RegExp.$3);if(i==f&&f==a){if(i>=127){d="rgb(255,255,255)"}else{d="rgb(0,0,0)"}}else{d="rgb("+i+","+f+","+a+")"}return e?this.rgbToHex(d):d}else{return j}};this.hexToRgb=function(c){var b=function(){return parseInt(c.substring(0,2),16)};var a=function(){return parseInt(c.substring(2,4),16)};var d=function(){return parseInt(c.substring(4,6),16)};c=c.charAt(0)=="#"?c.substring(1,7):c;return"rgb("+b()+","+a()+","+d()+")"};this.addColorTransparency=function(d,b,a){if(!a){d=this.validateColor(d)}if(d&&d.match(/^rgba?\((\d{1,3},\d{1,3},\d{1,3})(?:,([0-9\.]+))?/i)){if(RegExp.$2){return"rgba("+RegExp.$1+","+b+")"}else{return"rgba("+RegExp.$1+","+b+")"}}else{return false}};this.isColorTransparency=function(a){a=this.validateColor(a);if(a&&a.match(/^rgba\((\d{1,3}),(\d{1,3}),(\d{1,3}),(0.\d+)\)/i)){return RegExp.$4}return null};this.disableGradientTransparencyShadow=function(){if(!this.gradientTemp){this.gradientTemp=this.gradient}if(this.transparencyTemp==null){this.transparencyTemp=this.transparency}if(!this.showShadowTemp){this.showShadowTemp=this.showShadow}this.gradient=false;this.transparency=null;this.showShadow=false};this.enableGradientTransparencyShadow=function(){this.gradient=this.gradientTemp;this.transparency=this.transparencyTemp;this.showShadow=this.showShadowTemp};this.resetGradientTransparencyShadow=function(){delete (this.gradientTemp);delete (this.transparencyTemp);delete (this.showShadowTemp)};this.getGradientColor=function(h){if(h.match(/^rgba?\((\d{1,3}),(\d{1,3}),(\d{1,3})(?:,([0-9\.]+))?/i)){var f=Math.floor(parseInt(RegExp.$1)/this.gradientRatio);var e=Math.floor(parseInt(RegExp.$2)/this.gradientRatio);var a=Math.floor(parseInt(RegExp.$3)/this.gradientRatio);var d=RegExp.$4?parseFloat(RegExp.$4):false;if(d){return"rgba("+f+","+e+","+a+","+d+")"}else{return"rgb("+f+","+e+","+a+")"}}else{return false}};this.getGradient=function(e,d,c,b,a){if(this.gradientType=="radial"){return this.getRadialGradient(e,d,c,b,false,false,true)}else{return this.getLinearGradient(e,d,c,b,a,false,true)}};this.getLinearGradient=function(c,i,a,f,e,b,d){if(!d){this.meta.canvas.ctx.save()}var h=this.meta.canvas.ctx.createLinearGradient(c,i,a,f);if(!e){e=this.foreground}if(!b){b=this.getGradientColor(e);h.addColorStop(0,b);h.addColorStop(0.6,e);h.addColorStop(1,e)}else{h.addColorStop(0,e);h.addColorStop(1,b)}return h};this.getRadialGradient=function(j,h,a,e,d,c,i){if(!i){this.meta.canvas.ctx.save()}var b=a/5.5;var f=this.meta.canvas.ctx.createRadialGradient(j-b,h-b,1,j,h,a);if(!e){e=this.foreground}if(!d){if(this.transparency!=null){d="rgba(0,0,0,"+this.transparency+")"}else{d="rgb(0,0,0)"}}if(!c){c="rgba(0,0,0,0)"}f.addColorStop(0,e);f.addColorStop(1,d);f.addColorStop(1,c);return f};this.colorRGBfromString=function(b){var a=b.match(/^\W*([0-9A-F]{3}([0-9A-F]{3})?)\W*$/i);if(a){if(a[1].length===6){this.colorFromRgb(parseInt(a[1].substr(0,2),16)/255,parseInt(a[1].substr(2,2),16)/255,parseInt(a[1].substr(4,2),16)/255)}else{this.colorFromRgb(parseInt(a[1].charAt(0)+a[1].charAt(0),16)/255,parseInt(a[1].charAt(1)+a[1].charAt(1),16)/255,parseInt(a[1].charAt(2)+a[1].charAt(2),16)/255)}}};this.colorFromRgb=function(e,d,a){if(this.colorRGB){if(e!=null){this.colorRGB[0]=Math.min(Math.max(0,e),1)}if(d!=null){this.colorRGB[1]=Math.min(Math.max(0,d),1)}if(a!=null){this.colorRGB[2]=Math.min(Math.max(0,a),1)}var c=this.rgbFromHsv(this.colorRGB[0],this.colorRGB[1],this.colorRGB[2]);if(c[0]!=null){this.colorHSV[0]=c[0]}if(c[2]!=0){this.colorHSV[1]=c[1]}this.colorHSV[2]=c[2]}};this.rgbFromHsv=function(i,f,c){var j=Math.min(Math.min(i,f),c);var d=Math.max(Math.max(i,f),c);var a=d-j;if(a==0){return[null,0,d]}else{var e=i==j?3+(c-f)/a:(f==j?5+(i-c)/a:1+(f-i)/a);return[e==6?0:e,a/d,d]}};this.colorFromHsv=function(c,b,a){if(c!=null){this.colorHSV[0]=Math.min(Math.max(0,c),6)}if(b!=null){this.colorHSV[1]=Math.min(Math.max(0,b),1)}if(a!=null){this.colorHSV[2]=Math.min(Math.max(0,a),1)}this.colorRGB=this.hsvFromRgb(this.colorHSV[0],this.colorHSV[1],this.colorHSV[2])};this.hsvFromRgb=function(e,d,b){if(e==null){return[b,b,b]}var c=Math.floor(e);var g=c%2?e-c:1-(e-c);var a=b*(1-d);var j=b*(1-d*g);switch(c){case 0:return[b,j,a];case 1:return[j,b,a];case 2:return[a,b,j];case 3:return[a,j,b];case 4:return[j,a,b];case 5:return[b,a,j];case 6:return[b,a,j]}};this.colorRGBToString=function(){if(this.colorRGB){return(256|Math.round(255*this.colorRGB[0])).toString(16).substr(1)+(256|Math.round(255*this.colorRGB[1])).toString(16).substr(1)+(256|Math.round(255*this.colorRGB[2])).toString(16).substr(1)}};this.colorNames={aliceblue:"F0F8FF",antiquewhite1:"FFEFDB",antiquewhite2:"EEDFCC",antiquewhite3:"CDC0B0",antiquewhite4:"8B8378",antiquewhite:"FAEBD7",aqua:"00FFFF",aquamarine1:"7FFFD4",aquamarine2:"76EEC6",aquamarine4:"458B74",aquamarine:"7FFFD4",azure1:"F0FFFF",azure2:"E0EEEE",azure3:"C1CDCD",azure4:"838B8B",azure:"F0FFFF",beige:"F5F5DC",bisque1:"FFE4C4",bisque2:"EED5B7",bisque3:"CDB79E",bisque4:"8B7D6B",bisque:"FFE4C4",black:"000000",blanchedalmond:"FFEBCD",blue:"0000FF",blue1:"0000FF",blue2:"0000EE",blue3:"1874CD",blue4:"00008B",blueviolet:"8A2BE2",brown1:"FF4040",brown2:"EE3B3B",brown3:"CD3333",brown4:"8B2323",brown:"A52A2A",burlywood1:"FFD39B",burlywood2:"EEC591",burlywood3:"CDAA7D",burlywood4:"8B7355",burlywood:"DEB887",cadetblue1:"98F5FF",cadetblue2:"8EE5EE",cadetblue3:"7AC5CD",cadetblue4:"53868B",cadetblue:"5F9EA0",chartreuse1:"7FFF00",chartreuse2:"76EE00",chartreuse3:"66CD00",chartreuse4:"458B00",chartreuse:"7FFF00",chocolate1:"FF7F24",chocolate2:"EE7621",chocolate3:"CD661D",chocolate:"D2691E",coral1:"FF7256",coral2:"EE6A50",coral3:"CD5B45",coral4:"8B3E2F",coral:"FF7F50",cornflowerblue:"6495ED",cornsilk1:"FFF8DC",cornsilk2:"EEE8CD",cornsilk3:"CDC8B1",cornsilk4:"8B8878",cornsilk:"FFF8DC",crimson:"DC143C",cyan:"00FFFF",cyan1:"00FFFF",cyan2:"00EEEE",cyan3:"00CDCD",cyan4:"008B8B",darkblue:"00008B",darkcyan:"008B8B",darkgoldenrod1:"FFB90F",darkgoldenrod2:"EEAD0E",darkgoldenrod3:"CD950C",darkgoldenrod4:"8B6508",darkgoldenrod4:"8B6508",darkgoldenrod:"B8860B",darkgray:"A9A9A9",darkgreen:"006400",darkgrey:"A9A9A9",darkkhaki:"BDB76B",darkmagenta:"8B008B",darkolivegreen1:"CAFF70",darkolivegreen2:"BCEE68",darkolivegreen3:"A2CD5A",darkolivegreen4:"6E8B3D",darkolivegreen:"556B2F",darkorange1:"FF7F00",darkorange2:"EE7600",darkorange3:"CD6600",darkorange4:"8B4500",darkorange:"FF8C00",darkorchid1:"BF3EFF",darkorchid2:"B23AEE",darkorchid3:"9A32CD",darkorchid4:"68228B",darkorchid:"9932CC",darkred:"8B0000",darksalmon:"E9967A",darkseagreen1:"C1FFC1",darkseagreen2:"B4EEB4",darkseagreen3:"9BCD9B",darkseagreen4:"698B69",darkseagreen:"8FBC8F",darkslateblue:"483D8B",darkslategray1:"97FFFF",darkslategray2:"8DEEEE",darkslategray:"2F4F4F",darkslategray3:"79CDCD",darkslategray4:"528B8B",darkslategrey:"2F4F4F",darkturquoise:"00CED1",darkviolet:"9400D3",deeppink1:"FF1493",deeppink2:"EE1289",deeppink3:"CD1076",deeppink4:"8B0A50",deeppink:"FF1493",deepskyblue:"00BFFF",deepskyblue1:"00BFFF",deepskyblue2:"00B2EE",deepskyblue3:"009ACD",deepskyblue4:"00688B",dimgray:"696969",dimgrey:"696969",dodgerblue1:"1E90FF",dodgerblue:"1E90FF",dodgerblue2:"1C86EE",dodgerblue3:"1874CD",dodgerblue4:"104E8B",firebrick1:"FF3030",firebrick2:"EE2C2C",firebrick3:"CD2626",firebrick4:"8B1A1A",firebrick:"B22222",floralwhite:"FFFAF0",forestgreen:"228B22",fuchsia:"FF00FF",gainsboro:"DCDCDC",ghostwhite:"F8F8FF",gold1:"FFD700",gold2:"EEC900",gold3:"CDAD00",gold4:"8B7500",goldenrod1:"FFC125",goldenrod2:"EEB422",goldenrod3:"CD9B1D",goldenrod4:"8B6914",goldenrod:"DAA520",goldenrod:"DAA520",gold:"FFD700",gray10:"1A1A1A",gray1:"030303",gray11:"1C1C1C",gray12:"1F1F1F",gray13:"212121",gray14:"242424",gray15:"262626",gray16:"292929",gray17:"2B2B2B",gray18:"2E2E2E",gray19:"303030",gray20:"333333",gray2:"050505",gray21:"363636",gray22:"383838",gray23:"3B3B3B",gray24:"3D3D3D",gray25:"404040",gray26:"424242",gray27:"454545",gray28:"474747",gray29:"4A4A4A",gray30:"4D4D4D",gray3:"080808",gray31:"4F4F4F",gray32:"525252",gray33:"545454",gray34:"575757",gray35:"595959",gray36:"5C5C5C",gray37:"5E5E5E",gray38:"616161",gray39:"636363",gray40:"666666",gray4:"0A0A0A",gray41:"696969",gray42:"6B6B6B",gray43:"6E6E6E",gray44:"707070",gray45:"737373",gray46:"757575",gray47:"787878",gray48:"7A7A7A",gray49:"7D7D7D",gray50:"7F7F7F",gray5:"0D0D0D",gray51:"828282",gray52:"858585",gray53:"878787",gray54:"8A8A8A",gray55:"8C8C8C",gray56:"8F8F8F",gray57:"919191",gray58:"949494",gray59:"969696",gray60:"999999",gray6:"0F0F0F",gray61:"9C9C9C",gray62:"9E9E9E",gray63:"A1A1A1",gray64:"A3A3A3",gray65:"A6A6A6",gray66:"A8A8A8",gray67:"ABABAB",gray68:"ADADAD",gray69:"B0B0B0",gray70:"B3B3B3",gray7:"121212",gray71:"B5B5B5",gray72:"B8B8B8",gray73:"BABABA",gray74:"BDBDBD",gray75:"BFBFBF",gray76:"C2C2C2",gray77:"C4C4C4",gray78:"C7C7C7",gray79:"C9C9C9",gray:"808080",gray80:"CCCCCC",gray8:"141414",gray81:"CFCFCF",gray82:"D1D1D1",gray83:"D4D4D4",gray84:"D6D6D6",gray85:"D9D9D9",gray86:"DBDBDB",gray87:"DEDEDE",gray88:"E0E0E0",gray89:"E3E3E3",gray90:"E5E5E5",gray9:"171717",gray91:"E8E8E8",gray92:"EBEBEB",gray93:"EDEDED",gray94:"F0F0F0",gray95:"F2F2F2",gray97:"F7F7F7",gray98:"FAFAFA",gray99:"FCFCFC",gray:"BEBEBE",green:"008000",green1:"00FF00",green2:"00EE00",green3:"00CD00",green4:"008B00",greenyellow:"ADFF2F",grey:"808080",honeydew1:"F0FFF0",honeydew2:"E0EEE0",honeydew3:"C1CDC1",honeydew4:"838B83",honeydew:"F0FFF0",hotpink1:"FF6EB4",hotpink2:"EE6AA7",hotpink3:"CD6090",hotpink4:"8B3A62",hotpink:"FF69B4",indianred1:"FF6A6A",indianred2:"EE6363",indianred3:"CD5555",indianred4:"8B3A3A",indianred:"CD5C5C",indigo:"4B0082",ivory1:"FFFFF0",ivory2:"EEEEE0",ivory3:"CDCDC1",ivory4:"8B8B83",ivory:"FFFFF0",khaki1:"FFF68F",khaki2:"EEE685",khaki3:"CDC673",khaki4:"8B864E",khaki:"F0E68C",lavenderblush1:"FFF0F5",lavenderblush2:"EEE0E5",lavenderblush3:"CDC1C5",lavenderblush4:"8B8386",lavenderblush:"FFF0F5",lavender:"E6E6FA",lawngreen:"7CFC00",lemonchiffon1:"FFFACD",lemonchiffon2:"EEE9BF",lemonchiffon3:"CDC9A5",lemonchiffon4:"8B8970",lemonchiffon:"FFFACD",lightblue1:"BFEFFF",lightblue2:"B2DFEE",lightblue3:"9AC0CD",lightblue4:"68838B",lightblue:"ADD8E6",lightcoral:"F08080",lightcyan1:"E0FFFF",lightcyan2:"D1EEEE",lightcyan3:"B4CDCD",lightcyan4:"7A8B8B",lightcyan:"E0FFFF",light:"EEDD82",lightgoldenrod1:"FFEC8B",lightgoldenrod2:"EEDC82",lightgoldenrod3:"CDBE70",lightgoldenrod4:"8B814C",lightgoldenrodyellow:"FAFAD2",lightgray:"D3D3D3",lightgreen:"90EE90",lightgrey:"D3D3D3",lightpink1:"FFAEB9",lightpink2:"EEA2AD",lightpink3:"CD8C95",lightpink4:"8B5F65",lightpink:"FFB6C1",lightsalmon1:"FFA07A",lightsalmon2:"EE9572",lightsalmon3:"CD8162",lightsalmon4:"8B5742",lightsalmon:"FFA07A",lightseagreen:"20B2AA",lightskyblue1:"B0E2FF",lightskyblue2:"A4D3EE",lightskyblue3:"8DB6CD",lightskyblue4:"607B8B",lightskyblue:"87CEFA",lightslateblue:"8470FF",lightslategray:"778899",lightslategrey:"778899",lightsteelblue1:"CAE1FF",lightsteelblue2:"BCD2EE",lightsteelblue3:"A2B5CD",lightsteelblue4:"6E7B8B",lightsteelblue:"B0C4DE",lightyellow1:"FFFFE0",lightyellow2:"EEEED1",lightyellow3:"CDCDB4",lightyellow4:"8B8B7A",lightyellow:"FFFFE0",lime:"00FF00",limegreen:"32CD32",linen:"FAF0E6",magenta2:"EE00EE",magenta3:"CD00CD",magenta4:"8B008B",magenta:"FF00FF",maroon1:"FF34B3",maroon2:"EE30A7",maroon3:"CD2990",maroon4:"8B1C62",maroon:"800000",maroon:"B03060",medium:"66CDAA",mediumaquamarine:"66CDAA",mediumblue:"0000CD",mediumorchid1:"E066FF",mediumorchid2:"D15FEE",mediumorchid3:"B452CD",mediumorchid4:"7A378B",mediumorchid:"BA55D3",mediumpurple1:"AB82FF",mediumpurple2:"9F79EE",mediumpurple3:"8968CD",mediumpurple4:"5D478B",mediumpurple:"9370DB",mediumseagreen:"3CB371",mediumslateblue:"7B68EE",mediumspringgreen:"00FA9A",mediumturquoise:"48D1CC",mediumvioletred:"C71585",midnightblue:"191970",mintcream:"F5FFFA",mistyrose1:"FFE4E1",mistyrose2:"EED5D2",mistyrose3:"CDB7B5",mistyrose4:"8B7D7B",mistyrose:"FFE4E1",moccasin:"FFE4B5",navajowhite1:"FFDEAD",navajowhite2:"EECFA1",navajowhite3:"CDB38B",navajowhite4:"8B795E",navajowhite:"FFDEAD",navy:"000080",navyblue:"000080",oldlace:"FDF5E6",olive:"808000",olivedrab1:"C0FF3E",olivedrab2:"B3EE3A",olivedrab4:"698B22",olivedrab:"6B8E23",orange1:"FFA500",orange2:"EE9A00",orange3:"CD8500",orange4:"8B5A00",orange:"FFA500",orangered1:"FF4500",orangered2:"EE4000",orangered3:"CD3700",orangered4:"8B2500",orangered:"FF4500",orchid1:"FF83FA",orchid2:"EE7AE9",orchid3:"CD69C9",orchid4:"8B4789",orchid:"DA70D6",pale:"DB7093",palegoldenrod:"EEE8AA",palegreen1:"9AFF9A",palegreen2:"90EE90",palegreen3:"7CCD7C",palegreen4:"548B54",palegreen:"98FB98",paleturquoise1:"BBFFFF",paleturquoise2:"AEEEEE",paleturquoise3:"96CDCD",paleturquoise4:"668B8B",paleturquoise:"AFEEEE",palevioletred1:"FF82AB",palevioletred2:"EE799F",palevioletred3:"CD6889",palevioletred4:"8B475D",palevioletred:"DB7093",papayawhip:"FFEFD5",peachpuff1:"FFDAB9",peachpuff2:"EECBAD",peachpuff3:"CDAF95",peachpuff4:"8B7765",peachpuff:"FFDAB9",peru:"CD853F",pink1:"FFB5C5",pink2:"EEA9B8",pink3:"CD919E",pink4:"8B636C",pink:"FFC0CB",plum1:"FFBBFF",plum2:"EEAEEE",plum3:"CD96CD",plum4:"8B668B",plum:"DDA0DD",powderblue:"B0E0E6",purple1:"9B30FF",purple2:"912CEE",purple3:"7D26CD",purple4:"551A8B",purple:"800080",purple:"A020F0",rebeccapurple:"663399",red1:"FF0000",red2:"EE0000",red3:"CD0000",red4:"8B0000",red:"FF0000",rosybrown1:"FFC1C1",rosybrown2:"EEB4B4",rosybrown3:"CD9B9B",rosybrown4:"8B6969",rosybrown:"BC8F8F",royalblue1:"4876FF",royalblue2:"436EEE",royalblue3:"3A5FCD",royalblue:"4169E1",royalblue4:"27408B",saddlebrown:"8B4513",salmon1:"FF8C69",salmon2:"EE8262",salmon3:"CD7054",salmon4:"8B4C39",salmon:"FA8072",sandybrown:"F4A460",seagreen1:"54FF9F",seagreen2:"4EEE94",seagreen:"2E8B57",seagreen3:"43CD80",seagreen4:"2E8B57",seashell1:"FFF5EE",seashell2:"EEE5DE",seashell3:"CDC5BF",seashell4:"8B8682",seashell:"FFF5EE",sienna1:"FF8247",sienna2:"EE7942",sienna3:"CD6839",sienna4:"8B4726",sienna:"A0522D",silver:"C0C0C0",skyblue1:"87CEFF",skyblue2:"7EC0EE",skyblue3:"6CA6CD",skyblue4:"4A708B",skyblue:"87CEEB",slateblue1:"836FFF",slateblue2:"7A67EE",slateblue3:"6959CD",slateblue4:"473C8B",slateblue:"6A5ACD",slategray1:"C6E2FF",slategray2:"B9D3EE",slategray3:"9FB6CD",slategray4:"6C7B8B",slategray:"708090",slategrey:"708090",snow1:"FFFAFA",snow2:"EEE9E9",snow3:"CDC9C9",snow4:"8B8989",snow:"FFFAFA",springgreen:"00FF7F",springgreen1:"00FF7F",springgreen2:"00EE76",springgreen3:"00CD66",springgreen4:"008B45",steelblue1:"63B8FF",steelblue2:"5CACEE",steelblue3:"4F94CD",steelblue4:"36648B",steelblue:"4682B4",tan1:"FFA54F",tan2:"EE9A49",tan3:"CD853F",tan4:"8B5A2B",tan:"D2B48C",teal:"008080",thistle1:"FFE1FF",thistle2:"EED2EE",thistle3:"CDB5CD",thistle4:"8B7B8B",thistle:"D8BFD8",tomato1:"FF6347",tomato2:"EE5C42",tomato3:"CD4F39",tomato4:"8B3626",tomato:"FF6347",turquoise1:"00F5FF",turquoise2:"00E5EE",turquoise3:"00C5CD",turquoise4:"00868B",turquoise:"40E0D0",violet:"EE82EE",violetred1:"FF3E96",violetred2:"EE3A8C",violetred3:"CD3278",violetred4:"8B2252",violetred:"D02090",wheat1:"FFE7BA",wheat2:"EED8AE",wheat3:"CDBA96",wheat4:"8B7E66",wheat:"F5DEB3",white:"FFFFFF",whitesmoke:"F5F5F5",yellow1:"FFFF00",yellow2:"EEEE00",yellow3:"CDCD00",yellow4:"8B8B00",yellow:"FFFF00",yellowgreen:"9ACD32"};this.getColorNames=function(){return this.sortObject(this.colorNames)};this.colorSchemes={YlGn:{3:["#f7fcb9","#addd8e","#31a354"],4:["#ffffcc","#c2e699","#78c679","#238443"],5:["#ffffcc","#c2e699","#78c679","#31a354","#006837"],6:["#ffffcc","#d9f0a3","#addd8e","#78c679","#31a354","#006837"],7:["#ffffcc","#d9f0a3","#addd8e","#78c679","#41ab5d","#238443","#005a32"],8:["#ffffe5","#f7fcb9","#d9f0a3","#addd8e","#78c679","#41ab5d","#238443","#005a32"],9:["#ffffe5","#f7fcb9","#d9f0a3","#addd8e","#78c679","#41ab5d","#238443","#006837","#004529"]},YlGnBu:{3:["#edf8b1","#7fcdbb","#2c7fb8"],4:["#ffffcc","#a1dab4","#41b6c4","#225ea8"],5:["#ffffcc","#a1dab4","#41b6c4","#2c7fb8","#253494"],6:["#ffffcc","#c7e9b4","#7fcdbb","#41b6c4","#2c7fb8","#253494"],7:["#ffffcc","#c7e9b4","#7fcdbb","#41b6c4","#1d91c0","#225ea8","#0c2c84"],8:["#ffffd9","#edf8b1","#c7e9b4","#7fcdbb","#41b6c4","#1d91c0","#225ea8","#0c2c84"],9:["#ffffd9","#edf8b1","#c7e9b4","#7fcdbb","#41b6c4","#1d91c0","#225ea8","#253494","#081d58"]},GnBu:{3:["#e0f3db","#a8ddb5","#43a2ca"],4:["#f0f9e8","#bae4bc","#7bccc4","#2b8cbe"],5:["#f0f9e8","#bae4bc","#7bccc4","#43a2ca","#0868ac"],6:["#f0f9e8","#ccebc5","#a8ddb5","#7bccc4","#43a2ca","#0868ac"],7:["#f0f9e8","#ccebc5","#a8ddb5","#7bccc4","#4eb3d3","#2b8cbe","#08589e"],8:["#f7fcf0","#e0f3db","#ccebc5","#a8ddb5","#7bccc4","#4eb3d3","#2b8cbe","#08589e"],9:["#f7fcf0","#e0f3db","#ccebc5","#a8ddb5","#7bccc4","#4eb3d3","#2b8cbe","#0868ac","#084081"]},BuGn:{3:["#e5f5f9","#99d8c9","#2ca25f"],4:["#edf8fb","#b2e2e2","#66c2a4","#238b45"],5:["#edf8fb","#b2e2e2","#66c2a4","#2ca25f","#006d2c"],6:["#edf8fb","#ccece6","#99d8c9","#66c2a4","#2ca25f","#006d2c"],7:["#edf8fb","#ccece6","#99d8c9","#66c2a4","#41ae76","#238b45","#005824"],8:["#f7fcfd","#e5f5f9","#ccece6","#99d8c9","#66c2a4","#41ae76","#238b45","#005824"],9:["#f7fcfd","#e5f5f9","#ccece6","#99d8c9","#66c2a4","#41ae76","#238b45","#006d2c","#00441b"]},PuBuGn:{3:["#ece2f0","#a6bddb","#1c9099"],4:["#f6eff7","#bdc9e1","#67a9cf","#02818a"],5:["#f6eff7","#bdc9e1","#67a9cf","#1c9099","#016c59"],6:["#f6eff7","#d0d1e6","#a6bddb","#67a9cf","#1c9099","#016c59"],7:["#f6eff7","#d0d1e6","#a6bddb","#67a9cf","#3690c0","#02818a","#016450"],8:["#fff7fb","#ece2f0","#d0d1e6","#a6bddb","#67a9cf","#3690c0","#02818a","#016450"],9:["#fff7fb","#ece2f0","#d0d1e6","#a6bddb","#67a9cf","#3690c0","#02818a","#016c59","#014636"]},PuBu:{3:["#ece7f2","#a6bddb","#2b8cbe"],4:["#f1eef6","#bdc9e1","#74a9cf","#0570b0"],5:["#f1eef6","#bdc9e1","#74a9cf","#2b8cbe","#045a8d"],6:["#f1eef6","#d0d1e6","#a6bddb","#74a9cf","#2b8cbe","#045a8d"],7:["#f1eef6","#d0d1e6","#a6bddb","#74a9cf","#3690c0","#0570b0","#034e7b"],8:["#fff7fb","#ece7f2","#d0d1e6","#a6bddb","#74a9cf","#3690c0","#0570b0","#034e7b"],9:["#fff7fb","#ece7f2","#d0d1e6","#a6bddb","#74a9cf","#3690c0","#0570b0","#045a8d","#023858"]},BuPu:{3:["#e0ecf4","#9ebcda","#8856a7"],4:["#edf8fb","#b3cde3","#8c96c6","#88419d"],5:["#edf8fb","#b3cde3","#8c96c6","#8856a7","#810f7c"],6:["#edf8fb","#bfd3e6","#9ebcda","#8c96c6","#8856a7","#810f7c"],7:["#edf8fb","#bfd3e6","#9ebcda","#8c96c6","#8c6bb1","#88419d","#6e016b"],8:["#f7fcfd","#e0ecf4","#bfd3e6","#9ebcda","#8c96c6","#8c6bb1","#88419d","#6e016b"],9:["#f7fcfd","#e0ecf4","#bfd3e6","#9ebcda","#8c96c6","#8c6bb1","#88419d","#810f7c","#4d004b"]},RdPu:{3:["#fde0dd","#fa9fb5","#c51b8a"],4:["#feebe2","#fbb4b9","#f768a1","#ae017e"],5:["#feebe2","#fbb4b9","#f768a1","#c51b8a","#7a0177"],6:["#feebe2","#fcc5c0","#fa9fb5","#f768a1","#c51b8a","#7a0177"],7:["#feebe2","#fcc5c0","#fa9fb5","#f768a1","#dd3497","#ae017e","#7a0177"],8:["#fff7f3","#fde0dd","#fcc5c0","#fa9fb5","#f768a1","#dd3497","#ae017e","#7a0177"],9:["#fff7f3","#fde0dd","#fcc5c0","#fa9fb5","#f768a1","#dd3497","#ae017e","#7a0177","#49006a"]},PuRd:{3:["#e7e1ef","#c994c7","#dd1c77"],4:["#f1eef6","#d7b5d8","#df65b0","#ce1256"],5:["#f1eef6","#d7b5d8","#df65b0","#dd1c77","#980043"],6:["#f1eef6","#d4b9da","#c994c7","#df65b0","#dd1c77","#980043"],7:["#f1eef6","#d4b9da","#c994c7","#df65b0","#e7298a","#ce1256","#91003f"],8:["#f7f4f9","#e7e1ef","#d4b9da","#c994c7","#df65b0","#e7298a","#ce1256","#91003f"],9:["#f7f4f9","#e7e1ef","#d4b9da","#c994c7","#df65b0","#e7298a","#ce1256","#980043","#67001f"]},OrRd:{3:["#fee8c8","#fdbb84","#e34a33"],4:["#fef0d9","#fdcc8a","#fc8d59","#d7301f"],5:["#fef0d9","#fdcc8a","#fc8d59","#e34a33","#b30000"],6:["#fef0d9","#fdd49e","#fdbb84","#fc8d59","#e34a33","#b30000"],7:["#fef0d9","#fdd49e","#fdbb84","#fc8d59","#ef6548","#d7301f","#990000"],8:["#fff7ec","#fee8c8","#fdd49e","#fdbb84","#fc8d59","#ef6548","#d7301f","#990000"],9:["#fff7ec","#fee8c8","#fdd49e","#fdbb84","#fc8d59","#ef6548","#d7301f","#b30000","#7f0000"]},YlOrRd:{3:["#ffeda0","#feb24c","#f03b20"],4:["#ffffb2","#fecc5c","#fd8d3c","#e31a1c"],5:["#ffffb2","#fecc5c","#fd8d3c","#f03b20","#bd0026"],6:["#ffffb2","#fed976","#feb24c","#fd8d3c","#f03b20","#bd0026"],7:["#ffffb2","#fed976","#feb24c","#fd8d3c","#fc4e2a","#e31a1c","#b10026"],8:["#ffffcc","#ffeda0","#fed976","#feb24c","#fd8d3c","#fc4e2a","#e31a1c","#b10026"],9:["#ffffcc","#ffeda0","#fed976","#feb24c","#fd8d3c","#fc4e2a","#e31a1c","#bd0026","#800026"]},YlOrBr:{3:["#fff7bc","#fec44f","#d95f0e"],4:["#ffffd4","#fed98e","#fe9929","#cc4c02"],5:["#ffffd4","#fed98e","#fe9929","#d95f0e","#993404"],6:["#ffffd4","#fee391","#fec44f","#fe9929","#d95f0e","#993404"],7:["#ffffd4","#fee391","#fec44f","#fe9929","#ec7014","#cc4c02","#8c2d04"],8:["#ffffe5","#fff7bc","#fee391","#fec44f","#fe9929","#ec7014","#cc4c02","#8c2d04"],9:["#ffffe5","#fff7bc","#fee391","#fec44f","#fe9929","#ec7014","#cc4c02","#993404","#662506"]},Purples:{3:["#efedf5","#bcbddc","#756bb1"],4:["#f2f0f7","#cbc9e2","#9e9ac8","#6a51a3"],5:["#f2f0f7","#cbc9e2","#9e9ac8","#756bb1","#54278f"],6:["#f2f0f7","#dadaeb","#bcbddc","#9e9ac8","#756bb1","#54278f"],7:["#f2f0f7","#dadaeb","#bcbddc","#9e9ac8","#807dba","#6a51a3","#4a1486"],8:["#fcfbfd","#efedf5","#dadaeb","#bcbddc","#9e9ac8","#807dba","#6a51a3","#4a1486"],9:["#fcfbfd","#efedf5","#dadaeb","#bcbddc","#9e9ac8","#807dba","#6a51a3","#54278f","#3f007d"]},Blues:{3:["#deebf7","#9ecae1","#3182bd"],4:["#eff3ff","#bdd7e7","#6baed6","#2171b5"],5:["#eff3ff","#bdd7e7","#6baed6","#3182bd","#08519c"],6:["#eff3ff","#c6dbef","#9ecae1","#6baed6","#3182bd","#08519c"],7:["#eff3ff","#c6dbef","#9ecae1","#6baed6","#4292c6","#2171b5","#084594"],8:["#f7fbff","#deebf7","#c6dbef","#9ecae1","#6baed6","#4292c6","#2171b5","#084594"],9:["#f7fbff","#deebf7","#c6dbef","#9ecae1","#6baed6","#4292c6","#2171b5","#08519c","#08306b"]},Greens:{3:["#e5f5e0","#a1d99b","#31a354"],4:["#edf8e9","#bae4b3","#74c476","#238b45"],5:["#edf8e9","#bae4b3","#74c476","#31a354","#006d2c"],6:["#edf8e9","#c7e9c0","#a1d99b","#74c476","#31a354","#006d2c"],7:["#edf8e9","#c7e9c0","#a1d99b","#74c476","#41ab5d","#238b45","#005a32"],8:["#f7fcf5","#e5f5e0","#c7e9c0","#a1d99b","#74c476","#41ab5d","#238b45","#005a32"],9:["#f7fcf5","#e5f5e0","#c7e9c0","#a1d99b","#74c476","#41ab5d","#238b45","#006d2c","#00441b"]},Oranges:{3:["#fee6ce","#fdae6b","#e6550d"],4:["#feedde","#fdbe85","#fd8d3c","#d94701"],5:["#feedde","#fdbe85","#fd8d3c","#e6550d","#a63603"],6:["#feedde","#fdd0a2","#fdae6b","#fd8d3c","#e6550d","#a63603"],7:["#feedde","#fdd0a2","#fdae6b","#fd8d3c","#f16913","#d94801","#8c2d04"],8:["#fff5eb","#fee6ce","#fdd0a2","#fdae6b","#fd8d3c","#f16913","#d94801","#8c2d04"],9:["#fff5eb","#fee6ce","#fdd0a2","#fdae6b","#fd8d3c","#f16913","#d94801","#a63603","#7f2704"]},Reds:{3:["#fee0d2","#fc9272","#de2d26"],4:["#fee5d9","#fcae91","#fb6a4a","#cb181d"],5:["#fee5d9","#fcae91","#fb6a4a","#de2d26","#a50f15"],6:["#fee5d9","#fcbba1","#fc9272","#fb6a4a","#de2d26","#a50f15"],7:["#fee5d9","#fcbba1","#fc9272","#fb6a4a","#ef3b2c","#cb181d","#99000d"],8:["#fff5f0","#fee0d2","#fcbba1","#fc9272","#fb6a4a","#ef3b2c","#cb181d","#99000d"],9:["#fff5f0","#fee0d2","#fcbba1","#fc9272","#fb6a4a","#ef3b2c","#cb181d","#a50f15","#67000d"]},Greys:{3:["#f0f0f0","#bdbdbd","#636363"],4:["#f7f7f7","#cccccc","#969696","#525252"],5:["#f7f7f7","#cccccc","#969696","#636363","#252525"],6:["#f7f7f7","#d9d9d9","#bdbdbd","#969696","#636363","#252525"],7:["#f7f7f7","#d9d9d9","#bdbdbd","#969696","#737373","#525252","#252525"],8:["#ffffff","#f0f0f0","#d9d9d9","#bdbdbd","#969696","#737373","#525252","#252525"],9:["#ffffff","#f0f0f0","#d9d9d9","#bdbdbd","#969696","#737373","#525252","#252525","#000000"]},PuOr:{3:["#f1a340","#f7f7f7","#998ec3"],4:["#e66101","#fdb863","#b2abd2","#5e3c99"],5:["#e66101","#fdb863","#f7f7f7","#b2abd2","#5e3c99"],6:["#b35806","#f1a340","#fee0b6","#d8daeb","#998ec3","#542788"],7:["#b35806","#f1a340","#fee0b6","#f7f7f7","#d8daeb","#998ec3","#542788"],8:["#b35806","#e08214","#fdb863","#fee0b6","#d8daeb","#b2abd2","#8073ac","#542788"],9:["#b35806","#e08214","#fdb863","#fee0b6","#f7f7f7","#d8daeb","#b2abd2","#8073ac","#542788"],10:["#7f3b08","#b35806","#e08214","#fdb863","#fee0b6","#d8daeb","#b2abd2","#8073ac","#542788","#2d004b"],11:["#7f3b08","#b35806","#e08214","#fdb863","#fee0b6","#f7f7f7","#d8daeb","#b2abd2","#8073ac","#542788","#2d004b"]},BrBG:{3:["#d8b365","#f5f5f5","#5ab4ac"],4:["#a6611a","#dfc27d","#80cdc1","#018571"],5:["#a6611a","#dfc27d","#f5f5f5","#80cdc1","#018571"],6:["#8c510a","#d8b365","#f6e8c3","#c7eae5","#5ab4ac","#01665e"],7:["#8c510a","#d8b365","#f6e8c3","#f5f5f5","#c7eae5","#5ab4ac","#01665e"],8:["#8c510a","#bf812d","#dfc27d","#f6e8c3","#c7eae5","#80cdc1","#35978f","#01665e"],9:["#8c510a","#bf812d","#dfc27d","#f6e8c3","#f5f5f5","#c7eae5","#80cdc1","#35978f","#01665e"],10:["#543005","#8c510a","#bf812d","#dfc27d","#f6e8c3","#c7eae5","#80cdc1","#35978f","#01665e","#003c30"],11:["#543005","#8c510a","#bf812d","#dfc27d","#f6e8c3","#f5f5f5","#c7eae5","#80cdc1","#35978f","#01665e","#003c30"]},PRGn:{3:["#af8dc3","#f7f7f7","#7fbf7b"],4:["#7b3294","#c2a5cf","#a6dba0","#008837"],5:["#7b3294","#c2a5cf","#f7f7f7","#a6dba0","#008837"],6:["#762a83","#af8dc3","#e7d4e8","#d9f0d3","#7fbf7b","#1b7837"],7:["#762a83","#af8dc3","#e7d4e8","#f7f7f7","#d9f0d3","#7fbf7b","#1b7837"],8:["#762a83","#9970ab","#c2a5cf","#e7d4e8","#d9f0d3","#a6dba0","#5aae61","#1b7837"],9:["#762a83","#9970ab","#c2a5cf","#e7d4e8","#f7f7f7","#d9f0d3","#a6dba0","#5aae61","#1b7837"],10:["#40004b","#762a83","#9970ab","#c2a5cf","#e7d4e8","#d9f0d3","#a6dba0","#5aae61","#1b7837","#00441b"],11:["#40004b","#762a83","#9970ab","#c2a5cf","#e7d4e8","#f7f7f7","#d9f0d3","#a6dba0","#5aae61","#1b7837","#00441b"]},PiYG:{3:["#e9a3c9","#f7f7f7","#a1d76a"],4:["#d01c8b","#f1b6da","#b8e186","#4dac26"],5:["#d01c8b","#f1b6da","#f7f7f7","#b8e186","#4dac26"],6:["#c51b7d","#e9a3c9","#fde0ef","#e6f5d0","#a1d76a","#4d9221"],7:["#c51b7d","#e9a3c9","#fde0ef","#f7f7f7","#e6f5d0","#a1d76a","#4d9221"],8:["#c51b7d","#de77ae","#f1b6da","#fde0ef","#e6f5d0","#b8e186","#7fbc41","#4d9221"],9:["#c51b7d","#de77ae","#f1b6da","#fde0ef","#f7f7f7","#e6f5d0","#b8e186","#7fbc41","#4d9221"],10:["#8e0152","#c51b7d","#de77ae","#f1b6da","#fde0ef","#e6f5d0","#b8e186","#7fbc41","#4d9221","#276419"],11:["#8e0152","#c51b7d","#de77ae","#f1b6da","#fde0ef","#f7f7f7","#e6f5d0","#b8e186","#7fbc41","#4d9221","#276419"]},RdBu:{3:["#ef8a62","#f7f7f7","#67a9cf"],4:["#ca0020","#f4a582","#92c5de","#0571b0"],5:["#ca0020","#f4a582","#f7f7f7","#92c5de","#0571b0"],6:["#b2182b","#ef8a62","#fddbc7","#d1e5f0","#67a9cf","#2166ac"],7:["#b2182b","#ef8a62","#fddbc7","#f7f7f7","#d1e5f0","#67a9cf","#2166ac"],8:["#b2182b","#d6604d","#f4a582","#fddbc7","#d1e5f0","#92c5de","#4393c3","#2166ac"],9:["#b2182b","#d6604d","#f4a582","#fddbc7","#f7f7f7","#d1e5f0","#92c5de","#4393c3","#2166ac"],10:["#67001f","#b2182b","#d6604d","#f4a582","#fddbc7","#d1e5f0","#92c5de","#4393c3","#2166ac","#053061"],11:["#67001f","#b2182b","#d6604d","#f4a582","#fddbc7","#f7f7f7","#d1e5f0","#92c5de","#4393c3","#2166ac","#053061"]},RdGy:{3:["#ef8a62","#ffffff","#999999"],4:["#ca0020","#f4a582","#bababa","#404040"],5:["#ca0020","#f4a582","#ffffff","#bababa","#404040"],6:["#b2182b","#ef8a62","#fddbc7","#e0e0e0","#999999","#4d4d4d"],7:["#b2182b","#ef8a62","#fddbc7","#ffffff","#e0e0e0","#999999","#4d4d4d"],8:["#b2182b","#d6604d","#f4a582","#fddbc7","#e0e0e0","#bababa","#878787","#4d4d4d"],9:["#b2182b","#d6604d","#f4a582","#fddbc7","#ffffff","#e0e0e0","#bababa","#878787","#4d4d4d"],10:["#67001f","#b2182b","#d6604d","#f4a582","#fddbc7","#e0e0e0","#bababa","#878787","#4d4d4d","#1a1a1a"],11:["#67001f","#b2182b","#d6604d","#f4a582","#fddbc7","#ffffff","#e0e0e0","#bababa","#878787","#4d4d4d","#1a1a1a"]},RdYlBu:{3:["#fc8d59","#ffffbf","#91bfdb"],4:["#d7191c","#fdae61","#abd9e9","#2c7bb6"],5:["#d7191c","#fdae61","#ffffbf","#abd9e9","#2c7bb6"],6:["#d73027","#fc8d59","#fee090","#e0f3f8","#91bfdb","#4575b4"],7:["#d73027","#fc8d59","#fee090","#ffffbf","#e0f3f8","#91bfdb","#4575b4"],8:["#d73027","#f46d43","#fdae61","#fee090","#e0f3f8","#abd9e9","#74add1","#4575b4"],9:["#d73027","#f46d43","#fdae61","#fee090","#ffffbf","#e0f3f8","#abd9e9","#74add1","#4575b4"],10:["#a50026","#d73027","#f46d43","#fdae61","#fee090","#e0f3f8","#abd9e9","#74add1","#4575b4","#313695"],11:["#a50026","#d73027","#f46d43","#fdae61","#fee090","#ffffbf","#e0f3f8","#abd9e9","#74add1","#4575b4","#313695"]},Spectral:{3:["#fc8d59","#ffffbf","#99d594"],4:["#d7191c","#fdae61","#abdda4","#2b83ba"],5:["#d7191c","#fdae61","#ffffbf","#abdda4","#2b83ba"],6:["#d53e4f","#fc8d59","#fee08b","#e6f598","#99d594","#3288bd"],7:["#d53e4f","#fc8d59","#fee08b","#ffffbf","#e6f598","#99d594","#3288bd"],8:["#d53e4f","#f46d43","#fdae61","#fee08b","#e6f598","#abdda4","#66c2a5","#3288bd"],9:["#d53e4f","#f46d43","#fdae61","#fee08b","#ffffbf","#e6f598","#abdda4","#66c2a5","#3288bd"],10:["#9e0142","#d53e4f","#f46d43","#fdae61","#fee08b","#e6f598","#abdda4","#66c2a5","#3288bd","#5e4fa2"],11:["#9e0142","#d53e4f","#f46d43","#fdae61","#fee08b","#ffffbf","#e6f598","#abdda4","#66c2a5","#3288bd","#5e4fa2"]},RdYlGn:{3:["#fc8d59","#ffffbf","#91cf60"],4:["#d7191c","#fdae61","#a6d96a","#1a9641"],5:["#d7191c","#fdae61","#ffffbf","#a6d96a","#1a9641"],6:["#d73027","#fc8d59","#fee08b","#d9ef8b","#91cf60","#1a9850"],7:["#d73027","#fc8d59","#fee08b","#ffffbf","#d9ef8b","#91cf60","#1a9850"],8:["#d73027","#f46d43","#fdae61","#fee08b","#d9ef8b","#a6d96a","#66bd63","#1a9850"],9:["#d73027","#f46d43","#fdae61","#fee08b","#ffffbf","#d9ef8b","#a6d96a","#66bd63","#1a9850"],10:["#a50026","#d73027","#f46d43","#fdae61","#fee08b","#d9ef8b","#a6d96a","#66bd63","#1a9850","#006837"],11:["#a50026","#d73027","#f46d43","#fdae61","#fee08b","#ffffbf","#d9ef8b","#a6d96a","#66bd63","#1a9850","#006837"]},Accent:{3:["#7fc97f","#beaed4","#fdc086"],4:["#7fc97f","#beaed4","#fdc086","#ffff99"],5:["#7fc97f","#beaed4","#fdc086","#ffff99","#386cb0"],6:["#7fc97f","#beaed4","#fdc086","#ffff99","#386cb0","#f0027f"],7:["#7fc97f","#beaed4","#fdc086","#ffff99","#386cb0","#f0027f","#bf5b17"],8:["#7fc97f","#beaed4","#fdc086","#ffff99","#386cb0","#f0027f","#bf5b17","#666666"]},Dark2:{3:["#1b9e77","#d95f02","#7570b3"],4:["#1b9e77","#d95f02","#7570b3","#e7298a"],5:["#1b9e77","#d95f02","#7570b3","#e7298a","#66a61e"],6:["#1b9e77","#d95f02","#7570b3","#e7298a","#66a61e","#e6ab02"],7:["#1b9e77","#d95f02","#7570b3","#e7298a","#66a61e","#e6ab02","#a6761d"],8:["#1b9e77","#d95f02","#7570b3","#e7298a","#66a61e","#e6ab02","#a6761d","#666666"]},Paired:{3:["#a6cee3","#1f78b4","#b2df8a"],4:["#a6cee3","#1f78b4","#b2df8a","#33a02c"],5:["#a6cee3","#1f78b4","#b2df8a","#33a02c","#fb9a99"],6:["#a6cee3","#1f78b4","#b2df8a","#33a02c","#fb9a99","#e31a1c"],7:["#a6cee3","#1f78b4","#b2df8a","#33a02c","#fb9a99","#e31a1c","#fdbf6f"],8:["#a6cee3","#1f78b4","#b2df8a","#33a02c","#fb9a99","#e31a1c","#fdbf6f","#ff7f00"],9:["#a6cee3","#1f78b4","#b2df8a","#33a02c","#fb9a99","#e31a1c","#fdbf6f","#ff7f00","#cab2d6"],10:["#a6cee3","#1f78b4","#b2df8a","#33a02c","#fb9a99","#e31a1c","#fdbf6f","#ff7f00","#cab2d6","#6a3d9a"],11:["#a6cee3","#1f78b4","#b2df8a","#33a02c","#fb9a99","#e31a1c","#fdbf6f","#ff7f00","#cab2d6","#6a3d9a","#ffff99"],12:["#a6cee3","#1f78b4","#b2df8a","#33a02c","#fb9a99","#e31a1c","#fdbf6f","#ff7f00","#cab2d6","#6a3d9a","#ffff99","#b15928"]},Pastel1:{3:["#fbb4ae","#b3cde3","#ccebc5"],4:["#fbb4ae","#b3cde3","#ccebc5","#decbe4"],5:["#fbb4ae","#b3cde3","#ccebc5","#decbe4","#fed9a6"],6:["#fbb4ae","#b3cde3","#ccebc5","#decbe4","#fed9a6","#ffffcc"],7:["#fbb4ae","#b3cde3","#ccebc5","#decbe4","#fed9a6","#ffffcc","#e5d8bd"],8:["#fbb4ae","#b3cde3","#ccebc5","#decbe4","#fed9a6","#ffffcc","#e5d8bd","#fddaec"],9:["#fbb4ae","#b3cde3","#ccebc5","#decbe4","#fed9a6","#ffffcc","#e5d8bd","#fddaec","#f2f2f2"]},Pastel2:{3:["#b3e2cd","#fdcdac","#cbd5e8"],4:["#b3e2cd","#fdcdac","#cbd5e8","#f4cae4"],5:["#b3e2cd","#fdcdac","#cbd5e8","#f4cae4","#e6f5c9"],6:["#b3e2cd","#fdcdac","#cbd5e8","#f4cae4","#e6f5c9","#fff2ae"],7:["#b3e2cd","#fdcdac","#cbd5e8","#f4cae4","#e6f5c9","#fff2ae","#f1e2cc"],8:["#b3e2cd","#fdcdac","#cbd5e8","#f4cae4","#e6f5c9","#fff2ae","#f1e2cc","#cccccc"]},Set1:{3:["#e41a1c","#377eb8","#4daf4a"],4:["#e41a1c","#377eb8","#4daf4a","#984ea3"],5:["#e41a1c","#377eb8","#4daf4a","#984ea3","#ff7f00"],6:["#e41a1c","#377eb8","#4daf4a","#984ea3","#ff7f00","#ffff33"],7:["#e41a1c","#377eb8","#4daf4a","#984ea3","#ff7f00","#ffff33","#a65628"],8:["#e41a1c","#377eb8","#4daf4a","#984ea3","#ff7f00","#ffff33","#a65628","#f781bf"],9:["#e41a1c","#377eb8","#4daf4a","#984ea3","#ff7f00","#ffff33","#a65628","#f781bf","#999999"]},Set2:{3:["#66c2a5","#fc8d62","#8da0cb"],4:["#66c2a5","#fc8d62","#8da0cb","#e78ac3"],5:["#66c2a5","#fc8d62","#8da0cb","#e78ac3","#a6d854"],6:["#66c2a5","#fc8d62","#8da0cb","#e78ac3","#a6d854","#ffd92f"],7:["#66c2a5","#fc8d62","#8da0cb","#e78ac3","#a6d854","#ffd92f","#e5c494"],8:["#66c2a5","#fc8d62","#8da0cb","#e78ac3","#a6d854","#ffd92f","#e5c494","#b3b3b3"]},Set3:{3:["#8dd3c7","#ffffb3","#bebada"],4:["#8dd3c7","#ffffb3","#bebada","#fb8072"],5:["#8dd3c7","#ffffb3","#bebada","#fb8072","#80b1d3"],6:["#8dd3c7","#ffffb3","#bebada","#fb8072","#80b1d3","#fdb462"],7:["#8dd3c7","#ffffb3","#bebada","#fb8072","#80b1d3","#fdb462","#b3de69"],8:["#8dd3c7","#ffffb3","#bebada","#fb8072","#80b1d3","#fdb462","#b3de69","#fccde5"],9:["#8dd3c7","#ffffb3","#bebada","#fb8072","#80b1d3","#fdb462","#b3de69","#fccde5","#d9d9d9"],10:["#8dd3c7","#ffffb3","#bebada","#fb8072","#80b1d3","#fdb462","#b3de69","#fccde5","#d9d9d9","#bc80bd"],11:["#8dd3c7","#ffffb3","#bebada","#fb8072","#80b1d3","#fdb462","#b3de69","#fccde5","#d9d9d9","#bc80bd","#ccebc5"],12:["#8dd3c7","#ffffb3","#bebada","#fb8072","#80b1d3","#fdb462","#b3de69","#fccde5","#d9d9d9","#bc80bd","#ccebc5","#ffed6f"]},Default:{36:["#ff0000","#0000ff","#00ff00","#ffff00","#00ffff","#ff00ff","#993300","#000080","#808000","#ff6600","#008080","#660066","#ff99cc","#666699","#333300","#ffcc99","#ccffff","#9999ff","#ff8080","#3366ff","#339966","#ffcc00","#00ccff","#d02090","#993366","#0066cc","#99cc00","#ff9900","#33cccc","#cc99ff","#800000","#333399","#008000","#ffffcc","#99ccff","#800080"]},Basic:{24:["#0000ff","#ff004d","#ffbf00","#74ff00","#a400ff","#ff7400","#ffff00","#00ffff","#ff0000","#ffd300","#3d00ff","#00ff00","#ff00ff","#ff9200","#d3ff00","#0090ff","#6d00ff","#ff4900","#ffe800","#00ff92","#ff0090","#ffaa00","#aaff00","#004dff"]},Light:{24:["#6565ff","#ff6593","#ffd865","#abff65","#c865ff","#ffab65","#ffff65","#65ffff","#ff6565","#ffe565","#8965ff","#65ff65","#ff65ff","#ffbd65","#e5ff65","#65bcff","#a765ff","#ff9165","#fff165","#65ffbd","#ff65bc","#ffcc65","#ccff65","#6593ff"]},Favorite:{1:["#ff0000"],2:["#ff0000","#00ffff"],3:["#ff0000","#00ff00","#0000ff"],4:["#ff0000","#80ff00","#00ffff","#8000ff"],5:["#ff0000","#bfff00","#00ff80","#0040ff","#ff00ff"],6:["#ff0000","#ffff00","#00ff00","#00ffff","#0000ff","#ff00ff"],8:["#ff0000","#ffbf00","#80ff00","#00ff40","#00ffff","#0040ff","#8000ff","#ff00bf"],10:["#ff0000","#ff8000","#ffff00","#80ff00","#00ff00","#00ff80","#00ffff","#0080ff","#0000ff","#8000ff"],12:["#ff0000","#ff8000","#ffff00","#80ff00","#00ff00","#00ff80","#00ffff","#0080ff","#0000ff","#8000ff","#ff00ff","#ff0080"],24:["#ff0000","#ff4000","#ff8000","#ffbf00","#ffff00","#bfff00","#80ff00","#40ff00","#00ff00","#00ff40","#00ff80","#00ffbf","#00ffff","#00bfff","#0080ff","#0040ff","#0000ff","#4000ff","#8000ff","#bf00ff","#ff00ff","#ff00bf","#ff0080","#ff0040"]},Pastel:{24:["#b5b5ff","#ffb5cb","#ffedb5","#d7ffb5","#e5b5ff","#ffd7b5","#ffffb5","#b5ffff","#ffb5b5","#fff2b5","#c7b5ff","#b5ffb5","#ffb5ff","#ffdfb5","#f2ffb5","#b5dfff","#d5b5ff","#ffcab5","#fff8b5","#b5ffdf","#ffb5df","#ffe6b5","#e6ffb5","#b5cbff"]},Balanced:{20:["#fe296c","#487eb6","#a7ce31","#f8cc03","#ff8c02","#699696","#b77844","#83acd0","#c2e076","#fadc5a","#ff549f","#ffaf54","#9ab8b7","#d2a683","#3d699b","#87ac22","#cda908","#d02158","#d07300","#567676"]},Rpalette:{8:["#000000","#ff0000","#00cd00","#0000ff","#00ffff","#ff00ff","#ffff00","#bebebe"]},RlatticeBackground:{7:["#ffe5cc","#ccffcc","#ccffff","#cce6ff","#ffccff","#ffcccc","#ffffcc"]},RlatticeShingle:{7:["#ff7f00","#00ff00","#00ffff","#0080ff","#ff00ff","#ff0000","#ffff00"]},RlatticeLine:{7:["#0080ff","#ff00ff","#006400","#ff0000","#ffa500","#00ff00","#a52a2a"]},RlatticePolygon:{7:["#ccffff","#ffccff","#ccffcc","#ffe5cc","#cce6ff","#ffffcc","#ffcccc"]},Bootstrap:{1:["#337ab7"],2:["#337ab7","#d9534f"],3:["#337ab7","#5cb85c","#d9534f"],4:["#337ab7","#5cb85c","#f0ad4e","#d9534f"],5:["#337ab7","#5cb85c","#5bc0de","#f0ad4e","#d9534f"],6:["#337ab7","#5cb85c","#9370db","#5bc0de","#f0ad4e","#d9534f"],7:["#337ab7","#5cb85c","#d9534f","#f0ad4e","#5bc0de","#84fe83","#ff9976"],8:["#337ab7","#5cb85c","#d9534f","#f0ad4e","#5bc0de","#84fe83","#ff9976","#c86727"]},ColorSpectrum:{1:[]}};this.getColorSchemes=function(){return this.sortObject(this.colorSchemes)};this.getHexColor=function(a){var b=/^#?[0-9a-fA-F]{6}$/i;if(b.test(a)){return a.substring(a.length-6,a.length)}else{var c=a.toLowerCase();if(this.colorNames.hasOwnProperty(c)){return this.colorNames[c]}else{throw new Error(a+" is not a valid color.")}}};this.getColorForValue=function(a,c){if(!a){a=this.meta.def.colorBrew}for(var d=0;d<a.breaks.length;d++){if(a.breaks[d]>=c){return a.colors[d]}}return a.colors[a.colors.length-1]};this.setColorForValues=function(a,d){var g=this;var c=function(l){var j=function(t,q){var n=a.grads[l];var s=n.min;var y=n.max;var p=n.scol.substring(t,q);var z=n.ecol.substring(t,q);var v=d<s?s:d>y?y:d;var i=y-s;var w=parseInt(p,16);var m=parseInt(z,16);var u=(m-w)/i;var o=Math.round(u*(v-s)+w);var x=o.toString(16);return x.length==1?"0"+x:x};var k=j(0,2);var h=j(2,4);var b=j(4,6);return g.hexToRgb("#"+k+h+b)};if(!a){a=this.meta.def.colorBrew}if(a.length==1){return c(0)}else{var f=(a.max-a.min)/a.grads.length;var e=Math.min(Math.floor((Math.max(d,a.min)-a.min)/f),a.grads.length-1);return c(e)}};this.getColorBrew=function(K,B,E,f,e){var g=K||this.colorSpectrum;if(B!=null&&E!=null&&B==E){E+=0.1}var F=B!=null?B:this.minData!=null?this.minData:0;var q=E!=null?E:this.maxData!=null?this.maxData:100;var I=this.setMinX!=null?this.setMinX:null;var w=this.setMaxX!=null?this.setMaxX:null;var C,u;var L=[];if(f==null){zero=(F+q)/2}else{zero=f;var C=f-F;var u=q-f;if(C>u){q=f+C}else{F=f-u}}var t=this[this.axisAlgorithm](Math.min(I||F,w||q),Math.max(I||F,w||q),5,this.axisWilkinsonLoose);var G=(t[t.length-1]-t[0])/(g.length-1);var a=this.getAxisDecimals(t[1]-t[0]);var c=this.getMaxText(t);var H=this.measureText(c.toString(),this.font);var o=t[t.length-1]-t[0];var d=o/this.colorSpectrumNumber;if(e&&e.length>1&&e.length==g.length){for(var D=0;D<e.length;D++){e[D]=Number(e[D])}e=e.sort(function(l,i){return l-i});var x=t[0];var A=Math.ceil((this.colorSpectrumNumber-1)/g.length);for(var D=0;D<e.length;D++){var m=e[D];var J=this.seq(x,m,false,A);L=L.concat(J);var k=L.length-1;x=m+(L[k]-L[k-1])}}else{L=this.seq(t[0],t[t.length-1],false,this.colorSpectrumNumber)}while(L.length<this.colorSpectrumNumber){L.push(t[t.length-1])}var y={scol:this.getHexColor(g[0]),ecol:this.getHexColor(g[1]),min:t[0],max:t[0]+G};var j={spectrum:g,stops:e,z:f,colors:[],legend:[],grads:[y],rmin:F,rmax:q,min:t[0],max:t[t.length-1],range:o,zero:zero,vals:t,incr:G,decs:a,breaks:L,maxLevLen:H,maxLevChr:c.toString().length,maxLevStr:c};for(var D=1;D<g.length-1;D++){y={scol:this.getHexColor(g[D]),ecol:this.getHexColor(g[D+1]),min:t[0]+(G*D),max:t[0]+(G*(D+1))};j.grads.push(y)}var h=t[0];for(var D=0;D<this.colorSpectrumNumber;D++){j.colors.push(this.setColorForValues(j,h));h+=d}for(var D=0;D<this.colorSpectrumNumber;D++){h=L[D];j.legend.push(this.setColorForValues(j,h))}return j};this.setColorBrew=function(b){if(!this.meta.def.colorBrew||b){if(this.meta.vals.colors){this.meta.vals.colors={}}if(this.heatmapAutoAdjust||!this.meta.def.colorBrew){this.meta.def.colorBrew=this.getColorBrew(this.colorSpectrum,this.minData,this.maxData,this.colorSpectrumZeroValue,this.colorSpectrumBreaks)}else{var a=this.meta.def.colorBrew;this.meta.def.colorBrew=this.getColorBrew(this.colorSpectrum,a.rmin,a.rmax,a.z,a.stops)}}};this.validateUserColors=function(){var a=[];for(var b=0;b<this.colors.length;b++){a.push(this.validateColor(this.colors[b]))}if(a.length>0){this.colors=a}};this.validateUserColors()};CanvasXpress.prototype.initAttributes=function(){this.setStyle=function(d,c,e){var a=this.isHighlightCanvas?this.meta.canvas.ctx2:this.meta.canvas.ctx;d=this.validateColor(d);if(this.transparency!=null){d=this.addColorTransparency(d,this.transparency)}a.fillStyle=d;a.strokeStyle=d;a.lineWidth=c?c:this.outlineWidth;a.lineCap=e?e:this.capType;this.setShadow(true)};this.setClipArea=function(a){var c=this.isHighlightCanvas?this.meta.canvas.ctx2:this.meta.canvas.ctx;c.save();c.strokeStyle="rgba(255,255,255,0)";if(a){c.rect(a[0],a[1],a[2]-a[0],a[3]-a[1])}else{c.rect(this.marginLeft+this.offsetX+this.left,this.marginTop+this.offsetY+this.top,this.x,this.y+1)}c.clip()};this.resetClipArea=function(){var a=this.isHighlightCanvas?this.meta.canvas.ctx2:this.meta.canvas.ctx;a.restore()};this.resetStyle=function(){this.setShadow(false)};this.drawArrowHead=function(H,g,F,d,G,s,e,c,n,k){var B=this.isHighlightCanvas?this.meta.canvas.ctx2:this.meta.canvas.ctx;var D=function(J,M,f,N){var w=[];for(var K=0;K<J.length;K++){w.push([(J[K][0]*Math.cos(M))-(J[K][1]*Math.sin(M)),(J[K][0]*Math.sin(M))+(J[K][1]*Math.cos(M))])}var L=[];for(var K=0;K<w.length;K++){L.push([w[K][0]+f,w[K][1]+N])}return L};var y=this.arrowPointSize;var h=Math.max((y/2)-1,1);var v=s?s/2:this.outlineWidth/2;var x=n?[[0,-y],[0,y]]:[[Math.floor((y/2.5)),0],[-y,-h*s],[-y,h*s]];var u=F-H;var q=d-g;if(e){if(e=="Y"){if(Math.abs(q)>Math.abs(u)){u=0}else{u=F>H?this.arrowPointSize:-this.arrowPointSize}}else{if(Math.abs(u)>Math.abs(q)){q=0}else{q=d>g?this.arrowPointSize:-this.arrowPointSize}}}else{if(c){var p=this.lineLength(H,g,F,d);var I=this.shortenLine(H,g,F,d,0,p/2,"line");var o=I[2];var E=I[3];var A=p/2;var j=c/A;var z=F>H?Math.asin((E-g)/A):Math.asin(-(E-g)/A);var a=k?z+(Math.PI/20):z-(Math.PI/20);if(F>H){H=o+A*Math.cos(a-j);g=E+A*Math.sin(a-j);F=o+A*Math.cos(z-j);d=E+A*Math.sin(z-j)}else{H=o+A*Math.cos((a-j)+Math.PI);g=E+A*Math.sin((a-j)+Math.PI);F=o+A*Math.cos((z-j)+Math.PI);d=E+A*Math.sin((z-j)+Math.PI)}u=F-H;q=d-g}}var m=D(x,Math.atan2(q,u),F,d);this.setStyle(G,s);B.beginPath();B.moveTo(m[0][0],m[0][1]);for(var C=1;C<m.length;C++){if(!isNaN(m[C][0])&&!isNaN(m[C][1])){B.lineTo(m[C][0],m[C][1])}}if(!n){if(!isNaN(m[0][0])&&!isNaN(m[0][1])){B.lineTo(m[0][0],m[0][1])}B.closePath();B.fill()}else{B.closePath();B.stroke()}this.resetStyle()};this.setShadow=function(c){if(this.showShadow){var a=this.isHighlightCanvas?this.meta.canvas.ctx2:this.meta.canvas.ctx;if(c){a.shadowOffsetX=this.shadowOffsetX;a.shadowOffsetY=this.shadowOffsetY;a.shadowBlur=this.shadowBlur;a.shadowColor=this.shadowColor}else{a.shadowOffsetX=0;a.shadowOffsetY=0;a.shadowBlur=0;a.shadowColor=this.background}}};this.validateNumbers=function(c){for(var d=0;d<c.length;d++){if(isNaN(c[d])){return false}}return true};this.lineTo=function(d,f,c,e){if(d==c){d=(((d+0.5)<<1)>>1)+0.5;c=d}else{if(f==e){f=(((f+0.5)<<1)>>1)+0.5;e=f}}var a=this.isHighlightCanvas?this.meta.canvas.ctx2:this.meta.canvas.ctx;a.moveTo(d,f);a.lineTo(c,e);a.stroke()};this.setClipBoundaries=function(a){if(a&&a.length==4){l=a[0];t=a[1];r=l+a[2];b=t+a[3]+1}else{l=this.marginLeft+this.offsetX+this.left;t=this.marginTop+this.offsetY+this.top;r=l+this.x;b=t+this.y+1}return[l,t,r,b]};this.clip=function(v,f,k){var d,c,p,n,j,o,v;var q,e,a,m;var u=[];if(!k){k=this.setClipBoundaries()}var e=k[0];var q=k[1];var a=k[2];var m=k[3];switch(v){case"path":u[0]=[];u[1]=[];for(var g=0;g<f[0].length;g++){c=f[0][g];n=f[1][g];if(c<e||c>a){c=null}if(n<q||n>m){n=null}u[0].push(c);u[1].push(n)}break;case"box":case"rect":case"rectangle":case"rect2":case"rect3":case"roundrect":d=this.parseInt(f[0]-(f[2]/2));p=this.parseInt(f[1]-(f[3]/2));c=this.parseInt(d+f[2]);n=this.parseInt(p+f[3]);if(c>d){if(n>p){if(d>a+this.outlineWidth||p>m+this.outlineWidth||c<e||n<q){return false}if(d<e){d=e}if(c>a){c=a}if(p<q){p=q}if(n>m){n=m}}else{if(d>a+this.outlineWidth||n>m+this.outlineWidth||c<e||p<q){return false}if(d<e){d=e}if(c>a){c=a}if(p>m){p=m}if(n<q){n=q}}}else{if(n>p){if(c>a+this.outlineWidth||p>m+this.outlineWidth||d<e||n<q){return false}if(d>a){d=a}if(c<e){c=e}if(p<q){p=q}if(n>m){n=m}}else{if(c>a+this.outlineWidth||n>m+this.outlineWidth||d<e||p<q){return false}if(d>a){d=a}if(c<e){c=e}if(p>m){p=m}if(n<q){n=q}}}u=[d,p,c-d,n-p];break;case"poly":break;case"circle":case"sphere":case"square":case"triangle":case"triangle2":case"equilateral":case"equilateral2":case"diamond":case"rhombus":case"hexagon":case"octagon":case"oval":case"oval2":case"oval3":case"arc":case"arc2":case"arc3":case"ellipse":case"ellipse2":case"ellipse3":case"plus":case"minus":case"mdavid":case"star":case"pie":case"pie0":case"pie1":case"pie2":case"pie3":case"pie4":case"pie5":case"pie6":case"pie7":case"pie8":case"pie9":case"pacman":case"pacman2":d=parseInt(f[0]);p=parseInt(f[1]);if(d>a||d<e||p<q||p>m){return false}u=[d,p];break;case"line":d=parseFloat(f[0]);p=parseFloat(f[1]);c=parseFloat(f[2]);n=parseFloat(f[3]);if(d==c){if(d<e||d>a){return false}else{if(p>n){if(p<q){return false}else{if(p>m){p=m}}if(n>m){return false}else{if(n<q){n=q}}}else{if(p>m){return false}else{if(p<q){p=q}}if(n<q){return false}else{if(n>m){n=m}}}}}else{if(p==n){if(p<q||p>m){return false}else{if(d>c){if(d<e){return false}else{if(d>a){d=a}}if(c>a){return false}else{if(c<e){c=e}}}else{if(d>a){return false}else{if(d<e){d=e}}if(c<e){return false}else{if(c>a){c=a}}}}}else{if(d>c){if(d<e||c>a){return false}else{if(p>n){if(p<q||n>m){return false}else{j=p-n;o=d-c;if(d>a){p-=(d-a)*j/o;d=a}if(p>m){d-=(p-m)*o/j;p=m}if(c<e){n+=(e-c)*j/o;c=e}if(n<q){c+=(q-n)*o/j;n=q}}}else{if(n<q||p>m){return false}else{j=n-p;o=d-c;if(d>a){p+=(d-a)*j/o;d=a}if(p<q){d-=(q-p)*o/j;p=q}if(c<e){n-=(e-c)*j/o;c=e}if(n>m){c+=(n-m)*o/j;n=m}}}}}else{if(c<e||d>a){return false}else{if(p>n){if(p<q||n>m){return false}else{j=p-n;o=c-d;if(d<e){p-=(e-d)*j/o;d=e}if(p>m){d+=(p-m)*o/j;p=m}if(c>a){n+=(c-a)*j/o;c=a}if(n<q){c-=(q-n)*o/j;n=q}}}else{if(n<q||p>m){return false}else{j=n-p;o=c-d;if(d<e){p+=(e-d)*j/o;d=e}if(p<q){d+=(q-p)*o/j;p=q}if(c>a){n-=(c-a)*j/o;c=a}if(n>m){c-=(n-m)*o/j;n=m}}}}}}}u=[d,p,c,n];break;default:return false}return u};this.errorBar=function(g,i,f,h,d,j,a){if(this.showErrorBars&&this.validateNumbers([d])){var e=this.drawLine("line",g,i,f,h,j,false,false,false,false,true);if(a!=null){this.appendArea(a)}if(Math.abs(d)>this.errorBarsWidth){if(d>0){this.drawLine("line",f,h-d/2,f,h+d/2,j,false,false,false,false,true)}else{this.drawLine("line",f-d/2,h,f+d/2,h,j,false,false,false,false,true)}if(a!=null){this.appendArea(a)}}return e}};this.drawElbowLine=function(n,A,g,y,d,z,k,v,o,B,D,E,u){if(u&&this.isArray(u)&&u.length>0){var m=2;var a,h,j;if(n.match(/^arrowheadsquaretail/i)){a=n.replace(/arrowhead/i,"");h=n.replace(/arrowheadsquaretail/i,"");j=n.replace(/squaretail/i,"")}else{if(n.match(/^squaretailarrowhead/i)){a=n.replace(/squaretail/i,"");h=n.replace(/squaretailarrowhead/i,"");j=n.replace(/arrowhead/i,"")}else{if(n.match(/^arrowtailsquarehead/i)){a=n.replace(/arrowtail/i,"");h=n.replace(/arrowtailsquarehead/i,"");j=n.replace(/squarehead/i,"")}else{if(n.match(/^squareheadarrowtail/i)){a=n.replace(/squarehead/i,"");h=n.replace(/squareheadarrowtail/i,"");j=n.replace(/arrowtail/i,"")}else{if(n.match(/^arrowhead/i)){a=n.replace(/arrowhead/i,"");h=a;j=n}else{if(n.match(/^squarehead/i)){a=n.replace(/squarehead/i,"");h=a;j=n}else{if(n.match(/^arrowtail/i)){a=n;h=n.replace(/arrowtail/i,"");j=h}else{if(n.match(/^squaretail/i)){a=n;h=n.replace(/squaretail/i,"");j=h}else{if(n.match(/^arrow/i)){a=n.replace(/arrow/i,"arrowHead");h=n.replace(/arrow/i,"");j=n.replace(/arrow/i,"arrowTail")}else{if(n.match(/^square/i)){a=n.replace(/square/i,"squareHead");h=n.replace(/square/i,"");j=n.replace(/square/i,"squareTail")}}}}}}}}}}var C=[];C.push(this.drawLine(a,A,g,u[0][0],u[0][1],z,k,v,o,false,D,E));C.push(["rect",u[0][0]-(m/2),u[0][1]-(m/2),u[0][0]+(m/2),u[0][1]+(m/2)]);for(var x=1;x<u.length;x++){C.push(this.drawLine(h,u[x-1][0],u[x-1][1],u[x][0],u[x][1],z,k,v,false,false,D,E));C.push(["rect",u[x][0]-(m/2),u[x][1]-(m/2),u[x][0]+(m/2),u[x][1]+(m/2)])}C.push(this.drawLine(j,u[u.length-1][0],u[u.length-1][1],y,d,z,k,v,false,B,D,E));return C}else{return this.drawLine(n,A,g,y,d,z,k,v,false,B,D,E)}};this.drawLine=function(T,E,a,B,ak,af,S,Y,V,ag,ah,aj,W){this.functionCaller="drawLine";this.functionCallerParams=[T,E,a,B,ak,af,S,Y,V,ag,ah,aj||this.setClipBoundaries(),W];var F=this.isHighlightCanvas?this.meta.canvas.ctx2:this.meta.canvas.ctx;var ab;var K=[];var Q=false;var x=false;var v=false;var ac=this.lineWidthEvent;var P=this;var d=function(){var c;c=E;E=B;B=c;c=a;a=ak;ak=c};var G=function(){if(E==B&&a!=ak){return["poly",E-ac,a,E+ac,a,B+ac,ak,B-ac,ak]}else{if(a==ak&&E!=B){return["poly",E,a-ac,B,a-ac,B,ak+ac,E,ak+ac]}else{var c=P.parallelLinePoints(E,a,B,ak,ac);return["poly",c[0],c[1],c[2],c[3],c[6],c[7],c[4],c[5]]}}};var j=function(){var c=[];if(T.match(/dashed/i)){c=[P.dashLength,P.dashLength]}else{if(T.match(/dotted/i)){c=[P.dotLength,P.dotLength]}}F.setLineDash(c)};var N=function(){F.setLineDash([])};if(W&&this.isArray(W)&&W.length>0){return this.drawElbowLine(T,E,a,B,ak,af,S,Y,V,ag,ah,aj,W)}else{if(T=="spline"){if(E.length<3){return E.length<2?false:this.drawLine("line",E[0],a[0],E[1],a[1],af,S,Y,V,ag,ah,aj)}var U=[];var ai=[];var X=[];var aa=0;K=["poly"];for(var ae=0;ae<E.length;ae++){if(this.validateNumbers([E[ae],a[ae]])){ai.push(E[ae],a[ae]);K.push(E[ae],a[ae]-2);X.push(a[ae]+2,E[ae]);aa+=2}else{return false}}K=K.concat(X.reverse());this.setStyle(af,S,Y);for(var ae=0;ae<aa-4;ae+=2){U=U.concat(this.splineControlPoint(ai[ae],ai[ae+1],ai[ae+2],ai[ae+3],ai[ae+4],ai[ae+5]))}F.beginPath();F.moveTo(ai[0],ai[1]);F.quadraticCurveTo(U[0],U[1],ai[2],ai[3]);for(var ae=2;ae<aa-5;ae+=2){F.bezierCurveTo(U[2*ae-2],U[2*ae-1],U[2*ae],U[2*ae+1],ai[ae+2],ai[ae+3])}F.moveTo(ai[aa-2],ai[aa-1]);F.quadraticCurveTo(U[2*aa-10],U[2*aa-9],ai[aa-4],ai[aa-3]);F.stroke();this.resetStyle();return K}else{if(T=="arch"){if(E.length!=3||a.length!=3){return false}for(var ae=0;ae<E.length;ae++){if(!this.validateNumbers([E[ae],a[ae]])){return false}}K=["poly"];this.setStyle(af,S,Y);F.beginPath();F.moveTo(E[0],a[0]);F.quadraticCurveTo(E[1],a[1],E[2],a[2]);F.stroke();this.resetStyle()}else{if(this.validateNumbers([E,a,B,ak])){if(!V){V=0}if(!ag){ag=0}if(T.match(/bezier/i)){if(T.match(/beziery/i)){ab="bezierLine";x="Y";Q="Y";if(V||ag){if(ak>a){if(a+V>ak-ag){T=T.replace(/beziery/i,"");ab="line";x=false;Q=false}}else{if(a-V<ak+ag){T=T.replace(/beziery/i,"");ab="line";x=false;Q=false}}}}else{ab="bezierLine";x="X";Q="X";if(V||ag){if(B>E){if(E+V>B-ag){T=T.replace(/bezier[x]?/i,"");ab="line";x=false;Q=false}}else{if(E-V<B+ag){T=T.replace(/bezier[x]?/i,"");ab="line";x=false;Q=false}}}}}else{if(T.match(/curved/i)){if(T.match(/curvedc/i)){ab="curvedLine";v=true;Q=true}else{ab="curvedLine";v=true;Q=false}}else{ab="line"}}if((V||ag)){var Z=this.shortenLine(E,a,B,ak,V,ag,T);E=Z[0];a=Z[1];B=Z[2];ak=Z[3]}if(ah){var I=this.clip("line",[E,a,B,ak],aj);if(I){E=I[0];a=I[1];B=I[2];ak=I[3]}else{return false}}j();switch(ab){case"bezierLine":if(E==B||a==ak){return this.drawLine("line",E,a,B,ak,af,S,Y,V,ag,ah,aj)}E=parseInt(E)+0.5;a=parseInt(a)+0.5;B=parseInt(B)+0.5;ak=parseInt(ak)+0.5;Q=Q=="Y"?"Y":"X";var M=B>E?true:false;var m=(E+B)/2;var k=(a+ak)/2;if(M){if(Q=="X"){K=["poly",E,a-2,m+2,a-2,m+2,ak-2,B,ak-2,B,ak+2,m-2,ak+2,m-2,a+2,E,a+2]}else{K=["poly",E-2,a,E-2,k+2,B-2,k+2,B-2,ak,B+2,ak,B+2,k-2,E+2,k-2,E+2,a]}}else{if(Q=="X"){K=["poly",E,a-2,m-2,a-2,m-2,ak-2,B,ak-2,B,ak+2,m+2,ak+2,m+2,a+2,E,a+2]}else{K=["poly",E-2,a,E-2,k-2,B-2,k-2,B-2,ak,B+2,ak,B+2,k+2,E+2,k+2,E+2,a]}}this.setStyle(af,S,Y);F.moveTo(E,a);if(Q=="Y"){F.bezierCurveTo(E,ak,B,a,B,ak)}else{F.bezierCurveTo(B,a,E,ak,B,ak)}F.stroke();this.resetStyle();break;case"curvedLine":var m=12;var u=1;var J=this.lineLength(E,a,B,ak);var D=this.shortenLine(E,a,B,ak,0,J/2,"line");var O=D[2];var C=D[3];var R=J/2;var L=V/R;var H=ag/R;var h=(O-E);var g=(C-a);var A=Q&&E>B?false:!Q&&B>=E?true:Q;var o=B>=E?Math.asin(g/R):Math.asin(-g/R);var ad=o+Math.PI;var z=Math.PI/m;var y=B>=E?0:Math.PI;K=["poly"];for(var ae=u;ae<=m-u;ae++){K.push(O-(R+2)*Math.cos(o+((z*ae))-y));K.push(C-(R+2)*Math.sin(o+((z*ae))-y))}for(var ae=m-u;ae>=u;ae--){K.push(O-(R-2)*Math.cos(o+((z*ae))-y));K.push(C-(R-2)*Math.sin(o+((z*ae))-y))}this.setStyle(af,S,Y);F.beginPath();if(B>=E){F.arc(O,C,R,o-H,ad+L,A)}else{F.arc(O,C,R,o+L,ad-H,A)}F.stroke();this.resetStyle();break;case"line":K=G();this.setStyle(af,S,Y);F.beginPath();this.lineTo(E,a,B,ak);this.resetStyle();break}N();if(T.match(/arrowheadsquaretail|squaretailarrowhead/i)){v=v?ag:false;this.drawArrowHead(E,a,B,ak,af,S,x,v);d();if(T.match(/curve/i)){v=-V}this.drawArrowHead(E,a,B,ak,af,S,x,v,true)}else{if(T.match(/arrowtailsquarehead|squareheadarrowtail/i)){v=v?ag:false;this.drawArrowHead(E,a,B,ak,af,S,x,v,true);d();if(T.match(/curve/i)){v=-V}this.drawArrowHead(E,a,B,ak,af,S,x,v,false,true)}else{if(T.match(/arrowhead/i)){v=v?ag:false;this.drawArrowHead(E,a,B,ak,af,S,x,v)}else{if(T.match(/squarehead/i)){v=v?ag:false;this.drawArrowHead(E,a,B,ak,af,S,x,v,true)}else{if(T.match(/arrowtail/i)){d();if(T.match(/curve/i)){v=-V}this.drawArrowHead(E,a,B,ak,af,S,x,v,false,true)}else{if(T.match(/squaretail/i)){d();if(T.match(/curve/i)){v=-V}this.drawArrowHead(E,a,B,ak,af,S,x,v,true,true)}else{if(T.match(/arrow/i)){v=v?ag:false;this.drawArrowHead(E,a,B,ak,af,S,x,v);d();if(T.match(/curve/i)){v=-V}this.drawArrowHead(E,a,B,ak,af,S,x,v,false,true)}else{if(T.match(/square/i)){v=v?ag:false;this.drawArrowHead(E,a,B,ak,af,S,x,v,true);d();if(T.match(/curve/i)){v=-V}this.drawArrowHead(E,a,B,ak,af,S,x,v,true,true)}}}}}}}}return K}else{return false}}}}};this.createPatterns=function(){var e=this;for(var d=0;d<this.patterns.length;d++){var f=this.patterns[d];var a=this.isHighlightCanvas?this.meta.canvas.ctx2:this.meta.canvas.ctx;if(!CanvasXpress.cachePatterns[f]){var c=new Image();if(this.meta.system.browser=="Firefox"){c.onload=function(){CanvasXpress.cachePatterns[f]=a.createPattern(c,"repeat")};c.src=CanvasXpress.images[f]}else{c.src=CanvasXpress.images[f];CanvasXpress.cachePatterns[f]=a.createPattern(c,"repeat")}}}};this.sphere=function(g,f,e,o,m,h,J,I,H){var d=Math.sin(J);var E=Math.cos(J);var c=Math.sin(I);var C=Math.cos(I);var a=Math.sin(H);var A=Math.cos(H);var G=function(j){var k=j.y;j.y=(k*E)+(j.z*d*-1);j.z=(k*d)+(j.z*E);var i=j.x;j.x=(i*C)+(j.z*c*-1);j.z=(i*c)+(j.z*C);var i=j.x;j.x=(i*A)+(j.y*a*-1);j.y=(i*a)+(j.y*A)};var n=[];var q=Math.PI/12;var x=Math.PI*2;var v=Math.PI/2;for(var F=1;F>=-1;F-=2){for(var D=0;D<v;D+=q){var z=Math.cos(D)*o;var s=Math.cos(D)*h;var u=Math.sin(D)*m*F*-1;for(var B=0;B<x;B+=q){var w={x:(Math.cos(B)*z),y:u,z:(Math.sin(B)*s)};G(w);w.x+=g;w.y+=f;w.z+=e;if(F>0){n.push([w.x,w.y,w.z])}else{n.unshift([w.x,w.y,w.z])}}}}return n};this.polygon=function(m,k,g,e,d,a,i,h,j){return this.drawShape("polygon",m,k,false,false,g,e,d,a,i,h,j)};this.circle=function(q,n,s,g,i,e,d,a,k,j,m){return this.drawShape("circle",q,n,s,g,i,e,d,a,k,j,m)};this.rectangle=function(q,n,s,g,i,e,d,a,k,j,m){return this.drawShape("rectangle",q+(s/2),n+(g/2),s,g,i,e,d,a,k,j,m)};this.roundRectangle=function(q,n,s,g,i,e,d,a,k,j,m){return this.drawShape("roundrect",q+(s/2),n+(g/2),s,g,i,e,d,a,k,j,m)};this.drawShapeSetShapeStyle=function(k,j,m,e,g,d,c,a,i){var n=this.isHighlightCanvas?this.meta.canvas.ctx2:this.meta.canvas.ctx;n.translate(k,j);if(a){n.rotate(a)}if(this.transparency!=null){g=this.addColorTransparency(g,this.transparency)}if(this.gradient){if(this.gradientType=="radial"){n.fillStyle=this.getGradient(0,0,Math.max(Math.abs(m),Math.abs(e)),g)}else{n.fillStyle=this.getGradient(0,0,m,e,g)}}else{if(c){switch(c){case"closed":case"solid":n.fillStyle=g;break;case"open":break;default:n.fillStyle=CanvasXpress.cachePatterns[c]?CanvasXpress.cachePatterns[c]:g;break}}else{n.fillStyle=g}}n.strokeStyle=d?d:this.foreground;n.lineWidth=i?i:this.outlineWidth;n.lineJoin=this.joinType;this.setShadow(true)};this.drawShapeDraw=function(e,d){var c=this.isHighlightCanvas?this.meta.canvas.ctx2:this.meta.canvas.ctx;if(e&&e.length>1){var a=e.shift();while(a[0]==null||a[1]==null){a=e.shift()}c.beginPath();c.moveTo(a[0]+0.5,a[1]+0.5);while(e.length>0){a=e.shift();while(a[0]==null||a[1]==null){a=e.shift()}c.lineTo(a[0]+0.5,a[1]+0.5)}if(!d){c.closePath()}}};this.drawShapeFillStroke=function(c,e,d){var a=this.isHighlightCanvas?this.meta.canvas.ctx2:this.meta.canvas.ctx;if(d&&d=="open"){a.stroke()}else{if(e==c){a.fill()}else{a.stroke();a.fill()}}};this.drawShapeRestore=function(a,e,d){var c=this.isHighlightCanvas?this.meta.canvas.ctx2:this.meta.canvas.ctx;this.setShadow(false);if(d){c.rotate(-d)}c.translate(-a,-e)};this.drawShape=function(V,Q,P,S,ak,al,ab,aa,X,O,aq,at,W,an,T,ao){this.functionCaller="drawShape";this.functionCallerParams=[V,Q,P,S,ak,al,ab,aa,X,O,aq,at||this.setClipBoundaries(),W,an,T,ao];var M,ar,N,j,au,Y,ae;var I=this.isHighlightCanvas?this.meta.canvas.ctx2:this.meta.canvas.ctx;if(aa){switch(aa){case"closed":case"solid":case"open":break;default:var av=aa;aa="closed";this.drawShape(V,Q,P,S,ak,al,al,aa,X,O,aq,at,W,an,T,ao);aa=av;break}}switch(V){case"polygon":case"path":case"spline":case"arch":case"arc2":case"hull":case"confidence":case"violin":var ag=Number.MAX_VALUE;var L=Number.MAX_VALUE*-1;var af=Number.MAX_VALUE;var J=Number.MAX_VALUE*-1;var Z=[];ar=[];M=[];N=["poly"];if(Q.length==P.length){if(V=="spline"&&Q.length<5){return this.drawShape("polygon",Q,P,S,ak,al,ab,aa,X,O,aq,at,W,an,T,ao)}if(V=="arch"&&(Q.length!=6||P.length!=6||S.length!=4||ak==null)){return false}if(V=="path"&&aq){}if(V=="confidence"){if(this.isArray(P[0])){for(var aj=0;aj<Q.length;aj++){if(Q[aj]!=null&&P[aj][0]!=null&&P[aj][1]!=null&&this.validateNumbers([Q[aj],P[aj][0],P[aj][1]])){ag=Math.min(ag,Q[aj]);L=Math.max(L,Q[aj]);af=Math.min(af,Math.min(P[aj][0],P[aj][1]));J=Math.max(J,Math.max(P[aj][0],P[aj][1]));M.push([Q[aj],[P[aj][0],P[aj][1]]]);N.push(Q[aj],P[aj][0]-2);Z.push(P[aj][1]+2,Q[aj])}}Q=(ag+L)/2;P=(af+J)/2;for(var aj=0;aj<M.length;aj++){M[aj][0]-=Q;M[aj][1][0]-=P;M[aj][1][1]-=P;ar.push(M[aj][0],[M[aj][1][0],M[aj][1][1]])}}else{for(var aj=0;aj<P.length;aj++){if(Q[aj][0]!=null&&Q[aj][1]!=null&&P[aj]!=null&&this.validateNumbers([Q[aj][0],Q[aj][1],P[aj]])){ag=Math.min(ag,Math.min(Q[aj][0],Q[aj][1]));L=Math.max(L,Math.max(Q[aj][0],Q[aj][1]));af=Math.min(af,P[aj]);J=Math.max(J,P[aj]);M.push([[Q[aj][0],Q[aj][1]],P[aj]]);N.push(Q[aj][0]-2,P[aj]);Z.push(P[aj],Q[aj][1]+2)}}Q=(ag+L)/2;P=(af+J)/2;for(var aj=0;aj<M.length;aj++){M[aj][0][0]-=Q;M[aj][0][1]-=Q;M[aj][1]-=P;ar.push([M[aj][0][0],M[aj][0][1]],M[aj][1])}}}else{if(V=="arc2"){Z=this.traceArc(Q,P,ak,W,an,true);for(var aj=0;aj<Z.length;aj++){N.push(Z[aj][0],Z[aj][1])}Z=this.traceArc(Q,P,ak-S,W,an);for(var aj=0;aj<Z.length;aj++){N.push(Z[aj][0],Z[aj][1])}}else{if(V=="violin"){if(Q[0].length==P[0].length&&Q[1].length==P[1].length&&Q[0].length==Q[1].length){for(var aj=0;aj<Q[0].length;aj++){if(this.validateNumbers([Q[0][aj],Q[1][aj],P[0][aj],P[1][aj]])){ag=Math.min(ag,Math.min(Q[0][aj],Q[1][aj]));L=Math.max(L,Math.max(Q[0][aj],Q[1][aj]));af=Math.min(af,Math.min(P[0][aj],P[1][aj]));J=Math.max(J,Math.max(P[0][aj],P[1][aj]));M.push([[Q[0][aj],Q[1][aj]],[P[0][aj],P[1][aj]]]);N.push(Q[0][aj],P[0][aj]);Z.push(P[1][aj],Q[1][aj])}}Q=(ag+L)/2;P=(af+J)/2;for(var aj=0;aj<M.length;aj++){M[aj][0][0]-=Q;M[aj][0][1]-=Q;M[aj][1][0]-=P;M[aj][1][1]-=P;ar.push([M[aj][0][0],M[aj][0][1]],[M[aj][1][0],M[aj][1][1]])}N=N.concat(Z.reverse())}else{return false}}else{for(var aj=0;aj<Q.length;aj++){if(Q[aj]&&P[aj]&&this.validateNumbers([Q[aj],P[aj]])){ag=Math.min(ag,Q[aj]);L=Math.max(L,Q[aj]);af=Math.min(af,P[aj]);J=Math.max(J,P[aj]);M.push([Q[aj],P[aj]]);if(V=="spline"){N.push(Q[aj],P[aj]-2);Z.push(P[aj]+2,Q[aj])}else{if(V!="arch"){N.push(Q[aj],P[aj])}}}}if(V=="arch"){Z=this.traceQuadraticCurve(Q[0],P[0],Q[1],P[1],Q[2],P[2],0.25,true);for(var aj=0;aj<Z.length;aj++){N.push(Z[aj][0],Z[aj][1])}Z=this.traceArc(Q[4],P[4],ak,S[2],S[3]);for(var aj=1;aj<Z.length;aj++){N.push(Z[aj][0],Z[aj][1])}Z=this.traceQuadraticCurve(Q[3],P[3],Q[4],P[4],Q[5],P[5],0.25,true);for(var aj=0;aj<Z.length;aj++){N.push(Z[aj][0],Z[aj][1])}Z=this.traceArc(Q[1],P[1],ak,S[0],S[1]);for(var aj=0;aj<Z.length;aj++){N.push(Z[aj][0],Z[aj][1])}}Q=V=="arch"?Q[1]:(ag+L)/2;P=V=="arch"?P[1]:(af+J)/2;for(var aj=0;aj<M.length;aj++){M[aj][0]-=Q;M[aj][1]-=P;ar.push(M[aj][0],M[aj][1])}}}}if(V=="confidence"){N=N.concat(Z.reverse())}else{if(V=="spline"){}}}else{return false}break;default:if(this.validateNumbers([Q,P,S,ak])){if(aq){M=this.clip(V,[Q,P,S,ak],at);if(M){if(M.length==4){S=Math.max(1,M[2]);ak=Math.max(1,M[3]);Q=M[0]+(S/2);P=M[1]+(ak/2)}else{if(M.length==2){Q=M[0];P=M[1]}}}else{return false}}else{S=Math.max(1,S);ak=Math.max(1,ak)}j=S/2;au=ak/2;Y=ak/S;ae=1.5;N=["rect",Q-j,P-au,Q+j,P+au]}else{return false}break}switch(V){case"image":if(T&&(CanvasXpress.cacheImages[this.getFileName(T)]||CanvasXpress.images[T])){N=["rect",Q-(j*this.zoom),P-(au*this.zoom),Q+(j*this.zoom),P+(au*this.zoom)];this.drawShapeSetShapeStyle(Q,P,S,ak,al,ab,aa,X,O);if(CanvasXpress.images[T]){this.drawImage(CanvasXpress.images[T],-j*this.zoom,-au*this.zoom,S*this.zoom,ak*this.zoom)}else{this.drawImage(CanvasXpress.cacheImages[this.getFileName(T)],-j*this.zoom,-au*this.zoom,S*this.zoom,ak*this.zoom)}}else{return this.drawShape("rectangle",Q,P,S,ak,"rgba(0,0,0,0.5)","rgba(0,0,0,0.5)",aa,X,O,aq,at,W,an,T,ao)}break;case"circle":case"sphere":N=["circle",Q,P,S/2];this.drawShapeSetShapeStyle(Q,P,S,ak,al,ab,aa,X,O);I.beginPath();I.arc(0,0,S/2,0,Math.PI*2,true);I.closePath();this.drawShapeFillStroke(al,ab,aa);break;case"box":case"rect":case"rectangle":M=[[-j,-au],[j,-au],[j,au],[-j,au]];this.drawShapeSetShapeStyle(Q,P,S,ak,al,ab,aa,X,O);I.beginPath();I.moveTo(-j+0.5,-au+0.5);I.lineTo(j+0.5,-au+0.5);I.lineTo(j+0.5,au+0.5);I.lineTo(-j+0.5,au+0.5);I.closePath();this.drawShapeFillStroke(al,ab,aa);break;case"rect2":return this.drawShape("rectangle",Q,P,S,S/2,al,ab,aa,X,O,aq,at,W,an,T,ao);break;case"rect3":return this.drawShape("rectangle",Q,P,S,S/3,al,ab,aa,X,O,aq,at,W,an,T,ao);break;case"roundrect":var R=S>ak?ak/4:S/4;this.drawShapeSetShapeStyle(Q,P,S,ak,al,ab,aa,X,O);I.beginPath();I.moveTo(-j,-au+R);I.lineTo(-j,au-R);I.quadraticCurveTo(-j,au,-j+R,au);I.lineTo(j-R,au);I.quadraticCurveTo(j,au,j,au-R);I.lineTo(j,-au+R);I.quadraticCurveTo(j,-au,j-R,-au);I.lineTo(-j+R,-au);I.quadraticCurveTo(-j,-au,-j,-au+R);I.closePath();this.drawShapeFillStroke(al,ab,aa);break;case"square":M=[[-j,-j],[j,-j],[j,j],[-j,j]];this.drawShapeSetShapeStyle(Q,P,S,ak,al,ab,aa,X,O);this.drawShapeDraw(M);this.drawShapeFillStroke(al,ab,aa);break;case"triangle":if(S==ak){return this.drawShape("equilateral",Q,P,S,ak,al,ab,aa,X,O,aq,at,W,an,T,ao)}N=["poly",Q,P-au,Q+j,P+au,Q-j,P+au];M=[[0,-au],[j,au],[-j,au]];this.drawShapeSetShapeStyle(Q,P,S,ak,al,ab,aa,X,O);this.drawShapeDraw(M);this.drawShapeFillStroke(al,ab,aa);break;case"triangle2":if(S==ak){return this.drawShape("equilateral2",Q,P,S,ak,al,ab,aa,X,O,aq,at,W,an,T,ao)}N=["poly",Q,P+au,Q+j,P-au,Q-j,P-au];M=[[0,au],[j,-au],[-j,-au]];this.drawShapeSetShapeStyle(Q,P,S,ak,al,ab,aa,X,O);this.drawShapeDraw(M);this.drawShapeFillStroke(al,ab,aa);break;case"equilateral":var R=S*Math.sqrt(3)/6;var g=R/2;var C=Math.sqrt((R*R)-(g*g));N=["poly",Q,P-R,Q+C,P+g,Q-C,P+g];M=[[0,-au],[j,au],[-j,au]];this.drawShapeSetShapeStyle(Q,P,S,ak,al,ab,aa,X,O);this.drawShapeDraw(M);this.drawShapeFillStroke(al,ab,aa);break;case"equilateral2":var R=S*Math.sqrt(3)/6;var g=R/2;var C=Math.sqrt((R*R)-(g*g));N=["poly",Q,P+R,Q+C,P-g,Q-C,P-g];M=[[0,au],[j,-au],[-j,-au]];this.drawShapeSetShapeStyle(Q,P,S,ak,al,ab,aa,X,O);this.drawShapeDraw(M);this.drawShapeFillStroke(al,ab,aa);break;case"diamond":case"rhombus":N=["poly",Q,P-au,Q+j,P,Q,P+au,Q-j,P];M=[[0,-au],[j,0],[0,au],[-j,0]];this.drawShapeSetShapeStyle(Q,P,S,ak,al,ab,aa,X,O);this.drawShapeDraw(M);this.drawShapeFillStroke(al,ab,aa);break;case"hexagon":var ap=S/3;var q=ap-j;M=[[q,-au],[-q,-au],[j,0],[-q,au],[q,au],[-j,0]];this.drawShapeSetShapeStyle(Q,P,S,ak,al,ab,aa,X,O);this.drawShapeDraw(M);this.drawShapeFillStroke(al,ab,aa);break;case"octagon":var aw=S/4;var ai=ak/4;M=[[-aw,-au],[aw,-au],[j,-ai],[j,ai],[aw,au],[-aw,au],[-j,ai],[-j,-ai]];this.drawShapeSetShapeStyle(Q,P,S,ak,al,ab,aa,X,O);this.drawShapeDraw(M);this.drawShapeFillStroke(al,ab,aa);break;case"oval":this.drawShapeSetShapeStyle(Q,P,S,ak,al,ab,aa,X,O);I.save();I.scale(1,Y);I.beginPath();I.arc(0,0,S/2,0,Math.PI*2,true);I.closePath();I.restore();this.drawShapeFillStroke(al,ab,aa);break;case"oval2":return this.drawShape("oval",Q,P,S,S/2,al,ab,aa,X,O,aq,at,W,an,T,ao);break;case"oval3":return this.drawShape("oval",Q,P,S,S/3,al,ab,aa,X,O,aq,at,W,an,T,ao);break;case"arc":this.drawShapeSetShapeStyle(Q,P,S,ak,al,ab,aa,X,O);I.save();I.scale(1,Y);I.beginPath();I.arc(0,0,S/2,0,Math.PI,true);if(aa!="open"){I.closePath()}I.restore();this.drawShapeFillStroke(al,ab,aa);break;case"arc2":var E=ak*Math.cos(W);var az=ak*Math.sin(W);var D=ak*Math.cos(an);var ax=ak*Math.sin(an);var B=this.shortenLine(0,0,E,az,0,S,"line");var v=this.shortenLine(0,0,D,ax,0,S,"line");this.drawShapeSetShapeStyle(Q,P,S,ak,al,ab,aa,X,O);I.beginPath();I.moveTo(B[2],B[3]);I.lineTo(E,az);I.arc(0,0,ak,W,an,false);I.lineTo(v[2],v[3]);I.arc(0,0,ak-S,an,W,true);I.closePath();this.drawShapeFillStroke(al,ab,aa);break;case"arc3":aa="open";this.drawShapeSetShapeStyle(Q,P,S,ak,al,ab,aa,X,O);I.beginPath();I.arc(0,0,S,W,an,false);this.drawShapeFillStroke(al,ab,aa);break;case"arch":this.drawShapeSetShapeStyle(Q,P,S,ak,al,ab,aa,X,O);I.beginPath();I.moveTo(M[0][0],M[0][1]);I.quadraticCurveTo(M[1][0],M[1][1],M[2][0],M[2][1]);I.arc(0,0,ak,S[3],S[2],true);I.quadraticCurveTo(M[4][0],M[4][1],M[5][0],M[5][1]);I.arc(0,0,ak,S[1],S[0],true);I.closePath();this.drawShapeFillStroke(al,ab,aa);break;case"path":this.drawShapeSetShapeStyle(Q,P,S,ak,al,ab,aa,X,O);this.drawShapeDraw(M,open);this.drawShapeFillStroke(al,ab,aa);break;case"polygon":this.drawShapeSetShapeStyle(Q,P,S,ak,al,ab,aa,X,O);this.drawShapeDraw(M);this.drawShapeFillStroke(al,ab,aa);break;case"spline":var U=[];var ad=[];var F=[];ad.push(ar.shift());ad.push(ar.shift());F.push(ar.pop());F.unshift(ar.pop());var ac=ar.length;for(var aj=0;aj<ac-4;aj+=2){U=U.concat(this.splineControlPoint(ar[aj],ar[aj+1],ar[aj+2],ar[aj+3],ar[aj+4],ar[aj+5]))}this.drawShapeSetShapeStyle(Q,P,S,ak,al,ab,aa,X,O);I.beginPath();I.moveTo(ad[0],ad[1]);I.lineTo(ar[0],ar[1]);I.quadraticCurveTo(U[0],U[1],ar[2],ar[3]);for(var aj=2;aj<ac-5;aj+=2){I.bezierCurveTo(U[2*aj-2],U[2*aj-1],U[2*aj],U[2*aj+1],ar[aj+2],ar[aj+3])}I.quadraticCurveTo(U[2*ac-10],U[2*ac-9],ar[ac-2],ar[ac-1]);I.lineTo(F[0],F[1]);I.lineTo(ad[0],ad[1]);this.drawShapeFillStroke(al,ab,aa);break;case"hull":var ah;var ac=1;var G=[];while(ar.length>1){G.push([ar.shift(),ar.shift()])}var U=this.hullControlPoints(G);var m=[[G[0][0],G[0][1],U[U.length-1][0],U[U.length-1][1],U[0][0],U[0][1],G[1][0],G[1][1]]];for(var aj=1;aj<G.length-1;aj++){m.push([G[aj][0],G[aj][1],U[ac][0],U[ac][1],U[ac+1][0],U[ac+1][1],G[aj+1][0],G[aj+1][1]]);ac+=2}m.push([G[aj][0],G[aj][1],U[ac][0],U[ac][1],U[ac+1][0],U[ac+1][1],G[0][0],G[0][1]]);this.drawShapeSetShapeStyle(Q,P,S,ak,al,ab,aa,X,O);I.beginPath();I.moveTo(m[0][0],m[0][1]);for(var aj=0;aj<m.length;aj++){I.bezierCurveTo(m[aj][2],m[aj][3],m[aj][4],m[aj][5],m[aj][6],m[aj][7])}this.drawShapeFillStroke(al,ab,aa);break;case"violin":var ac=ar.length;var U=[];var K=[];for(var aj=0;aj<ac-4;aj+=2){var ay=(ac-1)-aj;U=U.concat(this.splineControlPoint(ar[aj][0],ar[aj+1][0],ar[aj+2][0],ar[aj+3][0],ar[aj+4][0],ar[aj+5][0]));K=K.concat(this.splineControlPoint(ar[ay-1][1],ar[ay][1],ar[ay-3][1],ar[ay-2][1],ar[ay-5][1],ar[ay-4][1]))}if(this.graphOrientation=="vertical"){for(var aj=0;aj<U.length-1;aj+=2){if(U[aj]>0){U[aj]=0}if(K[aj]<0){K[aj]=0}}}else{for(var aj=1;aj<U.length;aj+=2){if(U[aj]>0){U[aj]=0}if(K[aj]<0){K[aj]=0}}}this.drawShapeSetShapeStyle(Q,P,S,ak,al,ab,aa,X,O);I.beginPath();I.moveTo(ar[0][0],ar[1][0]);I.quadraticCurveTo(U[0],U[1],ar[2][0],ar[3][0]);for(var aj=2;aj<ac-5;aj+=2){I.bezierCurveTo(U[2*aj-2],U[2*aj-1],U[2*aj],U[2*aj+1],ar[aj+2][0],ar[aj+3][0])}I.quadraticCurveTo(U[2*ac-10],U[2*ac-9],ar[ac-2][0],ar[ac-1][0]);I.lineTo(ar[ac-2][1],ar[ac-1][1]);I.quadraticCurveTo(K[0],K[1],ar[ac-4][1],ar[ac-3][1]);for(var aj=2;aj<ac-5;aj+=2){var ay=(ac-1)-aj;I.bezierCurveTo(K[2*aj-2],K[2*aj-1],K[2*aj],K[2*aj+1],ar[ay-3][1],ar[ay-2][1])}I.quadraticCurveTo(K[2*ac-10],K[2*ac-9],ar[0][1],ar[1][1]);I.lineTo(ar[0][0],ar[1][0]);this.drawShapeFillStroke(al,ab,aa);break;case"confidence":var ac=ar.length;var U=[];var K=[];if(this.isArray(ar[0])){for(var aj=0;aj<ac-4;aj+=2){var ay=(ac-1)-aj;U=U.concat(this.splineControlPoint(ar[aj][0],ar[aj+1],ar[aj+2][0],ar[aj+3],ar[aj+4][0],ar[aj+5]));K=K.concat(this.splineControlPoint(ar[ay-1][1],ar[ay],ar[ay-3][1],ar[ay-2],ar[ay-5][1],ar[ay-4]))}this.drawShapeSetShapeStyle(Q,P,S,ak,al,ab,aa,X,O);I.beginPath();I.moveTo(ar[0][0],ar[1]);I.quadraticCurveTo(U[0],U[1],ar[2][0],ar[3]);for(var aj=2;aj<ac-5;aj+=2){I.bezierCurveTo(U[2*aj-2],U[2*aj-1],U[2*aj],U[2*aj+1],ar[aj+2][0],ar[aj+3])}I.quadraticCurveTo(U[2*ac-10],U[2*ac-9],ar[ac-2][0],ar[ac-1]);I.lineTo(ar[ac-2][1],ar[ac-1]);I.quadraticCurveTo(K[0],K[1],ar[ac-4][1],ar[ac-3]);for(var aj=2;aj<ac-5;aj+=2){var ay=(ac-1)-aj;I.bezierCurveTo(K[2*aj-2],K[2*aj-1],K[2*aj],K[2*aj+1],ar[ay-3][1],ar[ay-2])}I.quadraticCurveTo(K[2*ac-10],K[2*ac-9],ar[0][1],ar[1]);I.lineTo(ar[0][0],ar[1]);this.drawShapeFillStroke(al,ab,aa)}else{for(var aj=0;aj<ac-4;aj+=2){var ay=(ac-1)-aj;U=U.concat(this.splineControlPoint(ar[aj],ar[aj+1][0],ar[aj+2],ar[aj+3][0],ar[aj+4],ar[aj+5][0]));K=K.concat(this.splineControlPoint(ar[ay-1],ar[ay][1],ar[ay-3],ar[ay-2][1],ar[ay-5],ar[ay-4][1]))}this.drawShapeSetShapeStyle(Q,P,S,ak,al,ab,aa,X,O);I.beginPath();I.moveTo(ar[0],ar[1][0]);I.quadraticCurveTo(U[0],U[1],ar[2],ar[3][0]);for(var aj=2;aj<ac-5;aj+=2){I.bezierCurveTo(U[2*aj-2],U[2*aj-1],U[2*aj],U[2*aj+1],ar[aj+2],ar[aj+3][0])}I.quadraticCurveTo(U[2*ac-10],U[2*ac-9],ar[ac-2],ar[ac-1][0]);I.lineTo(ar[ac-2],ar[ac-1][1]);I.quadraticCurveTo(K[0],K[1],ar[ac-4],ar[ac-3][1]);for(var aj=2;aj<ac-5;aj+=2){var ay=(ac-1)-aj;I.bezierCurveTo(K[2*aj-2],K[2*aj-1],K[2*aj],K[2*aj+1],ar[ay-3],ar[ay-2][1])}I.quadraticCurveTo(K[2*ac-10],K[2*ac-9],ar[0],ar[1][1]);I.lineTo(ar[0],ar[1][0]);this.drawShapeFillStroke(al,ab,aa)}break;case"ellipse":var a=j*0.5522848;var am=au*0.5522848;this.drawShapeSetShapeStyle(Q,P,S,ak,al,ab,aa,X,O);I.beginPath();I.moveTo(0,au);I.bezierCurveTo(0,au-am,j-a,0,j,0);I.bezierCurveTo(j+a,0,S,au-am,S,au);I.bezierCurveTo(S,au+am,j+a,ak,j,ak);I.bezierCurveTo(j-a,ak,0,au+am,0,au);I.closePath();this.drawShapeFillStroke(al,ab,aa);break;case"ellipse2":return this.drawShape("ellipse",Q,P,S,S/2,al,ab,aa,X,O,aq,at,W,an,T,ao);break;case"ellipse3":return this.drawShape("ellipse",Q,P,S,S/3,al,ab,aa,X,O,aq,at,W,an,T,ao);break;case"plus":M=[[-ae,-au],[ae,-au],[ae,-ae],[j,-ae],[j,ae],[ae,ae],[ae,au],[-ae,au],[-ae,ae],[-j,ae],[-j,-ae],[-ae,-ae],[-ae,-au]];this.drawShapeSetShapeStyle(Q,P,S,ak,al,ab,aa,X,O);this.drawShapeDraw(M);this.drawShapeFillStroke(al,ab,aa);break;case"minus":M=[[-j,-ae],[j,-ae],[j,ae],[-j,ae],[-j,-ae]];this.drawShapeSetShapeStyle(Q,P,S,ak,al,ab,aa,X,O);this.drawShapeDraw(M);this.drawShapeFillStroke(al,ab,aa);break;case"mdavid":var ap=S/3;var A=Math.PI/6;N=["circle",Q,P,S/2];this.drawShapeSetShapeStyle(Q,P,S,ak,al,ab,aa,X,O);I.save();I.scale(0.8,0.8);I.rotate(H*0.45);I.beginPath();I.moveTo(ap,0);for(var aj=0;aj<11;aj++){I.rotate(A);if(aj%2==0){I.lineTo((ap/0.55),0)}else{I.lineTo(ap,0)}}I.closePath();I.restore();this.drawShapeFillStroke(al,ab,aa);break;case"star":var k=(S/4);var H=Math.PI/5;N=["circle",Q,P,S/2];this.drawShapeSetShapeStyle(Q,P,S,ak,al,ab,aa,X,O);I.save();I.scale(0.7,0.7);I.rotate(H*0.45);I.beginPath();I.moveTo(k,0);for(var aj=0;aj<9;aj++){I.rotate(H);if(aj%2==0){I.lineTo((k/0.35),0)}else{I.lineTo(k,0)}}I.closePath();I.restore();this.drawShapeFillStroke(al,ab,aa);break;case"pie":if(typeof(W)=="undefined"){W=0}if(typeof(an)=="undefined"){an=Math.PI*2}this.drawShapeSetShapeStyle(Q,P,S,ak,al,ab,aa,X,O);I.beginPath();I.arc(0,0,S/2,W,an,false);I.lineTo(0,0);I.closePath();this.drawShapeFillStroke(al,ab,aa);break;case"pie0":return this.drawShape("pie",Q,P,S,S/2,al,ab,aa,X,O,aq,at,0,Math.PI/5,T,ao);break;case"pie1":return this.drawShape("pie",Q,P,S,S/2,al,ab,aa,X,O,aq,at,0,Math.PI/3.5,T,ao);break;case"pie2":return this.drawShape("pie",Q,P,S,S/2,al,ab,aa,X,O,aq,at,0,Math.PI/2,T,ao);break;case"pie3":return this.drawShape("pie",Q,P,S,S/2,al,ab,aa,X,O,aq,at,0,Math.PI/1.5,T,ao);break;case"pie4":return this.drawShape("pie",Q,P,S,S/2,al,ab,aa,X,O,aq,at,0,Math.PI,T,ao);break;case"pie5":return this.drawShape("pie",Q,P,S,S/2,al,ab,aa,X,O,aq,at,0,Math.PI*1.2,T,ao);break;case"pie6":return this.drawShape("pie",Q,P,S,S/2,al,ab,aa,X,O,aq,at,0,Math.PI*1.4,T,ao);break;case"pie7":return this.drawShape("pie",Q,P,S,S/2,al,ab,aa,X,O,aq,at,0,Math.PI*1.6,T,ao);break;case"pie8":return this.drawShape("pie",Q,P,S,S/2,al,ab,aa,X,O,aq,at,0,Math.PI*1.8,T,ao);break;case"pie9":return this.drawShape("pie",Q,P,S,S/2,al,ab,aa,X,O,aq,at,0,Math.PI*2,T,ao);break;case"pacman":return this.drawShape("pie",Q,P,S,S/2,al,ab,aa,X,O,aq,at,Math.PI*1/4,Math.PI*7/4,T,ao);break;case"pacman2":return this.drawShape("pie",Q,P,S,S/2,al,ab,aa,X,O,aq,at,Math.PI*5/4,Math.PI*3/4,T,ao);break}this.drawShapeRestore(Q,P,X);return N};this.drawImage=function(c,a,k,j,d,n){var m=this.isHighlightCanvas?this.meta.canvas.ctx2:this.meta.canvas.ctx;try{m.drawImage(c,a,k,j,d)}catch(g){var f=this;setTimeout(function(){f.draw()},100)}};this.drawVideo=function(d,c,e){var f=this;var a=this.isHighlightCanvas?this.meta.canvas.ctx2:this.meta.canvas.ctx;if(d.paused||d.ended){return false}a.drawImage(d,0,0,c,e);this.videoUpdate();setTimeout(function(){f.drawVideo(d,c,e)},50)};this.setGlobalCompositionOperation=function(a){if(!this.meta.system.isIE&&a){this.meta.canvas.ctx.globalCompositeOperation=a}};this.rectangleClear=function(a,f,d,e){var c=this.isHighlightCanvas?this.meta.canvas.ctx2:this.meta.canvas.ctx;c.clearRect(a,f,d,e)};this.translateCanvas=function(a,d){var c=this.isHighlightCanvas?this.meta.canvas.ctx2:this.meta.canvas.ctx;c.translate(a,d)};this.rotateCanvas=function(c){var a=this.isHighlightCanvas?this.meta.canvas.ctx2:this.meta.canvas.ctx;a.rotate(c)};this.scaleCanvas=function(a,d){var c=this.isHighlightCanvas?this.meta.canvas.ctx2:this.meta.canvas.ctx;c.scale(a,d)};this.saveCanvas=function(){var a=this.isHighlightCanvas?this.meta.canvas.ctx2:this.meta.canvas.ctx;a.save()};this.restoreCanvas=function(){var a=this.isHighlightCanvas?this.meta.canvas.ctx2:this.meta.canvas.ctx;a.restore()};this.setLineTypes=function(){var f=["line"];var d=["","dashed","dotted","bezierY","bezierX","curved"];var a=["arrow","arrowHead","arrowTail","arrowHeadSquareTail","arrowTailSquareHead","square","squareHead","squareTail","squareHeadArrowTail","squareTailArrowHead"];for(var e=0;e<a.length;e++){f.push(a[e]+"Line")}for(var e=1;e<d.length;e++){for(var c=0;c<a.length;c++){f.push(d[e]+this.capitalize(a[c])+"Line")}}this.lines=f};this.setAmbiguityCodes=function(){this.ambiguityCodes={"-":["-"],A:["A"],C:["C"],G:["G"],T:["T"],M:["A","C"],R:["A","G"],W:["A","T"],S:["C","G"],Y:["C","T"],K:["G","T"],V:["A","C","G"],H:["A","C","T"],D:["A","G","T"],B:["C","G","T"],N:["A","C","G","T"],X:["A","C","G","T"]}};this.setCodonTable=function(){this.codon={TTT:["F","Phe","Phenylalanine"],TCT:["S","Ser","Serine"],TAT:["Y","Tyr","Tyrosine"],TGT:["C","Cys","Cysteine"],TTC:["F","Phe","Phenylalanine"],TCC:["S","Ser","Serine"],TAC:["Y","Tyr","Tyrosine"],TGC:["C","Cys","Cysteine"],TTA:["L","Leu","Leucine"],TCA:["S","Ser","Serine"],TAA:["*","Stop","Ochre"],TGA:["*","Stop","Opal"],TTG:["L","Leu","Leucine"],TCG:["S","Ser","Serine"],TAG:["*","Stop","Amber"],TGG:["W","Trp","Tryptophan"],CTT:["L","Leu","Leucine"],CCT:["P","Pro","Proline"],CAT:["H","His","Histidine"],CGT:["R","Arg","Arginine"],CTC:["L","Leu","Leucine"],CCC:["P","Pro","Proline"],CAC:["H","His","Histidine"],CGC:["R","Arg","Arginine"],CTA:["L","Leu","Leucine"],CCA:["P","Pro","Proline"],CAA:["Q","Gln","Glutamine"],CGA:["R","Arg","Arginine"],CTG:["L","Leu","Leucine"],CCG:["P","Pro","Proline"],CAG:["Q","Gln","Glutamine"],CGG:["R","Arg","Arginine"],ATT:["I","Ile","Isoleucine"],ACT:["T","Thr","Threonine"],AAT:["N","Asn","Asparagine"],AGT:["S","Ser","Serine"],ATC:["I","Ile","Isoleucine"],ACC:["T","Thr","Threonine"],AAC:["N","Asn","Asparagine"],AGC:["S","Ser","Serine"],ATA:["I","Ile","Isoleucine"],ACA:["T","Thr","Threonine"],AAA:["K","Lys","Lysine"],AGA:["R","Arg","Arginine"],ATG:["M","Met","Methionine"],ACG:["T","Thr","Threonine"],AAG:["K","Lys","Lysine"],AGG:["R","Arg","Arginine"],GTT:["V","Val","Valine"],GCT:["A","Ala","Alanine"],GAT:["D","Asp","Aspartic acid"],GGT:["G","Gly","Glycine"],GTC:["V","Val","Valine"],GCC:["A","Ala","Alanine"],GAC:["D","Asp","Aspartic acid"],GGC:["G","Gly","Glycine"],GTA:["V","Val","Valine"],GCA:["A","Ala","Alanine"],GAA:["E","Glu","Glutamic acid"],GGA:["G","Gly","Glycine"],GTG:["V","Val","Valine"],GCG:["A","Ala","Alanine"],GAG:["E","Glu","Glutamic acid"],GGG:["G","Gly","Glycine"]}};this.setReverseComplement=function(){this.reverseComplement={A:"T",C:"G",G:"C",T:"A",U:"A",Y:"R",R:"Y",W:"W",S:"S",K:"M",M:"K",B:"V",V:"B",D:"H",H:"D",X:"X",N:"N",a:"t",c:"g",g:"c",t:"a",u:"a",y:"r",r:"y",w:"w",s:"s",k:"m",m:"k",b:"v",v:"b",d:"h",h:"d",x:"x",n:"n"," ":" ","-":"-","/":"/","[":"[","]":"]"}};this.initializeAttributes=function(){this.setLineTypes();this.setCodonTable();this.setReverseComplement()};this.initializeAttributes()};CanvasXpress.prototype.initRangeAlgorithms=function(){this.heckbert=function(d,j,a){var c=function(i,l){var n;var o=Math.floor(Math.log(i)/Math.LN10);var m=i/Math.pow(10,o);if(l){if(m<1.5){n=1}else{if(m<3){n=2}else{if(m<7){n=5}else{n=10}}}}else{if(m<1){n=1}else{if(m<2){n=2}else{if(m<5){n=5}else{n=10}}}}return n*Math.pow(10,o)};var h=[];var f=c(j-d,false);var k=c(f/(a-1),true);var b=Math.floor(d/k)*k;var g=Math.ceil(j/k)*k;for(var e=b;e<=g;e+=k){h.push(this.correctPrecisionBug(e))}return h};this.wilkinson=function(c,g,a){var b=function(z,B,A,y){var u=[10,1,5,2,2.5,3,4,1.5,7,6,8,9];var w=B-z;var r=A-1;var o=1-Math.abs(A-y)/y;var D=w/r;var t=Math.floor(Math.log(D)/Math.LN10);var E=Math.pow(10,t);var p=null;for(var C=0;C<u.length;C++){var s=u[C]*E;var F=Math.floor(z/s)*s;var n=F+r*s;if(F<=z&&n>=B){var v=1-(C-(F<=0&&n>=0?1:0))/u.length;var q=(B-z)/(n-F);if(q>0.8){var x=o+v+q;if(p==null||x>p.score){p={lmin:F,lmax:n,lstep:s,score:x}}}}}return p};var h=[];var e=null;var j=[];for(var f=Math.max(Math.floor(a/2),2);f<=Math.ceil(6*a);f++){j.push(f)}for(var f=0;f<j.length;f++){var d=j[f];var l=b(c,g,d,a);if((l!=null&&e==null)||(l&&e&&l.score>e.score)){e=l}}for(var f=e.lmin;f<=e.lmax;f+=e.lstep){h.push(this.correctPrecisionBug(f))}return h};this.wilkinsonExtended=function(a,y,R,C){var A=2.22e-14;var f=function(j,g){for(var c=0;c<g.length;c++){if(j==g[c]){return c}}};var J=function(c,w,m,g,z,Y){var k=w.length;var s=f(c,w);var Z=(g%Y<A||Y-(g%Y)<A)&&g<=0&&z>=0?1:0;return 1-s/(k-1)-m+Z};var K=function(s,m,g){var w=m.length;var k=f(s,m);var c=1;return 1-k/(w-1)-g+c};var h=function(c,i,j,g){return 1-0.5*(Math.pow(i-g,2)+Math.pow(c-j,2))/Math.pow(0.1*(i-c),2)};var r=function(c,k,i){var g=k-c;if(i>g){var j=(i-g)/2;return 1-0.5*(Math.pow(j,2)+Math.pow(j,2))/Math.pow(0.1*g,2)}else{return 1}};var o=function(j,c,i,s,w,q){var n=(j-1)/(q-w);var g=(c-1)/(Math.max(q,s)-Math.min(i,w));return 2-Math.max(n/g,g/n)};var X=function(g,c){return g>=c?2-(g-1)/(c-1):1};var e=[1,5,2,2.5,4,3];var G=[0.25,0.2,0.5,0.05];var P=e.length;var L={score:-2};var H=[];if(a>y){var l=a;a=y;y=l}if(y-a<A){for(var U=0;U<=R;U++){H.push(a)}return H}var T=1;while(T<Number.POSITIVE_INFINITY){for(var U=0;U<P;U++){var N=e[U];var u=K(N,e,T);if((G[0]*u+G[1]+G[2]+G[3]<L.score)){T=Number.POSITIVE_INFINITY;break}var S=2;while(S<Number.POSITIVE_INFINITY){var p=X(S,R);if((G[0]*u+G[1]+G[2]*p+G[3]<L.score)){break}var E=(y-a)/(S+1)/T/N;var F=Math.ceil(Math.log(E)/Math.LN10);while(F<Number.POSITIVE_INFINITY){var D=T*N*Math.pow(10,F);var B=r(a,y,D*(S-1));if((G[0]*u+G[1]*B+G[2]*p+G[3]<L.score)){break}var v=Math.floor(y/D)*T-(S-1)*T;var O=Math.ceil(a/D)*T;if(v>O){F++;continue}for(var x=v;x<=O;x++){var t=x*(D/T);var M=t+D*(S-1);var d=D;var I=J(N,e,T,t,M,d);var W=h(a,y,t,M);var V=o(S,R,a,y,t,M);var b=G[0]*I+G[1]*W+G[2]*V+G[3];if(b>L.score&&(!C||(t<=a&&M>=y))){L={lmin:t,lmax:M,lstep:d,score:b}}}F++}S++}}T++}for(var U=L.lmin;U<=L.lmax;U+=L.lstep){H.push(this.correctPrecisionBug(U))}return H};this.rPretty=function(o,p,r){var a,e,b;var l=[];var q=Math.floor(r)-1;var s=Math.floor(q%3);var g=0.75;var v=1.5;var d=0.5+1.5*v;var f=p-o;if(f==0&&p==0){a=1;e=true;b=1}else{a=Math.max(Math.abs(o),Math.abs(p));b=1+d>=1.5*v+0.5?1/(1+v):1.5/1+d;e=f<(a*b*Math.max(1,q)*1e-7*3)}if(e){if(a>10){a=9+a/10}a=a*g;if(s>1){a/=s}}else{a=f;if(q>1){a/=q}}if(a<20*1e-7){a=20*1e-7}var c=Math.pow(10,Math.floor(Math.log(a)/Math.LN10));var j=c;if((2*c)-a<v*(a-j)){j=2*c;if((5*c)-a<d*(a-j)){j=5*c;if((10*c)-a<v*(a-j)){j=10*c}}}var x=Math.floor(o/j+1e-7);var w=Math.ceil(p/j-1e-7);while(x*j>o+(1e-7*j)){x--}while(w*j<p-(1e-7*j)){w++}var t=Math.floor(0.5+w-x);if(t<s){t=s-t;if(x>=0){w+=t/2;x=x-t/2+t%2}else{x-=t/2;w=w+t/2+t%2}q=s}else{q=t}for(var u=x*j;u<=w*j;u+=j){l.push(this.correctPrecisionBug(u))}return l};this.correctPrecisionBug=function(b){var a=b.toString();if(a.match(/\.\d+00000+\d+$/)){a=a.replace(/00000+\d+$/,"")}else{if(a.match(/\.\d+99999+\d+$/)){a=a.replace(/99999+\d+$/,"9")}}return Number(a)};this.getAxisDecimals1=function(a){return a===0?0:a.toExponential().replace(/e[\+\-0-9]*$/,"").replace(/^0\.0*|\./,"").length};this.getAxisDecimals2=function(b){var a=1000000;var c=(((b*a)-(parseInt(b)*a))/a).toString().replace(/\./,"").length-1;return c};this.getAxisDecimals=function(a){a=this.correctPrecisionBug(a);var b=a===0||a%1===0?0:a.toExponential().replace(/e[\+\-0-9]+$/,"").replace(/^0\.0+|\./,"").length;return Math.min(b,20)}};CanvasXpress.prototype.initPrimitives=function(){this.initText();this.initTime();this.initColor();this.initAttributes();this.initRangeAlgorithms()};CanvasXpress.prototype.initGeneralUtils=function(){this.modifyObjectArray=function(b,f,g,e,h){this.functionCaller="modifyObjectArray";var d=this[g];if(e){var a={};if(this.isArray(b)){for(var c=0;c<b.length;c++){a[b[c]]=true}}else{a[b]=true}for(var c in a){if(this.isInArray(c,d)){d=this.removeFromArray(c,d);delete (a[c])}}for(var c in a){d.push(c)}this[g]=d}else{if(f){var a={};var j=[];if(this.isArray(b)){for(var c=0;c<b.length;c++){a[b[c]]=1}}else{a[b]=1}for(var c=0;c<d.length;c++){if(!a.hasOwnProperty(d[c])){j.push(d[c])}}this[g]=j}else{if(this.isArray(b)){for(var c=0;c<b.length;c++){d.push(b[c])}}else{d.push(b)}}}if(h){this.draw()}};this.getObjectArray=function(b){var d={};if(b&&this.isArray(b)){for(var c=0;c<b.length;c++){d[b[c]]=true}}return d};this.isInArray=function(c,b){return this.isArray(b)?b.indexOf(c)>-1:false};this.removeFromArray=function(e,b){if(this.isArray(b)){var d=[];for(var c=0;c<b.length;c++){if(b[c]!=e){d.push(b[c])}}}return d};this.isArray=function(a){return a&&!a.propertyIsEnumerable("length")&&typeof a==="object"&&typeof a.length==="number"};this.isObject=function(a){return a instanceof Object};this.toArray=function(a){return this.isArray(a)?a:[a]};this.getKeys=function(a){return this.isObject(a)?Object.keys(a):[]};this.getUniqueKeys=function(d){var b=[];var c={};if(this.isArray(d)){d=this.getObjectArray(d)}if(this.isObject(d)){for(var a in d){if(!c.hasOwnProperty(a)){c[a]=true;b.push(a)}}}return b};this.shuffleArray=function(b){for(var d=b.length;d>0;d--){var c=Math.floor(this.random()*d);var a=b[--d];b[d]=b[c];b[c]=a}return b};this.toNumber=function(b){var e=[];var c=this.isArray(b);b=this.toArray(b);for(var d=0;d<b.length;d++){e.push(Number(b[d]))}return c?e:e[0]};this.cloneObject=function(a){if(a==null||typeof(a)!="object"){return a}return JSON.parse(JSON.stringify(a))};this.isSameObject=function(d,c){if(d===c){return true}if(typeof(d)!="object"||typeof(c)!="object"){return false}return JSON.stringify(d)==JSON.stringify(c)};this.isNumber=function(a){return !isNaN(parseFloat(a))&&isFinite(a)};this.isNumeric2DArray=function(a){for(var c=0;c<a.length;c++){for(var b=0;b<a[c].length;b++){if(!this.isNumber(a[c][b])){return false}}}return true};this.isNumeric=function(b,a,e){if(a){for(var d=0;d<this.smpIndices.length;d++){var c=this.smpIndices[d];if(!this.isNumber(b[c])){return false}}}else{if(e){for(var d=0;d<this.varIndices.length;d++){var c=this.varIndices[d];if(!this.isNumber(b[c])){return false}}}else{for(var c=0;c<b.length;c++){if(!this.isNumber(b[c])){return false}}}}return true};this.isEmpty=function(b,a,e){if(a){for(var d=0;d<this.smpIndices.length;d++){var c=this.smpIndices[d];if(b[c]!=""){return false}}}else{if(e){for(var d=0;d<this.varIndices.length;d++){var c=this.varIndices[d];if(b[c]!=""){return false}}}else{for(var c=0;c<b.length;c++){if(b[c]!=""){return false}}}}return true};this.isDate=function(b,a,f){var d=function(g){if(toString.call(g)==="[object Date]"){return true}if(typeof g.replace==="function"){g.replace(/^\s+|\s+$/gm,"")}var h=/(^\d{1,4}[\.|\\/|-]\d{1,2}[\.|\\/|-]\d{1,4})(\s*(?:0?[1-9]:[0-5]|1(?=[012])\d:[0-5])\d\s*[ap]m)?$/;return h.test(g)};if(a){for(var e=0;e<this.smpIndices.length;e++){var c=this.smpIndices[e];if(b[c]&&!d(b[c])){return false}}}else{if(f){for(var e=0;e<this.varIndices.length;e++){var c=this.varIndices[e];if(b[c]&&!d(b[c])){return false}}}else{for(var c=0;c<b.length;c++){if(b[c]&&!d(b[c])){return false}}}}return true};this.isPivotable=function(){var b=this.data.y.vars.length;var c=this.data.x?this.getKeys(this.data.x):[];var a=c.length;return b+a==3};this.pivotMatrix=function(h,f,k,c){var a={};var e=[];var d=[];for(var b=0;b<h.length;b++){if(!a[h[b][f]]){a[h[b][f]]={}}a[h[b][f]][h[b][k]]=h[b][c];if(e.indexOf(h[b][k])==-1){e.push(h[b][k])}}e=this.stringRangeSort(e);var j=[];j.push("Vars");j.push.apply(j,e);d.push(j);for(var g in a){j=[];j.push(g);for(var b=0;b<e.length;b++){j.push(a[g][e[b]]||"")}d.push(j)}return d};this.transposeMatrix=function(a){return a[0].map(function(b,d){return a.map(function(c){return c[d]})})};this.filterNumbers=function(a){var c=[];for(var b=0;b<a.length;b++){if(this.isNumber(a[b])){c.push(a[b])}}return c};this.cleanArray=function(b,a,e){var d=[];if(a){for(var c=0;c<this.smpIndices.length;c++){d.push(b[this.smpIndices[c]])}d=this.filterNumbers(d)}else{if(e){for(var c=0;c<this.varIndices.length;c++){d.push(b[this.varIndices[c]])}d=this.filterNumbers(d)}else{d=this.filterNumbers(b)}}return d};this.cleanArrays=function(e,d,b,j){var h=[];var g=[];if(b){for(var f=0;f<this.smpIndices.length;f++){var c=this.filterNumbers([e[this.smpIndices[f]],d[this.smpIndices[f]]]);if(c.length==2){h.push(e[this.smpIndices[f]]);g.push(d[this.smpIndices[f]])}}}else{if(j){for(var f=0;f<this.varIndices.length;f++){var c=this.filterNumbers([e[this.varIndices[f]],d[this.varIndices[f]]]);if(c.length==2){h.push(e[this.varIndices[f]]);g.push(d[this.varIndices[f]])}}}else{for(var f=0;f<e.length;f++){var c=this.filterNumbers([e[f],d[f]]);if(c.length==2){h.push(e[f]);g.push(d[f])}}}}return[h,g]};this.reverseArray=function(a){tmp=a.reverse();return tmp};this.parseInt=function(a){return((a+0.5)<<1)>>1};this.resetStagingDrawingBuffer=function(){this.stagingDrawingBuffer={len:0,map:[],keys:{},data:[]}};this.addKeyStagingDrawingBuffer=function(f,c,j,d,g){var e=this.parseInt(c)+":"+this.parseInt(j)+":"+this.parseInt(d)+":"+this.parseInt(g);var a=this.stagingDrawingBuffer;if(!a.keys.hasOwnProperty(e)){a.keys[e]=[]}a.keys[e].push(f);a.map.push(e);a.data[f]=[]};this.addDataStagingDrawingBuffer=function(e,g,h,d){var c=this.stagingDrawingBuffer;c.len=e;c.data[e].push([g,h,d])};this.drawDataStagingDrawingBuffer=function(){var o=this;var h=function(c){var b=c.split(":");b[0]=this.parseInt(b[0]);b[1]=this.parseInt(b[1]);b[2]=this.parseInt(b[2]);b[3]=this.parseInt(b[3]);return b[0]+b[2]>0&&b[1]+b[3]>0&&b[0]-b[2]<o.width&&b[1]-b[3]<o.height};var a=0;var r=this.stagingDrawingBuffer;for(var m=0;m<=r.len;m++){var f=r.map[m];var e=r.keys[f].length-1;if(m==r.keys[f][e]&&h(f)){a++;var p=r.data[m];for(var g=0;g<p.length;g++){var q=p[g];if(q[2]){this.addArea(this[q[0]].apply(this,q[1]),q[2])}else{this[q[0]].apply(this,q[1])}}}}this.resetStagingDrawingBuffer()}};CanvasXpress.prototype.initPlotUtils=function(){this.setVideoControls=function(){if(this.isVideo){var b=this;if(typeof _V_=="undefined"||!_V_.autoSetupTimeout){setTimeout(function(){b.setVideoControls()},100)}else{var e=_V_(this.target+"-cX-Video");var a=this.$(this.target+"-cX-Video");if(e&&a){a.style.position="absolute";a.style.background="transparent";this.video=a.childNodes[0];this.video.style.display="none";this.video.style.zIndex=-1;this.video.playbackRate=this.videoPlaybackRate;b.addEvtListener(this.video,"loadeddata",function(){b.addEvtListener(b.video,"play",b.videoPlay,false)},false);if(this.videoAutoplay){e.play();var c=function(){this.play=function(){if(b.video.readyState==4){b.drawVideo(b.video,b.width,b.height);clearInterval(d)}};var d=setInterval(this.play,30)};c.call()}}}}};this.drawLayoutCanvasCompartments=function(){var p=this.canvasBoxColor;var n=this.height;var v=this.width;var i=this.left;var d=this.right;var s=this.bottom;var x=this.top;var k=this.marginLeft;var e=this.marginRight;var u=this.marginBottom;var a=this.marginTop;var q=this.layoutLeft;var m=this.layoutRight;var g=this.layoutBottom;var j=this.layoutTop;var o=this.drawLine;this.rectangle(k+this.offsetX,a+this.offsetY,this.layoutWidth,this.layoutHeight,false,p,"open");o("line",k,0,k,n,p);o("line",q+k,0,q+k,n,p);o("line",0,a,v,a,p);o("line",0,a+j,v,a+j,p);o("line",v-e,0,v-e,n,p);o("line",v-(e+m),0,v-(e+m),n,p);o("line",0,n-u,v,n-u,p);o("line",0,n-(u+g),v,n-(u+g),p);o("line",q+k+i,0,q+k+i,n,p);o("line",0,a+j+x,v,a+j+x,p);o("line",v-(e+m+d),0,v-(e+m+d),n,p);o("line",0,n-(u+g+s),v,n-(u+g+s),p)};this.drawCanvasBox=function(a){if(this.canvasBox&&(this.graphType!="Network"||a)){this.disableGradientTransparencyShadow();this.rectangle(0,0,this.width-1,this.height-1,false,this.canvasBoxColor,"open");this.enableGradientTransparencyShadow()}};this.drawPlotWindow=function(){if(this.backgroundType.match("window")){this.disableGradientTransparencyShadow();var a=this.marginLeft+this.offsetX;var b=this.marginTop+this.offsetY;if(this.backgroundType=="windowGradient2"||this.backgroundType=="windowSolidGradient"){var c;if(this.backgroundWindowGradientOrientation=="horizontal"){c=this.getLinearGradient(a+this.left,b,a+this.left+this.x,b,this.backgroundWindowGradient1Color,this.backgroundWindowGradient2Color)}else{c=this.getLinearGradient(a,b+this.top,a,b+this.top+this.y,this.backgroundWindowGradient1Color,this.backgroundWindowGradient2Color)}this.rectangle(a+this.left,b+this.top,this.x,this.y,c,c)}else{this.rectangle(a+this.left,b+this.top,this.x,this.y,this.backgroundWindow,this.backgroundWindow)}this.enableGradientTransparencyShadow()}};this.validateSegregation=function(){var e="";var b=this.segregateVariablesBy;var d=this.segregateSamplesBy;if(b.length>0){var a=[];for(var c=0;c<b.length;c++){if((this.data.z&&this.data.z.hasOwnProperty(b[c]))||b[c]=="variable"){a.push(b[c])}}b=a}if(d.length>0){var a=[];for(var c=0;c<d.length;c++){if((this.data.x&&this.data.x.hasOwnProperty(d[c]))||d[c]=="sample"){a.push(d[c])}}d=a}if(b.length>0&&d.length>0){if(d.length>1){while(d.length>1){d.pop()}e+="Only one sample segregation when variable segregation is selected\n";e+="segregateSamplesBy was set to: "+d[0]+"\n"}if(b.length>1){while(b.length>1){b.pop()}e+="Only one variable segregation when sample segregation is selected\n";e+="segregateVariblesBy was set to: "+b[0]+"\n"}}else{if(d.length>0){if(d.length>2){while(d.length>2){d.pop()}e+="Maximum of two sample segregations\n";e+="segregateSamplesBy was set to: "+d[0]+","+d[1]+"\n"}}else{if(b.length>0){if(b.length>2){while(b.length>2){b.pop()}e+="Maximum of two variable segregations\n";e+="segregateVariablesBy was set to: "+b[0]+","+b[1]+"\n"}}}}if(e!=""){this.removeMenus();alert(e);return false}return true};this.validateOverlays=function(){if(this.smpOverlays.length>0){var a=[];for(var b=0;b<this.smpOverlays.length;b++){if(this.smpOverlays[b]=="-"||(this.data.x&&this.data.x.hasOwnProperty(this.smpOverlays[b]))){a.push(this.smpOverlays[b])}}this.smpOverlays=a}if(this.varOverlays.length>0){var a=[];for(var b=0;b<this.varOverlays.length;b++){if(this.varOverlays[b]=="-"||(this.data.z&&this.data.z.hasOwnProperty(this.varOverlays[b]))){a.push(this.varOverlays[b])}}this.varOverlays=a}};this.setOverlayFont=function(){var a=parseInt(Math.max(Math.min(this.overlayScaleFontFactor*this.overlayFontSize,this.maxTextSize),this.minTextSize));this.overlayFontSize=Math.max(1,Math.min(this.overlaysThickness-1,a));this.overlayFont=this.overlayFontStyle+" "+this.overlayFontSize+"px "+this.fontName}};CanvasXpress.prototype.initConfigUtils=function(){this.setPixelImage=function(){this.beaconImage=this.$cX("img",{id:this.target+"-cX-Beacon-Image",src:navigator.onLine&&this.protocol!="file"?"http://www.canvasxpress.org/cgi-bin/services.pl?beacon="+this.meta.client:CanvasXpress.images.canvasXpress})};this.encode=function(a){return btoa(encodeURIComponent(a).replace(/%([0-9A-F]{2})/g,function(b,c){return String.fromCharCode("0x"+c)}))};this.decode=function(a){return decodeURIComponent(Array.prototype.map.call(atob(a),function(b){return"%"+("00"+b.charCodeAt(0).toString(16)).slice(-2)}).join(""))};this.getFileName=function(a){return a.substring(a.lastIndexOf("/")+1)};this.getTitleSubtitleHeight=function(){var b=0;var a;this.setTitleSubtitleFont();if(this.title){a=this.title.split(/\n/);b+=(this.margin+this.getFontPt(this.titleFont))*a.length;if(this.subtitle){a=this.subtitle.split(/\n/);b+=(this.margin+this.getFontPt(this.subtitleFont))*a.length}b+=this.margin}return b};this.setTitleSubtitleFont=function(){this.setPropertyFontSize(this.width,"titleFont");this.adjustFont(this.title,"titleFont",this.width);this.setPropertyFontSize(this.width,"subtitleFont");this.adjustFont(this.subtitle,"subtitleFont",this.width)};this.drawTitle=function(){this.setTitleSubtitleFont();if(this.title){this.drawText(this.title,this.width/2,this.marginTop+(this.getFontPt(this.titleFont)/2),this.titleFont,this.titleColor,"center","middle");if(this.subtitle){this.drawText(this.subtitle,this.width/2,(this.marginTop+this.getFontPt(this.titleFont))+this.margin+(this.getFontPt(this.subtitleFont)/2),this.subtitleFont,this.subtitleColor,"center","middle")}}};this.getFontHeight=function(){this.setFont();return this.getFontPt(this.font)};this.setFont=function(){var b;if(this.autoScaleFont){var c=1-this.percentAspectRatioPlotArea;var a=this.layoutComb?(this.width/this.layoutCols)*c*2.5:this.width*c;var e=this.layoutComb?(this.height/this.layoutRows)*c*2.5:this.height*c;b=Math.min(Math.max(parseInt((Math.max(a,e)/30)*this.fontScaleFontFactor),this.minTextSize),this.maxTextSize)}else{b=Math.min(Math.max(parseInt(this.fontSize*this.fontScaleFontFactor),this.minTextSize),this.maxTextSize)}this.font=this.fontStyle+" "+b+"px "+this.fontName};this.setPropertyFontSize=function(g,e){if(!g||!e){return}var a=1;var c={titleFont:a+4,subtitleFont:a+2,decorationFont:a-6,axisTickFont:a,axisTitleFont:a,smpLabelFont:a,smpTitleFont:a,varLabelFont:a,varTitleFont:a,legendFont:this.graphType=="Circular"?a-8:a,citationFont:a-15};var f=e.replace("Font","ScaleFontFactor");this[e+"Size"]=Math.min(Math.max(parseInt((g/30)*this[f])+c[e],this.minTextSize),this.maxTextSize);this[e]=this[e+"Style"]+" "+this[e+"Size"]+"px "+this.fontName};this.adjustFont=function(b,c,g){if(b&&c&&g){var e=this.getFontPt(this[c]);var a=this.measureText(b,this[c]);while(a>g&&e>this.minTextSize){e--;this[c]=this[c+"Style"]+" "+e+"px "+this.fontName;a=this.measureText(b,this[c])}}};this.setAspectRatioProperties=function(){if(this.adjustAspectRatio){var a=this.meta.config.orig;var e=Math.min(this.width,this.height);var c=["margin","overlaysThickness","dendrogramSpace","dendrogramHeight","heatmapIndicatorHeight","heatmapIndicatorWidth","heatmapSeparatorWidth"];for(var b=0;b<c.length;b++){if(!a[c[b]]){a[c[b]]=this[c[b]]}}if(!a.sizes){a.sizes=this.cloneObject(this.sizes);for(var b=0;b<this.sizes.length;b++){this.sizes[b]=Number(Math.max(0.5,e*this.sizes[b]/833).toFixed(1))}}for(var b=0;b<c.length;b++){this[c[b]]=Number(Math.max(0.5,e*this[c[b]]/833).toFixed(1))}}};this.resetAspectRatioProperties=function(){if(this.adjustAspectRatio){var a=this.meta.config.orig;var c=["margin","overlaysThickness","dendrogramSpace","dendrogramHeight","heatmapIndicatorHeight","heatmapIndicatorWidth","heatmapSeparatorWidth"];for(var b=0;b<c.length;b++){if(a[c[b]]){this[c[b]]=a[c[b]];delete (a[c[b]])}}}};this.drawCitation=function(a,c,b){if(this.citation){this.setPropertyFontSize(this.width,"citationFont");this.drawText(this.citation,this.width-this.margin,this.height,this.citationFont,this.citationColor,"right","bottom")}};this.drawCx=function(){var b=this.hexToString("686578546f537472696e67");var e=this[b]("6472617754657874");var c=this[b]("6d657461");if(this[c][this[b]("76616c696463")]!=null){switch(this[c][this[b]("76616c696463")]){case 0:return;case 1:var a=this[b]("4e6f7420612076616c696420636f7079206f662063616e766173587072657373");this[e](a,this.width/2,this.height/2,this.font,"rgba(0,0,0,0.5)","center","middle");return;case 2:return;case 3:var a=this[b]("63616e76617358707265737320522076657273696f6e206f6e6c79");this[e](a,this.width/2,this.height/2,this.font,"rgba(0,0,0,0.5)","center","middle");return;default:return}}};this.getGroupColor=function(b,e){if(this.isGroupedData){var a=this.data.w.grps[e];var h=this.getPropertyValue(b,a[0],"colorBy");for(var d=1;d<a.length;d++){var f=this.getPropertyValue(b,a[d],"colorBy");if(f!=h){return this.foreground}}return h}else{return this.getPropertyValue(b,e,"colorBy")}};this.drawSelectedBackgroundLabel=function(b,c,a,d){if(this.isInSelectedDataPoints(b,c)){if(this.selectDataMode=="name"){if(this.selectDataModeDescription&&this.data.z&&this.data.z[this.selectDataModeDescription]){lab=this.data.z[this.selectDataModeDescription][b]||this.data.y.vars[b]}else{lab=this.data.y.vars[b]}this.drawText(lab,a,d,this.varLabelFont,this.foreground,"center","middle")}return true}return false};this.drawSelectedBackground=function(i,k,l,b,f,g,d,a,j,e,c){if(this.isInSelectedDataPoints(i,k)){if(this.selectDataMode=="area"){this.drawShape(l,b,f,g+5,d+5,this.selectedBackgroundColor,this.foreground,"closed",a,1,j,false,e,c)}return true}return false};this.isInSelectedDataPoints=function(a,c){if(this.isSelectDataPoints){if(this.graphType=="Scatter2D"&&this.isHistogram){if(this.data.y.histogram[a][c]&&this.data.y.histogram[a][c].length>0){for(var b=0;b<this.data.y.histogram[a][c].length;b++){var d=this.data.y.histogram[a][c][b];if(this.selectDataPoint[d]){if(this.broadcastType=="var"){return true}else{if(this.selectDataPoint[d].hasOwnProperty(c)){return true}}}}}}else{if(this.selectDataPoint[a]){if(this.broadcastType=="var"){return true}else{if(this.selectDataPoint[a].hasOwnProperty(c)){return true}}}}}return false};this.isVisibleSelectedDataPoint=function(a,b){if(this.isSelectDataPoints){if(this.hideDataPoint.length>0&&this.hideDataPoint[a]){if(this.broadcastType=="var"){return false}else{if(this.hideDataPoint[a].hasOwnProperty(b)){return false}}}}return true};this.getVarColor=function(a){if(this.isArray(this.highlightVar)){for(var b=0;b<this.highlightVar.length;b++){if(this.highlightVar[b]==a){return this.varHighlightColor}}}else{if(this.highlightVar==a){return this.varHighlightColor}}return this.varLabelFontColor};this.getSmpColor=function(b){if(this.isArray(this.highlightSmp)){for(var a=0;a<this.highlightSmp.length;a++){if(this.highlightSmp[a]==b){return this.smpHighlightColor}}}else{if(this.highlightSmp==b){return this.smpHighlightColor}}return this.smpLabelFontColor};this.getNodeColor=function(c,a){if(this.isArray(this.highlightNode)){for(var b=0;b<this.highlightNode.length;b++){if(this.highlightNode[b]==c){return this.nodeHighlightColor}}}else{if(this.highlightNode==c){return this.nodeHighlightColor}}return this.selectNode.hasOwnProperty(c)?this.nodeHighlightColor:a?a:this.nodeFontColor};this.getTechnicalIndicatorColor=function(a){return this[a.toLowerCase()+"Color"]?this[a.toLowerCase()+"Color"]:"rgb(255,255,0)"};this.isStringOverlays=function(c){var a=this.meta.data;if((!c||c=="v")&&a.z&&this.varOverlays.length>0){for(var b=0;b<this.varOverlays.length;b++){var d=this.varOverlays[b];if(a.z[d].type!="Numeric"){return true}}}if((!c||c=="s")&&a.x&&this.smpOverlays.length>0){for(var b=0;b<this.smpOverlays.length;b++){var d=this.smpOverlays[b];if(a.x[d].type!="Numeric"){return true}}}return false};this.isNumericFactor=function(b){var a=this.meta.data;if((!b||b=="v")&&a.z){for(var c in a.z){if(a.z[c].type=="Numeric"){return true}}}if((!b||b=="s")&&a.x){for(var c in a.x){if(a.x[c].type=="Numeric"){return true}}}return false};this.isStringFactor=function(b){var a=this.meta.data;if((!b||b=="v")&&a.z){for(var c in a.z){if(a.z[c].type!="Numeric"){return true}}}if((!b||b=="s")&&a.x){for(var c in a.x){if(a.x[c].type!="Numeric"){return true}}}return false};this.isBinConfigurations=function(){for(var a in this.binConfigurations){return true}return false};this.initValidity=function(){var o=this.hexToString("686578546f537472696e67");var y=this[o]("6d657461");var j=this[o]("636c69656e74");var d=this[o]("656e636f6465");var p=this[o]("76616c696463");var z=this[o]("7374617274");var a=this[o]("73697465537263");var q=this[o]("757365724964");var a=this[o]("76657273696f6e");var g=this[o]("68726566");var n=new RegExp(this[o]("63616e7661737870726573732e6f7267"));var i=new RegExp(this[o]("5e66696c653a"));var k=new RegExp(this[o]("626d732e636f6d"));var e=new RegExp(this[o]("6c6f63616c686f7374"));this[y][j]=this[d]([this[y][z],this[q],this[y][a],this[g]].join("::"));if(this[q]==1){if(navigator.onLine){if(this[g]&&this[y][a]){this[y][p]=0}else{if(this[g]&&i.test(this[g])){this[y][p]=0}else{if(this[g]&&e.test(this[g])){this[y][p]=0}else{if(this[g]&&!n.test(this[g])){this[y][p]=1}else{this[y][p]=0}}}}}else{this[y][p]=0}}else{if(this[q]==2&&!this.isR){this[y][p]=3}else{if(this[q]==3&&!k.test(this[g])&&!e.test(this[g])&&!i.test(this[g])){this[y][p]=1}else{this[y][p]=0}}}};this.getWorstAspectRatio=function(k,j){if(!k||k.length==0){return Number.MAX_VALUE}else{var e=0;var f=0;var b=Number.MAX_VALUE;for(var c=0;c<k.length;c++){var g=k[c].area;e+=g;b=(b<g)?b:g;f=(f>g)?f:g}var d=j*j;var h=e*e;return Math.max(d*f/h,h/(d*b))}};this.setTreemapRowVerticalLayout=function(j,g,f){var c=0;for(var b=0;b<j.length;b++){c+=j[b].area}var a=c/g;var e=0;for(var b=0;b<j.length;b++){var h=j[b].area/a;j[b].coords={width:a,height:h,left:f.left,top:f.top+e};e+=h}var d={width:f.width-a,height:f.height,left:f.left+a,top:f.top};d.orientation=Math.min(d.width,d.height);if(d.orientation!=d.height){this.treemapOrientation=this.treemapOrientation=="horizontal"?"vertical":"horizontal"}return d};this.setTreemapRowHorizontalLayout=function(k,h,g){var d=0;for(var c=0;c<k.length;c++){d+=k[c].area}var j=d/h;var f=g.top;var b=0;for(var c=0;c<k.length;c++){var a=k[c].area/j;k[c].coords={width:a,height:j,left:g.left+b,top:f};b+=a}var e={width:g.width,height:g.height-j,left:g.left,top:g.top+j};e.orientation=Math.min(e.width,e.height);if(e.orientation!=e.width){this.treemapOrientation=this.treemapOrientation=="horizontal"?"vertical":"horizontal"}return e};this.setTreemapRowLayout=function(a,b,c){if(this.treemapOrientation=="horizontal"){return this.setTreemapRowVerticalLayout(a,b,c)}else{return this.setTreemapRowHorizontalLayout(a,b,c)}};this.computeTreemapDimensions=function(a,c,b,f){if(a.length+c.length==1){var e=(a.length==1)?a:c;e[0].coords=f;return}if(a.length>=2&&c.length==0){c=[a.shift()]}if(a.length==0){if(c.length>0){this.setTreemapRowLayout(c,b,f)}return}var d=a[0];if(this.getWorstAspectRatio(c,b)>=this.getWorstAspectRatio([d].concat(c),b)){this.computeTreemapDimensions(a.slice(1),c.concat([d]),b,f)}else{var g=this.setTreemapRowLayout(c,b,f);this.computeTreemapDimensions(a,[],g.orientation,g)}};this.squarifyTreemap=function(a,g){var f=g.width*g.height;var e=0;var b=[];for(var d=0;d<a.length;d++){b[d]=parseFloat(a[d].area);e+=b[d]}for(var d=0;d<b.length;d++){a[d].area=f*b[d]/e}var c=this.treemapOrientation=="horizontal"?g.height:g.width;a.sort(function(i,h){return h.area-i.area});this.computeTreemapDimensions(a.slice(1),[a[0]],c,g)};this.processTreemap=function(b,d){if(!this.treemapOrientation){this.treemapOrientation="horizontal"}if(d.width>=d.height){this.treemapOrientation="horizontal"}else{this.treemapOrientation="vertical"}if(b.length){this.squarifyTreemap(b,d);for(var c=0;c<b.length;c++){var a=b[c].children?b[c].children:b[c];var d={width:b[c].coords.width,height:b[c].coords.height,left:b[c].coords.left,top:b[c].coords.top};this.processTreemap(a,d)}}return b};this.getCloudPointsAtRadius=function(a){if(this.tagCloudGridPoints[a]){return this.tagCloudGridPoints[a]}var b=a*8;var c=b;var d=[];if(a==0){d.push([this.tagCloudGridCenter[0],this.tagCloudGridCenter[1],0])}while(c--){d.push([this.tagCloudGridCenter[0]+a*Math.cos(-c/b*2*Math.PI),this.tagCloudGridCenter[1]+a*Math.sin(-c/b*2*Math.PI)*this.tagCloudTextEllipticity,c/b*2*Math.PI])}this.tagCloudGridPoints[a]=d;return d};this.getCloudRotateDeg=function(){if(this.tagCloudTextRotateRatio==0){return 0}if(this.random()>this.tagCloudTextRotateRatio){return 0}return(-Math.PI/2)+(this.random()*Math.PI)};this.getCloudTextInfo=function(z,n,o){var a=Math.min(500,Math.floor(this.tagCloudTextWeightFactor*n));var s=document.createElement("canvas");var A=s.getContext("2d",{willReadFrequently:true});var p=a+"px "+this.fontName;A.font=p;var b=this.measureText(z,p);var m=a;var i=b+m*2;var g=m*3;var B=Math.ceil(i/this.tagCloudTextGridSize);var c=Math.ceil(g/this.tagCloudTextGridSize);i=B*this.tagCloudTextGridSize;g=c*this.tagCloudTextGridSize;var t=-b*0.5;var q=-m*0.5;var u=Math.ceil((i*Math.abs(Math.sin(o))+g*Math.abs(Math.cos(o)))/this.tagCloudTextGridSize);var d=Math.ceil((i*Math.abs(Math.cos(o))+g*Math.abs(Math.sin(o)))/this.tagCloudTextGridSize);var v=d*this.tagCloudTextGridSize;var r=u*this.tagCloudTextGridSize;if(v<1||r<1){return{occupied:[],bounds:[0,0,0,0],gw:d,gh:u,fillTextOffsetX:t,fillTextOffsetY:q,fillTextWidth:b,fillTextHeight:m,fontSize:a}}s.setAttribute("width",v);s.setAttribute("height",r);A.save();A.translate(v/2,r/2);A.rotate(-o);A.font=a+"px "+this.fontName;A.fillStyle="#000";A.textBaseline="middle";A.fillText(z,t,q+a*0.5);A.restore();var w=A.getImageData(0,0,v,r).data;var f=[];var l=d,k,j,h;var e=[u/2,d/2,u/2,d/2];while(l--){k=u;while(k--){h=this.tagCloudTextGridSize;singleGridLoop:{while(h--){j=this.tagCloudTextGridSize;while(j--){if(w[((k*this.tagCloudTextGridSize+h)*v+(l*this.tagCloudTextGridSize+j))*4+3]){f.push([l,k]);if(l<e[3]){e[3]=l}if(l>e[1]){e[1]=l}if(k<e[0]){e[0]=k}if(k>e[2]){e[2]=k}break singleGridLoop}}}}}}return{occupied:f,bounds:e,gw:d,gh:u,fillTextOffsetX:t,fillTextOffsetY:q,fillTextWidth:b,fillTextHeight:m,fontSize:a}};this.canFitCloudText=function(g,f,h,b,a){var e=a.length;while(e--){var d=g+a[e][0];var c=f+a[e][1];if(d>=this.tagCloudGridWidth||c>=this.tagCloudGridHeight||d<0||c<0||!this.tagCloudGrid[d][c]){return false}}return true};this.fillCloudGridAt=function(a,b){if(a>=this.tagCloudGridWidth||b>=this.tagCloudGridHeight||a<0||b<0){return}this.tagCloudGrid[a][b]=false};this.updateCloudGrid=function(e,c,d){var a=d.occupied;var b=a.length;while(b--){this.fillCloudGridAt(e+a[b][0],c+a[b][1])}};this.drawCloudTag=function(c,h,f,d){var i=this;var j=this.getCloudRotateDeg();var e=this.getCloudTextInfo(c,h,j);if(!e){return false}var b=e.bounds;if((b[1]-b[3]+1)>this.tagCloudGridWidth||(b[2]-b[0]+1)>this.tagCloudGridHeight){return false}var a=this.tagCloudGridMaxRadius+1;while(a--){var k=this.getCloudPointsAtRadius(this.tagCloudGridMaxRadius-a);k=[].concat(k);this.shuffleArray(k);var g=k.some(function l(o){var q=Math.floor(o[0]-e.gw/2);var p=Math.floor(o[1]-e.gh/2);var r=e.gw;var n=e.gh;var t=e.fontSize+"px "+i.fontName;if(!i.canFitCloudText(q,p,r,n,e.occupied)){return false}var m=((q+e.gw/2)*i.tagCloudTextGridSize);var s=((p+e.gh/2)*i.tagCloudTextGridSize);i.addArea(i.drawText(c,m,s,t,f,"center","middle",-j),d);i.updateCloudGrid(q,p,e);return true});if(g){return true}}return false};this.setTagCloud=function(b){this.tagCloudTextGridSize=Math.max(this.tagCloudTextGridSize,4);if(this.colorBy&&this.legendColorsN){this.tagCloudGridWidth=Math.floor(this.x/this.tagCloudTextGridSize);this.tagCloudGridHeight=Math.floor(this.y/this.tagCloudTextGridSize)}else{this.tagCloudGridWidth=Math.floor(this.width/this.tagCloudTextGridSize);this.tagCloudGridHeight=Math.floor(this.height/this.tagCloudTextGridSize)}this.tagCloudGridCenter=[this.tagCloudGridWidth/2,this.tagCloudGridHeight/2];this.tagCloudGridMaxRadius=Math.floor(Math.sqrt(this.tagCloudGridWidth*this.tagCloudGridWidth+this.tagCloudGridHeight*this.tagCloudGridHeight));this.tagCloudGridPoints=[];if(!b){this.setTagCloudTextWeightFactor()}else{this.tagCloudTextWeightFactor*=b}this.tagCloudGrid=[];var c=this.tagCloudGridWidth;var a;while(c--){this.tagCloudGrid[c]=[];a=this.tagCloudGridHeight;while(a--){this.tagCloudGrid[c][a]=true}}};this.setTagCloudTextWeightFactor=function(){var h=0;var b=0;var k=this.varIndices[0];for(var g=0;g<this.smpIndices.length;g++){var f=this.smpIndices[g];var j=this.getDataAtPos(k,f);var e=this.data.y.smps[f].length;var c=e*j*0.5*j;b=Math.max(c,b);h+=c}if(!this.tagCloudTries){this.tagCloudTries=1}b=parseInt(Math.max(this.width,this.height));if(h>b){this.tagCloudTextWeightFactor=(this.width*this.height)/(h*this.tagCloudTries)}else{this.tagCloudTextWeightFactor=(this.width*this.height)/(h*this.tagCloudTries*(b/h))}this.tagCloudTries+=1};this.getVariableColor=function(a){for(var b=0;b<this.data.y.vars.length;b++){if(this.data.y.vars[b]==a){return this.colors[b%this.colors.length]}}return this.colors[0]};this.getDefaultMetaDataObject=function(){var a=this.meta.def.colorBrew;return{rmin:a.rmin,rmax:a.rmax,min:a.min,max:a.max,decs:a.decs,vals:a.vals,maxLevLen:a.maxLevLen,maxLevChr:a.maxLevChr,maxLevStr:a.maxLevStr,colorBrew:a}};this.setPieData=function(m,o,l){if(!this.cacheColors){this.cacheColors={PIE:{}}}else{if(!this.cacheColors.PIE){this.cacheColors.PIE={}}}var b={no:0,idso:[],ids:[],cols:[],data:{},raw:{},oprc:0,tot:this.sum(m)};for(var h=0;h<m.length;h++){var g=o?this.varIndices[h]:h;var a=m[g]/b.tot;var e=o?this.data.y.vars[g]:h;var n;if(l&&l[h%l.length]){n=l[h%l.length]}else{if(this.cacheColors.PIE.hasOwnProperty(e)){n=this.cacheColors.PIE[e]}else{n=this.pieColors[h%this.pieColors.length]?this.pieColors[h%this.pieColors.length]:this.colors[h%this.colors.length];this.cacheColors.PIE[e]=n}}if(!isNaN(a)){b.data[g]=a;b.raw[g]=m[g];if(h>=this.maxPieSectors-1){b.oprc+=a;b.idso.push(g);b.no++}else{b.ids.push(g)}b.cols.push(n)}}if(b.no){b.ids.push(-1)}return b};this.drawPie=function(w,h,g,v,L,A){var u=function(){for(var a=0;a<w.ids.length;a++){if(w.data[w.ids[a]]&&w.data[w.ids[a]]>-1&&isNaN(w.data[w.ids[a]])){return false}}return true};if(u()){var B,e,t;var q=this.startPieSectors!=null?(this.startPieSectors*Math.PI/180)%360:0;var C=this.pieSegmentLabels=="inside"?v-(v/3):v+(v/6);var J=0;var F=this.layoutComb?this.smpIndices[0]:this.xAxisIndices?this.xAxisIndices[0]:0;for(var H=0;H<w.ids.length;H++){var o=w.ids[H];var z=o>-1?w.data[o]:w.oprc;var f=w.cols[H];B=e!=null?parseFloat(e):parseFloat((Math.PI*(2*J))-q);e=parseFloat(B+(Math.PI*(2*(z))));var K=(B+e)/2;var E=(e-B)/32;var G=this.pieType=="separated"?this.background:this.pieType=="solid"?this.foreground:this.foreground;this.drawSelectedBackground(o>-1?o:w.idso[0],F,"pie",h,g,(v*2)+10,v+10,false,true,B,e);this.drawShape("pie",h,g,(v*2),v,f,f,"closed",false,1,false,false,B,e);var m=[this.functionCaller,this.functionCallerParams];var I=w.ids.length>1?h-Math.sin(K-(Math.PI/2))*C:h;var d=w.ids.length>1?g+Math.cos(K-(Math.PI/2))*C:g;if(this.graphType!="Network"&&this.showPieValues&&(e-B)>0.05){if(this.pieLabelType=="value"){this.drawText(w.raw[o],I,d,this.axisTickFont,this.axisTickColor,"center","middle")}else{this.drawText(sprintf("%."+this.pieSegmentPrecision+"f",z*100)+"%",I,d,this.axisTickFont,this.axisTickColor,"center","middle")}}if(L){I=h+v*Math.cos(B);d=g+v*Math.sin(B);var b=["poly",h,g,I,d];var q=B;for(var D=0;D<32;D++){q+=E;I=h+v*Math.cos(q);d=g+v*Math.sin(q);b.push(I);b.push(d)}b.push(h);b.push(g);if(this.graphType=="Network"){t=this.addAreaNetwork(b,L[H],A)}else{if(this.graphType!="Pie"){t=this.addArea(b,L[H],A)}else{if(o>-1){t=this.addArea(b,[o,F])}else{w.idso.unshift(F);t=this.addArea(b,w.idso)}}}this.replaceArea(t,[m])}J+=z}J=0;e=null;if(w.ids.length>1){for(var H=0;H<w.ids.length;H++){var o=w.ids[H];var z=o>-1?w.data[o]:w.oprc;B=e!=null?parseFloat(e):parseFloat((Math.PI*(2*J))-q);e=parseFloat(B+(Math.PI*(2*(z))));var G=this.pieType=="separated"?this.background:this.pieType=="solid"?this.foreground:this.foreground;this.drawShape("pie",h,g,(v*2),v,false,G,"open",false,this.pieSegmentSeparation,false,false,B,e);J+=z}}if(this.pieInnerRadius>0&&this.pieInnerRadius<1){this.drawShape("circle",h,g,v*this.pieInnerRadius*2,v*this.pieInnerRadius*2,this.background,this.background,"closed")}}};this.drawBarPlot=function(Z,Y,Q,H,E,L,D,G,B,P,N,ab,M,ad,O,W,R){var F,C,X,K;var A=this;var V=function(c,e,b,d,a){return A.processTreemap(c,{width:d,height:a,left:e,top:b})};var ac=this.backgroundType.match(/window/i)?this.foregroundWindow:this.foreground;var I=this.variableSeparationFactor/2;var U=E/2;if(N=="vertical"||this.graphType=="Network"){for(var T=0;T<Z.length;T++){F=((Z[T]-P)*G)-B;var aa;var J;if(!isNaN(F)){if(this.graphType=="Network"){if(F<0){aa=this.rectangle(Q+I,H,E-this.variableSeparationFactor,-F,ab[T],ab[T],M[T])}else{aa=this.rectangle(Q+I,H-F,E-this.variableSeparationFactor,F,ab[T],ab[T],M[T])}this.addAreaNetwork(aa,ad[T],O)}else{if(F<0){J=this.addArea(this.rectangle(Q+I,H,E-this.variableSeparationFactor,-F,ab[T],this.objectBorderColor?this.objectBorderColor:ab[T],M[T],false,false,W),ad[T],O)}else{if(D){var S=V(D[T],Q+I,H-F,E-this.variableSeparationFactor,F);this.drawTreemap(S,0,0)}else{J=this.addArea(this.rectangle(Q+I,H-F,E-this.variableSeparationFactor,F,ab[T],this.objectBorderColor?this.objectBorderColor:ab[T],M[T],false,false,W),ad[T],O)}}}X=H-F;K=Q+U;if(Y[T]&&!isNaN(Y[T])){C=(Y[T]/2)*G;this.errorBar(K,X,K,X+C,-U,ac);this.errorBar(K,X,K,X-C,-U,ac)}if(this.showDataValues&&!D){this.drawText(Z[T],K,H-(F+this.overlayFontSize),this.overlayFont,ab[T],"center","bottom");this.appendArea(J)}}Q+=L}}else{for(var T=0;T<Z.length;T++){F=((Z[T]-P)*G)-B;var J;if(!isNaN(F)){if(F<0){if(R){J=this.addArea(this.rectangle((Q+R)-B,H+I,-F,E-this.variableSeparationFactor,ab[T],this.objectBorderColor?this.objectBorderColor:ab[T],M[T],false,false,W),ad[T],O)}else{J=this.addArea(this.rectangle(Q+F,H+I,-F,E-this.variableSeparationFactor,ab[T],this.objectBorderColor?this.objectBorderColor:ab[T],M[T],false,false,W),ad[T],O)}}else{if(R){if(D){var S=V(D[T],(Q+R)-(F+B),H+I,F,E-this.variableSeparationFactor);this.drawTreemap(S,0,0)}else{J=this.addArea(this.rectangle((Q+R)-(F+B),H+I,F,E-this.variableSeparationFactor,ab[T],this.objectBorderColor?this.objectBorderColor:ab[T],M[T],false,false,W),ad[T],O)}}else{if(D){var S=V(D[T],Q,H+I,F,E-this.variableSeparationFactor);this.drawTreemap(S,0,0)}else{J=this.addArea(this.rectangle(Q,H+I,F,E-this.variableSeparationFactor,ab[T],this.objectBorderColor?this.objectBorderColor:ab[T],M[T],false,false,W),ad[T],O)}}}X=R?(Q+R)-(F+B):Q+F;K=H+U;if(Y[T]&&!isNaN(Y[T])){C=(Y[T]/2)*G;this.errorBar(X,K,X+C,K,U,ac);this.errorBar(X,K,X-C,K,U,ac)}if(this.showDataValues&&!D){this.drawText(Z[T],X+this.overlayFontSize,K,this.overlayFont,ab[T],"left","middle");this.appendArea(J)}}H+=L}}};this.drawLinePlot=function(Z,Y,S,L,J,V,K,R,P,ab,N,M,ad,X,W,T,E){var H=function(){var b=[[],[]];if(P=="vertical"){for(var a=0;a<r[0].length;a++){b[0].push(r[0][a]);b[1].push(r[1][a][0])}for(var a=r[0].length-1;a>=0;a--){b[0].push(r[0][a]);b[1].push(r[1][a][1])}}else{for(var a=0;a<r[1].length;a++){b[0].push(r[0][a][0]);b[1].push(r[1][a])}for(var a=r[1].length-1;a>=0;a--){b[0].push(r[0][a][1]);b[1].push(r[1][a])}}return b};var O,B,A,y,j,af,ae,E,aa;var G=J/2;var F=J/3;var ac=N=="open"?ab:this.backgroundType.match(/window/i)?this.foregroundWindow:this.foreground;var Q=Z.length-1;var I=[[],[]];var r=[[],[]];var v=[];var C=[];if(P=="vertical"){B=S;A=S+V;for(var U=1;U<Z.length;U++){O=U-1;j=L-((Z[O]-R)*K);af=L-((Z[U]-R)*K);if(!isNaN(j)){if(this.lineDecoration&&M){this.addArea(this.drawShape(M,B,j,F,F,ab,ac,N[O],false,false,W),ad[O],X)}if(Y[O]!=null&&!isNaN(Y[O])){ae=(Y[O]/2)*K;if(this.lineErrorType=="bar"){this.errorBar(B,j,B,j+ae,-G,ab);this.errorBar(B,j,B,j-ae,-G,ab)}else{r[0].push(B);r[1].push([j+ae,j-ae])}}if(this.lineType=="spline"){I[0].push(B);I[1].push(j)}}if((this.lineType!="spline"&&!isNaN(j)&&!isNaN(af))||Z.length<3){aa=this.addArea(this.drawLine("line",B,j,A,af,ab,this.lineThickness,"butt",false,false,W),["Line:"+E]);if(aa){v.push(aa);C.push(this.dataEvent[aa][this.dataEvent[aa].length-1][0])}}else{if(this.lineType=="spline"&&isNaN(af)){this.addArea(this.drawLine("spline",I[0],I[1],false,false,ab,this.lineThickness,false,false,false,W),["Line:"+E]);I=[[],[]]}}if(r[0].length>0&&isNaN(af)){var x=this.addColorTransparency(ab,0.3);if(this.lineType=="spline"){this.addArea(this.drawShape("confidence",r[0],r[1],false,false,x,x,"closed",false,false,true),["Line:"+E])}else{var D=H();this.addArea(this.drawShape("path",D[0],D[1],false,false,x,x,"closed",false,false,true),["Line:"+E])}r=[[],[]]}B+=V;A+=V}if(!isNaN(af)){if(this.lineDecoration&&M){this.addArea(this.drawShape(M,B,af,F,F,ab,ac,N[Q],false,false,W),ad[Q],X)}if(Y[Q]!=null&&!isNaN(Y[Q])){ae=(Y[Q]/2)*K;if(this.lineErrorType=="bar"){this.errorBar(B,af,B,af+ae,-G,ab);this.errorBar(B,af,B,af-ae,-G,ab)}else{if(U==Z.length){r[0].push(B);r[1].push([af+ae,af-ae])}}}if(this.lineType=="spline"){I[0].push(B);I[1].push(af)}}if(this.lineType=="spline"){this.addArea(this.drawLine("spline",I[0],I[1],false,false,ab,this.lineThickness,false,false,false,W),["Line:"+E])}else{for(var U=0;U<v.length;U++){this.replaceArea(v[U],C)}}if(r[0].length>0){var x=this.addColorTransparency(ab,0.3);if(this.lineType=="spline"){this.addArea(this.drawShape("confidence",r[0],r[1],false,false,x,x,"closed",false,false,true),["Line:"+E])}else{var D=H();this.addArea(this.drawShape("path",D[0],D[1],false,false,x,x,"closed",false,false,true),["Line:"+E])}}}else{j=L;af=L+V;for(var U=1;U<Z.length;U++){O=U-1;B=T?S+T-((Z[O]-R)*K):S+((Z[O]-R)*K);A=T?S+T-((Z[U]-R)*K):S+((Z[U]-R)*K);if(!isNaN(B)){if(this.lineDecoration&&M){this.addArea(this.drawShape(M,B,j,F,F,ab,ac,N[O],false,false,W),ad[O],X)}if(Y[O]!=null&&!isNaN(Y[O])){y=(Y[O]/2)*K;if(this.lineErrorType=="bar"){this.errorBar(B,j,B+y,j,G,ab);this.errorBar(B,j,B-y,j,G,ab)}else{r[0].push([B+y,B-y]);r[1].push(j)}}if(this.lineType=="spline"){I[0].push(B);I[1].push(j)}}if((this.lineType!="spline"&&!isNaN(B)&&!isNaN(A))||Z.length<3){aa=this.addArea(this.drawLine("line",A,af,B,j,ab,this.lineThickness,"butt",false,false,W),["Line:"+E]);if(aa){v.push(aa);C.push(this.dataEvent[aa][this.dataEvent[aa].length-1][0])}}else{if(this.lineType=="spline"&&isNaN(A)){this.addArea(this.drawLine("spline",I[0],I[1],false,false,ab,this.lineThickness,false,false,false,W),["Line:"+E]);I=[[],[]]}}if(r[1].length>0&&isNaN(A)){var x=this.addColorTransparency(ab,0.3);if(this.lineType=="spline"){this.addArea(this.drawShape("confidence",r[0],r[1],false,false,x,x,"closed",false,false,true),["Line:"+E])}else{var D=H();this.addArea(this.drawShape("path",D[0],D[1],false,false,x,x,"closed",false,false,true),["Line:"+E])}r=[[],[]]}j+=V;af+=V}if(!isNaN(A)){if(this.lineDecoration&&M){this.addArea(this.drawShape(M,A,j,F,F,ab,ac,N[Q],false,false,W),ad[Q],X)}if(Y[Q]!=null&&!isNaN(Y[Q])){y=(Y[Q]/2)*K;if(this.lineErrorType=="bar"){this.errorBar(A,j,A+y,j,-G,ab);this.errorBar(A,j,A-y,j,-G,ab)}else{r[0].push([A+y,A-y]);r[1].push(j)}}if(this.lineType=="spline"){I[0].push(A);I[1].push(j)}}if(this.lineType=="spline"){this.addArea(this.drawLine("spline",I[0],I[1],false,false,ab,this.lineThickness,false,false,false,W),["Line:"+E])}else{for(var U=0;U<v.length;U++){this.replaceArea(v[U],C)}}if(r[1].length>0){var x=this.addColorTransparency(ab,0.3);if(this.lineType=="spline"){this.addArea(this.drawShape("confidence",r[0],r[1],false,false,x,x,"closed",false,false,true),["Line:"+E])}else{var D=H();this.addArea(this.drawShape("path",D[0],D[1],false,false,x,x,"closed",false,false,true),["Line:"+E])}}}};this.drawStackedPlot=function(G,A,r,h,I,x,E,m,y,H,s,J,z,B){var f=this;var D=function(c,e,b,d,a){return f.processTreemap(c,{width:d,height:a,left:e,top:b})};if(y=="vertical"){for(var C=0;C<G.length;C++){if(G[C]>0){var j=x?(G[C]*100/E)*m:G[C]*m;if(this.graphType=="Network"){this.addAreaNetwork(this.rectangle(A,r-j,h,j,H[C],this.objectBorderColor?this.objectBorderColor:this.foreground,s[C]),J[C],z)}else{if(I){var F=D(I[C],A,r-j,h,j);this.drawTreemap(F,0,0)}else{this.addArea(this.rectangle(A,r-j,h,j,H[C],this.objectBorderColor?this.objectBorderColor:this.foreground,s[C]),J[C],z)}}r-=j}}}else{for(var C=0;C<G.length;C++){if(G[C]>0){var j=x?(G[C]*100/E)*m:G[C]*m;if(B){if(this.graphType=="Network"){this.addAreaNetwork(this.rectangle(A+B-j,r,j,h,H[C],this.objectBorderColor?this.objectBorderColor:this.foreground,s[C]),J[C],z)}else{if(I){var F=D(I[C],A+B-j,r,j,h);this.drawTreemap(F,0,0)}else{this.addArea(this.rectangle(A+B-j,r,j,h,H[C],this.objectBorderColor?this.objectBorderColor:this.foreground,s[C]),J[C],z)}}A-=j}else{if(this.graphType=="Network"){this.addAreaNetwork(this.rectangle(A,r,j,h,H[C],this.objectBorderColor?this.objectBorderColor:this.foreground,s[C]),J[C],z)}else{if(I){var F=D(I[C],A,r,j,h);this.drawTreemap(F,0,0)}else{this.addArea(this.rectangle(A,r,j,h,H[C],this.objectBorderColor?this.objectBorderColor:this.foreground,s[C]),J[C],z)}}A+=j}}}}};this.drawAreaPlot=function(ab,S,G,D,Y,H,aa,K,F,X,I,M,Z,ac,L,ae,ad,A){var N=ab.length-1;var U=Z&&this.lineType=="rect"?"path":this.lineType=="rect"?"polygon":"spline";var Q=[];var T=[];var J=[];var m=-X*F;var P=I*F;var O=function(b,a){for(var c=a+1;c<ab[b].length;c++){if(ab[b][c]>0){return 1}else{if(ab[b][c]<0){return -1}}}return 0};if(M=="vertical"){for(var W=0;W<ab[0].length;W++){Q[W]=aa=="stacked"&&X<0?G-P:G;T[W]=G-P}for(var W=0;W<ab.length;W++){var g=S;var C=Z?[]:[S];var B=Z?[]:[G-m];var u=0;for(var V=0;V<ab[0].length;V++){if(isNaN(ab[W][V])){if(!Z){C.push(g-H);B.push(G-m)}if(Z&&this.lineType=="spline"){this.addArea(this.drawLine(U,C,B,false,false,ac[W],this.lineThickness),ae[W],ad)}else{this.addArea(this.drawShape(U,C,B,this.width,this.height,ac[W],this.objectBorderColor?this.objectBorderColor:ac[W],L[W]),ae[W],ad)}C=Z?[]:[g+H];B=Z?[]:[G-m]}else{var E=aa=="percent"?((ab[W][V]-X)*100/K[V])*F:(ab[W][V]-(aa=="stacked"&&X<0?0:X))*F;C.push(g);if(aa&&(aa=="stacked"||aa=="percent")){if(ab[W][V]>0||u>0){B.push(Q[V]-E);Q[V]-=E;u=1}else{if(ab[W][V]<0||u<0){B.push(T[V]-E);T[V]-=E;u=-1}else{var R=O(W,V);if(R<0){B.push(T[V]-E);T[V]-=E;u=-1}else{if(R>0){B.push(Q[V]-E);Q[V]-=E;u=1}else{B.push(m)}}}}}else{B.push(G-E)}}g+=H}if(!Z){C.push(S+D);B.push(G-m)}J.push([C,B])}}else{for(var W=0;W<ab[0].length;W++){Q[W]=A?S+A:aa=="stacked"&&X<0?S+P:S;T[W]=S+P}for(var W=0;W<ab.length;W++){var g=G;var C=Z?[]:A?[S+A]:[S+m];var B=Z?[]:[G];var u=0;for(var V=0;V<ab[0].length;V++){if(isNaN(ab[W][V])){if(!Z){C.push(A?S+A:S+m);B.push(g-H)}if(Z&&this.lineType=="spline"){this.addArea(this.drawLine(U,C,B,false,false,ac[W],this.lineThickness),ae[W],ad)}else{this.addArea(this.drawShape(U,C,B,this.width,this.height,ac[W],this.objectBorderColor?this.objectBorderColor:ac[W],L[W]),ae[W],ad)}C=Z?[]:[A?S+A:S+m];B=Z?[]:[g+H]}else{var E=aa=="percent"?((ab[W][V]-X)*100/K[V])*F:(ab[W][V]-(aa=="stacked"&&X<0?0:X))*F;B.push(g);if(aa&&(aa=="stacked"||aa=="percent")){if(A){C.push(Q[V]-E);Q[V]-=E}else{if(ab[W][V]>0||u>0){C.push(Q[V]+E);Q[V]+=E;u=1}else{if(ab[W][V]<0||u<0){C.push(T[V]+E);T[V]+=E;u=-1}else{var R=O(W,V);if(R<0){C.push(T[V]+E);T[V]+=E;u=-1}else{if(R>0){C.push(Q[V]+E);Q[V]+=E;u=1}else{B.push(m)}}}}}}else{C.push(A?S+A-E:S+E)}}g+=H}if(!Z){C.push(A?S+A:S+m);B.push(G+Y)}J.push([C,B])}}while(N>=0){var V=J.pop();if(Z&&this.lineType=="spline"){this.addArea(this.drawLine(U,V[0],V[1],false,false,ac[N],this.lineThickness),ae[N],ad)}else{this.addArea(this.drawShape(U,V[0],V[1],this.width,this.height,ac[N],this.objectBorderColor?this.objectBorderColor:ac[N],L[N]),ae[N],ad)}N--}};this.drawBoxPlot=function(T,N,F,C,J,E,M,L,U,K,W,R){var B=function(a){return L=="vertical"?F-((a-M)*E):N+((a-M)*E)};var V=this.backgroundType.match(/window/i)?this.foregroundWindow:this.foreground;var G=this.variableSeparationFactor/2;var Q=C/2;var x=Q/2;var n=x/2;var S=C/this.boxPlotOutliersRatio;var A={};if(L=="vertical"){for(var P=0;P<T.length;P++){var I=N+Q;var D=[];var k=this.showBoxplotOriginalData||this.showViolinBoxplot?R[P]:U[P];for(var O=0;O<5;O++){D.push(B(T[P][O]))}var H=this.addArea(this.rectangle(N+G,D[3],C-this.variableSeparationFactor,D[2]-D[3],U[P],this.objectBorderColor?this.objectBorderColor:U[P],K[P],false,false,true),W[P]);this.drawLine("line",N+G,D[4],N+(C-G),D[4],this.boxplotMedianColor,this.boxplotMedianWidth,"butt",false,false,true);this.errorBar(I,D[2],I,D[0],-Q,V,H);this.errorBar(I,D[3],I,D[1],-Q,V,H);if(this.boxplotMean){this.rectangle(I-n,B(T[P][6])-n,x,x,this.boxplotMeanColor,this.boxplotMeanColorBorder)}if(T[P][5]){for(var O=0;O<T[P][5].length;O++){this.drawShape("sphere",I,B(T[P][5][O]),S,S,U[P],V,K[P],false,false,true);this.appendArea(H)}}if(!A.hasOwnProperty(k)){A[k]=[]}A[k].push([N+G+(C/2),D[4]]);N+=J}}else{for(var P=0;P<T.length;P++){var I=F+Q;var D=[];var k=this.showBoxplotOriginalData||this.showViolinBoxplot?R[P]:U[P];for(var O=0;O<5;O++){D.push(B(T[P][O]))}var H=this.addArea(this.rectangle(D[2],F+G,D[3]-D[2],C-this.variableSeparationFactor,U[P],this.objectBorderColor?this.objectBorderColor:U[P],K[P],false,false,true),W[P]);this.drawLine("line",D[4],F+G,D[4],F+(C-G),this.boxplotMedianColor,this.boxplotMedianWidth,"butt",false,false,true);this.errorBar(D[2],I,D[0],I,Q,V,H);this.errorBar(D[3],I,D[1],I,Q,V,H);if(this.boxplotMean){this.rectangle(B(T[P][6])-n,I-n,x,x,this.boxplotMeanColor,this.boxplotMeanColorBorder)}if(T[P][5]){for(var O=0;O<T[P][5].length;O++){this.drawShape("sphere",B(T[P][5][O]),I,S,S,U[P],V,K[P],false,false,true);this.appendArea(H)}}if(!A.hasOwnProperty(k)){A[k]=[]}A[k].push([D[4],F+G+(C/2)]);F+=J}}if(this.boxplotConnect){for(var k in A){var H;var y=[];var e=[];for(var P=0;P<A[k].length-1;P++){H=this.addArea(this.drawLine("line",A[k][P][0],A[k][P][1],A[k][P+1][0],A[k][P+1][1],k,this.boxplotConnectWidth,"butt",false,false,true),["Line:"]);y.push(H);e.push(this.dataEvent[H][this.dataEvent[H].length-1][0])}for(var P=0;P<y.length;P++){this.replaceArea(y[P],e)}}}};this.drawCandlestickPlot=function(H,C,q,f,G,n,B,y,A,I,K){var e=function(a){return A=="vertical"?q-((a-B)*n):C+((a-B)*n)};var J=this.backgroundType.match(/window/i)?this.foregroundWindow:this.foreground;var F=f/2;var s;if(A=="vertical"){for(var E=0;E<H.length;E++){var x=C+F;var k=[];for(var D=0;D<H[E].length;D++){k.push(e(H[E][D]))}if(y){if(k[0]>k[1]){s=this.addArea(this.rectangle(C,k[1],f,k[0]-k[1],false,I,"open",false,false,true),K[E]);this.drawLine("line",x,k[1],x,k[2],I,false,"butt",false,false,true);this.appendArea(s);this.drawLine("line",x,k[3],x,k[0],I,false,"butt",false,false,true);this.appendArea(s)}else{s=this.addArea(this.rectangle(C,k[0],f,k[1]-k[0],I,I,"closed",false,false,true),K[E]);this.drawLine("line",x,k[3],x,k[1],I,false,"butt",false,false,true);this.appendArea(s);this.drawLine("line",x,k[0],x,k[2],I,false,"butt",false,false,true);this.appendArea(s)}}else{this.addArea(this.rectangle(C,k[0],f,q-k[0],I,I,"closed",false,false,true),K[E])}C+=G}}else{for(var E=0;E<H.length;E++){var x=q+F;var k=[];for(var D=0;D<H[E].length;D++){k.push(e(H[E][D]))}if(y){if(k[1]>k[0]){s=this.addArea(this.rectangle(k[0],q,k[1]-k[0],f,false,I,"open",false,false,true),K[E]);this.drawLine("line",k[1],x,k[2],x,I,false,"butt",false,false,true);this.appendArea(s);this.drawLine("line",k[3],x,k[0],x,I,false,"butt",false,false,true);this.appendArea(s)}else{s=this.addArea(this.rectangle(k[1],q,k[0]-k[1],f,I,I,"closed",false,false,true),K[E]);this.drawLine("line",k[3],x,k[1],x,I,false,"butt",false,false,true);this.appendArea(s);this.drawLine("line",k[0],x,k[2],x,I,false,"butt",false,false,true);this.appendArea(s)}}else{this.addArea(this.rectangle(C,q,k[0]-C,f,I,I,"closed",false,false,true),K[E])}q+=G}}};this.drawViolin=function(F,A,n,E,k,w,s,G,r){var b=F.kde;var f=[];var B=[];var e=[];var v=[];var j,g;var a=[];if(b.length<3){b.splice(1,0,[(b[0][0]+b[1][0])/2,(b[0][1]+b[1][1])/2])}for(var D=0;D<b.length;D++){a.push(b[D][1])}var C=this.max(a);if(C==0){for(var D=1;D<b.length-1;D++){b[D][1]=0.000001}C=0.000001}var z=(E/2.2)/(C);var p=this.addColorTransparency(G,0.5);if(s=="vertical"){for(var D=0;D<b.length;D++){j=(b[D][1]*z);g=((b[D][0]-w)*k);f.push(A-j);B.push(n-g);e.push(A+j);v.push(n-g)}}else{for(var D=0;D<b.length;D++){j=((b[D][0]-w)*k);g=(b[D][1]*z);f.push(A+j);B.push(n-g);e.push(A+j);v.push(n+g)}}this.addArea(this.drawShape("violin",[f,e],[B,v],false,false,p,this.foreground),["Violin:"+r])};this.drawDotPlot=function(Y,X,Q,I,U,L,G,P,J,N,Z,R,M,W,ac,E,K,D,A){var F,x,C;var ab=[];var B=this.jitter?Math.ceil(Math.log(this.smpIndices.length*25)/Math.LN10):1;var V=this.jitter?W/B:0;var aa=this.backgroundType.match(/window/i)?this.foregroundWindow:this.foreground;if(N=="vertical"){if(this.jitter){Q-=W/2}for(var T=0;T<Y.length;T++){if(this.showViolinBoxplot){this.drawViolin(this.getViolin(Y[T]),this.jitter?Q+(W/2):Q,I,U,G,P,N,Z[T][0],A)}if(this.showBoxplotOriginalData||this.graphType.match(/Dot/)){var O=0;for(var S=0;S<Y[T].length;S++){F=I-((Y[T][S]-P)*G);if(!isNaN(F)){this.addArea(this.drawShape(M[T][S],Q+O,F,J[T][S],J[T][S],Z[T][S],this.objectBorderColor?this.objectBorderColor:aa,R[T][S],false,false,K),ac[T][S],E);ab.push([Q+O,F]);if(!this.isGroupedData){if(X[T]&&X[T][S]&&!isNaN(X[T][S])){x=(X[T][S]/2)*G;this.errorBar(Q+O,F,Q+O,F+x,-U,Z[T][S]);this.errorBar(Q+O,F,Q+O,F-x,-U,Z[T][S])}}O=this.jitter&&(S+1)%(B+1)?O+V:0}}if(this.showErrorBars&&this.isGroupedData&&X[T]&&X[T]&&!isNaN(X[T][0])&&!isNaN(X[T][1])){F=I-((X[T][0]-P)*G);x=(X[T][1]/2)*G;this.drawShape("diamond",Q+(W/2),F,this.margin*2,this.margin*2,this.foreground,this.foreground,"closed",false,false,K);this.drawLine("line",Q+(W/2),F-x,Q+(W/2),F+x,this.foreground,this.lineThickness*2,"butt",false,false,K)}}Q+=L}}else{if(this.jitter){I-=W/2}for(var T=0;T<Y.length;T++){if(this.showViolinBoxplot){this.drawViolin(this.getViolin(Y[T]),Q,this.jitter?I+(W/2):I,U,G,P,N,Z[T][0])}if(this.showBoxplotOriginalData||this.graphType.match(/Dot/)){var O=0;for(var S=0;S<Y[T].length;S++){F=D?Q+D-((Y[T][S]-P)*G):Q+((Y[T][S]-P)*G);if(!isNaN(F)){this.addArea(this.drawShape(M[T][S],F,I+O,J[T][S],J[T][S],Z[T][S],this.objectBorderColor?this.objectBorderColor:aa,R[T][S],false,false,K),ac[T][S],E);ab.push([F,I+O]);if(!this.isGroupedData){if(X[T]&&X[T][S]&&!isNaN(X[T][S])){x=(X[T][S]/2)*G;this.errorBar(F,I+O,F+x,I+O,U,Z[T][S]);this.errorBar(F,I+O,F-x,I+O,U,Z[T][S])}}O=this.jitter&&(S+1)%(B+1)?O+V:0}}}if(this.showErrorBars&&this.isGroupedData&&X[T]&&X[T]&&!isNaN(X[T][0])&&!isNaN(X[T][1])){F=Q+((X[T][0]-P)*G);x=(X[T][1]/2)*G;this.drawShape("diamond",F,I+(W/2),this.margin*2,this.margin*2,this.foreground,this.foreground,"closed",false,false,K);this.drawLine("line",F-x,I+(W/2),F+x,I+(W/2),this.foreground,this.lineThickness*2,"butt",false,false,K)}I+=L}}if(this.connectBy&&this.data.x.hasOwnProperty(this.connectBy)){var H=this.connectBy==this.colorBy?this.meta.data.x[this.colorBy]:false;for(var T in this.connectByData){Y=this.connectByData[T];C=H&&H.type!="Numeric"?H.colors[H.order[T]%H.colors.length]:this.getColorForValue(H.colorBrew,T);if(Y.length>1){for(var S=1;S<Y.length;S++){F=ab[Y[S-1]];x=ab[Y[S]];this.addArea(this.drawLine("line",F[0],F[1],x[0],x[1],C,this.lineThickness,"butt",false,false,K),["Line:"+this.connectBy+" "+T])}}}}};this.drawHeatmap=function(J,E,x,k,G,I,N,H,B,M,A){var g=this.graphType=="Network"?false:true;var s=0;var j=E;var y=A?0:2;var D=this.meta.vals;if(!D.colors){D.colors={}}for(var F=0;F<J.length;F++){var n=J[F];var L=isNaN(n)?this.missingDataColor:D.colors[n.toString()]?D.colors[n.toString()]:this.getColorForValue(M,n);var C=I?L:this.heatmapCellBoxColor;D.colors[n.toString()]=L;if(this.graphType=="Network"){var K;if(this.shapeByShape){K=this.drawShape(this.shapeByShape,E+(k/2),x+(G/2),k/2,G/2,L,C,B[F],false,false,g)}else{K=this.rectangle(E,x,k,G,L,L,B[F],false,false,g)}this.addAreaNetwork(K,N[F],H)}else{if(this.shapeByShape){this.addArea(this.drawShape(this.shapeByShape,E+(k/2),x+(G/2),k/2,G/2,L,C,B?B[F]:false,false,false,g),N[F],H)}else{if(F>0&&F<J.length-1){if(s>=0.5){this.addArea(this.rectangle(E,x,k+2,G+y,L,L,B?B[F]:false,false,false,g),N[F],H);s=0}}else{this.addArea(this.rectangle(E,x,k+2,G+y,L,L,B?B[F]:false,false,false,g),N[F],H)}}}if(this.showDataValues){this.drawText(n,(E+k)-2,(x+G)-2,this.overlayFont,this.foreground,"right","bottom")}E+=k;s+=k}if(!I&&!this.shapeByShape){this.drawLine("line",j,x,E,x,this.heatmapCellBoxColor,this.heatmapCellBoxWidth)}};this.drawTreemap=function(h,b,n,j,k){this.functionCaller="drawTreemap";var g=this;var m=function(c){g.addArea(g.rectangle(c.coords.left+b,c.coords.top+n,c.coords.width,c.coords.height,c.color,this.objectBorderColor?this.objectBorderColor:false,"closed"),c.index);if(c.label){var a=g.measureText(c.label,g.smpLabelFont);if(a+g.margin<c.coords.width){g.drawText(c.label,c.coords.left+b+2,c.coords.top+n,g.smpLabelFont,this.foreground,"left","top")}else{if(a+g.margin<c.coords.height){g.drawText(c.label,c.coords.left+b,c.coords.top+n+2,g.smpLabelFont,this.foreground,"right","top",-Math.PI/2)}}}};var f=function(c){for(var a=0;a<c.length;a++){if(c[a].children){f(c[a].children)}else{m(c[a])}}};for(var e=0;e<h.length;e++){if(h[e].children){f(h[e].children)}else{m(h[e])}}};this.zoomOncoprintVariables=function(c){this.functionCaller="zoomOncoprintVariables";var b=[];this.setOriginalIndices(false,this.varIndices,this.smpIndices);this.varIndicesStart=0;for(var a=0;a<Math.min(c,this.varIndices.length);a++){b.push(this.varIndices[a])}this.varIndices=b;this.draw()}};CanvasXpress.prototype.init3dUtils=function(){this.setTrigonometry=function(){if(!this.meta.math){this.meta.math={sin:[0],cos:[1]};for(var b=1;b<=360;b++){var a=Math.PI/(180/b);this.meta.math.sin[b]=Math.sin(a);this.meta.math.cos[b]=Math.cos(a)}}};this.set3DRotation=function(){this.setTrigonometry();var a=["xRotate","yRotate","zRotate"];for(var b=0;b<a.length;b++){if(this[a[b]]>360){this[a[b]]-=360}if(this[a[b]]<0){this[a[b]]=360}}};this.set3DParams=function(){var b=this.invMagnificationFactor;var c=this.zoom;var a=this.x;this.perspective=a*this.perspectiveFactor;this.lenX=a/b*c*this.x3DRatio;this.lenY=a/b*c*this.y3DRatio;this.lenZ=a/b*c*this.z3DRatio;this.padX=a/2;this.padY=this.y/2;this.padZ=this.padY};this.get3DTransfrom=function(g,a,k){var f,e,b;var h=[];var n=this.meta.math.sin;var j=this.meta.math.cos;var d=this.perspective;var m=this.xRotate;var l=this.yRotate;var i=this.zRotate;e=a;b=k;a=e*j[parseInt(l)]-b*n[parseInt(l)];k=e*n[parseInt(l)]+b*j[parseInt(l)];f=g;b=k;g=b*n[parseInt(m)]+f*j[parseInt(m)];k=b*j[parseInt(m)]-f*n[parseInt(m)];f=g;e=a;g=f*j[parseInt(i)]-e*n[parseInt(i)];a=f*n[parseInt(i)]+e*j[parseInt(i)];if(this.perspective){g=g*(d/(k+d));a=a*(d/(k+d));k=k*(d/(k+d))}h.push(g+this.padX);h.push(a+this.padY);h.push(k+this.padZ);return h}};CanvasXpress.prototype.initApiUtils=function(){this.getValidGraphTypes=function(){return this.validGraphTypes};this.setHeatmapScheme=function(){this.initializeAttributes()};this.hasIndicator=function(){if(this.graphType.match(/Scatter/)||this.graphType=="Bar"){return true}else{return false}};this.hasLegend=function(){if(this.graphType!="Network"&&this.graphType!="Genome"&&this.graphType!="Correlation"&&this.graphType!="Heatmap"){return true}else{return false}};this.hasLegendProperties=function(){if(this.graphType!="Network"&&this.graphType!="Genome"&&this.graphType!="Correlation"&&this.graphType!="Heatmap"&&this.graphType!="Pie"){return true}else{return false}};this.hasData=function(){if(this.graphType!="Network"&&this.graphType!="Genome"&&this.graphType!="Venn"){return true}else{return false}};this.hasDataSamples=function(){if(this.graphType!="Network"&&this.graphType!="Genome"&&this.graphType!="Venn"&&this.graphType!="Pie"&&!this.graphType.match(/Scatter/)){if(this.graphType=="Correlation"&&this.correlationAxis!="samples"){return false}return true}else{return false}};this.hasDataGroups=function(){if(this.graphType!="Network"&&this.graphType!="Genome"&&this.graphType!="Venn"&&this.graphType!="Pie"&&!this.graphType.match(/Scatter/)){if(this.graphType=="Correlation"&&this.correlationAxis!="samples"){return false}if(this.data.x){return true}else{return false}}else{return false}};this.hasDataVariables=function(){if(this.graphType!="Network"&&this.graphType!="Genome"&&this.graphType!="Venn"){if(this.graphType=="Correlation"&&this.correlationAxis!="variables"){return false}return true}else{return false}};this.hasDataProperties=function(){if(this.graphType!="Network"&&this.graphType!="Genome"&&this.graphType!="Heatmap"&&this.graphType!="Venn"&&this.graphType!="Pie"&&this.graphType!="Correlation"){return true}else{return false}};this.hasOrientation=function(){if(this.graphType!="Network"&&this.graphType!="Genome"&&this.graphType!="Venn"&&this.graphType!="Pie"&&this.graphType!="Correlation"&&this.graphType!="Circular"&&!this.graphType.match(/Scatter/)){return true}else{return false}};this.hasOverlays=function(){if(this.graphType!="Network"&&this.graphType!="Genome"&&this.graphType!="Venn"&&this.graphType!="Pie"&&this.graphType!="Correlation"&&!this.graphType.match(/Scatter/)){return true}else{return false}};this.hasDendrograms=function(){if(this.graphType!="Heatmap"&&(this.data.t.smps||this.data.t.vars)){return true}else{return false}};this.hasDecorations=function(){return this.data.d&&(this.data.d.nlfit||this.data.d.line||this.data.d.reg||this.data.d.nor||this.data.d.area)?true:false};this.isSegregable=function(){if(this.graphType!="Network"&&this.graphType!="Genome"&&this.graphType!="Venn"&&this.graphType!="Pie"&&this.graphType!="Correlation"&&!this.graphType.match(/Scatter/)){return true}else{return false}};this.getLineTypes=function(){var e=["line"];var c=["","dashed","dotted","bezierY","bezierX","curved"];var a=["arrow","arrowHead","arrowTail","arrowHeadSquareTail","arrowTailSquareHead","square","squareHead","squareTail","squareHeadArrowTail","squareTailArrowHead"];for(var d=0;d<a.length;d++){e.push(a[d]+"Line")}for(var d=1;d<c.length;d++){for(var b=0;b<a.length;b++){e.push(c[d]+this.capitalize(a[b])+"Line")}}return e};this.isValidShape=function(b){for(var a=0;a<this.shapes.length;a++){if(this.shapes[a]==b){return true}}return false};this.getHeatmapSchemes=function(){var c=[];var d=["blue","red","green","yellow","cyan","purple","white","black"];for(var b=0;b<d.length;b++){c.push(d[b]);for(var a=0;a<d.length;a++){if(d[b]!=d[a]){c.push(d[b]+"-"+d[a])}}}return c};this.isCompatibleGraphType=function(b,a){if(b.match(/^Bar$|^Line$|Boxplot|Dotplot/)){return a.match(/^Bar$|^Line$|Boxplot|Dotplot/)?true:false}else{return false}};this.isOneDimensionalGraph=function(){return !this.graphType.match(/Scatter|Network|Venn|Genome|Circular|Correlation/)};this.modifyHighlights=function(c,b,d){var a=d?"highlightVar":"highlightSmp";this.modifyObjectArray(c,b,a)};this.getHighlights=function(a){return this.getObjectArray(a?this.highlightVar:this.highlightSmp)};this.modifyOverlaysProperties=function(h){this.functionCaller="modifyOverlaysProperties";var e=this;var b,a,g;var f=false;if(!this.isArray(h)){var d=[];for(var c=0;c<arguments.length;c++){d.push(arguments[c])}h=d;f=true}a=h.shift();g=this.cloneObject(h);while(g.length>1){b=g.shift();if(!e[b]){e[b]={}}e=e[b]}b=g.shift();e[b]=isNaN(a)?a:Number(a);if(!f){h.unshift(a)}this.draw()};this.modifySmpOverlays=function(b,a){this.modifyObjectArray(b,a,"smpOverlays")};this.modifyVarOverlays=function(b,a){this.modifyObjectArray(b,a,"varOverlays")};this.getSmpOverlays=function(){return this.getObjectArray(this.smpOverlays)};this.getVarOverlays=function(){return this.getObjectArray(this.varOverlays)};this.getXData=function(){var b=[];if(this.data.x){for(var a in this.data.x){b.push(a)}}return b};this.getZData=function(){var b=[];if(this.data.z){for(var a in this.data.z){b.push(a)}}return b};this.getXZData=function(){return this.graphType.match(/Scatter/)?this.getZData():this.getXData()};this.getSamplesAsArray=function(){var d=this.getSamples();var b=[];for(var c=0;c<d.length;c++){b.push(d[c].name)}return b};this.getVariablesAsArray=function(){var d=this.getVariables();var b=[];for(var c=0;c<d.length;c++){b.push(d[c].name)}return b};this.getNodeData=function(a){return this.getNetworkData("nodes",a)};this.getEdgeData=function(a){return this.getNetworkData("edges",a)};this.getSampleVariableData=function(g,j){var f={smps:{idx:"smpIndices",spc:"x"},vars:{idx:"varIndices",spc:"z"}};var b={};b[g]={o:{},t:"string"};if(j){b[g]["o"]=this.getObjectArray(this.data.y[g])}else{for(var d=0;d<this[f[g]["idx"]].length;d++){b[g]["o"][this.data.y[g][this[f[g]["idx"]][d]]]=true}}if(this.data[f[g]["spc"]]){for(var h in this.data[f[g]["spc"]]){b[h]={o:{},t:"numeric"};if(j){if(this.isNumeric(this.data[f[g]["spc"]][h])){b[h]["t"]="numeric";var a=this.range(this.data[f[g]["spc"]][h]);b[h]["o"]={min:a[0],max:a[1]}}else{b[h]["t"]="string";b[h]["o"]=this.getObjectArray(this.getUniqueKeys(this.data[f[g]["spc"]][h]))}}else{for(var d=0;d<this[f[g]["idx"]].length;d++){var c=this.data[f[g]["spc"]][h][this[f[g]["idx"]][d]];if(b[h]["o"].hasOwnProperty(c)){b[h]["o"][c]++}else{b[h]["o"][c]=1}if(isNaN(c)){b[h]["t"]="string"}}if(b[h]["t"]=="numeric"){var e=[];for(var c in b[h]["o"]){for(var d=0;d<b[h]["o"][c];d++){e.push(c)}}var a=this.range(e);b[h]["o"]={min:a[0],max:a[1]}}}}}return b};this.getNetworkData=function(d,a){if(this.graphType=="Network"&&!this[d+"Data"]){this[d+"Data"]={};var f=this.skipConfigurableProperties?this.getObjectArray(this[d.replace("s","")+"ConfigurableProperties"]):{};for(var c=0;c<this.data[d].length;c++){var e=this.data[d][c];for(var b in e){if(!f[b]){if(typeof(e[b])!="object"){if(this[d+"Data"].hasOwnProperty(b)){if(this[d+"Data"][b]["o"].hasOwnProperty(e[b])){this[d+"Data"][b]["o"][e[b]]++}else{this[d+"Data"][b]["o"][e[b]]=1}if(isNaN(e[b])){this[d+"Data"][b]["t"]="string"}}else{this[d+"Data"][b]={o:{},t:isNaN(e[b])?"string":"numeric"};this[d+"Data"][b]["o"][e[b]]=1}}}}if(this[d+"Properties"].length>0){this.getAdditionalData(e,this[d+"Data"],this[d+"Properties"])}}}if(this.graphType=="Network"){return a?this[d+"Data"]:this.getKeys(this[d+"Data"])}else{return false}};this.getFilteredNetworkData=function(h,k){var b={type:{}};if(this.graphType=="Network"){var d=this.skipConfigurableProperties?this.getObjectArray(this[h.replace("s","")+"ConfigurableProperties"]):{};for(var f=0;f<this.data[h].length;f++){var e=this.data[h][f];if(k||(!k&&!e.hide)){for(var j in e){if(!d[j]){if(typeof(e[j])!="object"){if(b[h].hasOwnProperty(j)){b[h][j]["o"][e[j]]++;if(isNaN(e[j])){b[h][j]["t"]="string"}}else{b[h][j]={o:{},t:isNaN(e[j])?"string":"numeric"};b[h][j]["o"][e[j]]=1}}}}}if(this[h+"Properties"].length>0){this.getAdditionalData(e,b,this[h+"Properties"])}}for(var j in b[h]){if(b[h][j]["t"]=="numeric"){var g=[];for(var c in b[h][j]["o"]){for(var f=0;f<b[h][j]["o"][c];f++){g.push(c)}}var a=this.range(g);b[h][j]["o"]={min:a[0],max:a[1]}}}}return b};this.getFeatureData=function(a){if(!this.featuresData){var h={};var d=this.skipConfigurableProperties?this.getObjectArray(this.featureConfigurableProperties):{};for(var g=0;g<this.data.tracks.length;g++){var c=this.data.tracks[g];var b=c.data;for(var e=0;e<b.length;e++){var l=b[e];for(var k in l){if(!d[k]){if(typeof(l[k])!="object"){if(h.hasOwnProperty(k)){if(h[k]["o"].hasOwnProperty(l[k])){h[k]["o"][l[k]]++}if(isNaN(l[k])){h[k]["t"]="string"}}else{h[k]={o:{},t:isNaN(l[k])?"string":"numeric"};h[k]["o"][l[k]]=1}}}}}if(this.featuresProperties.length>0){this.getAdditionalData(b,h,this.featuresProperties)}}this.featuresData=h}return a?this.featuresData:this.getKeys(this.featuresData)};this.getAdditionalData=function(d,e,h){for(var f=0;f<h.length;f++){var b=d;var k=false;if(h[f].length>0){for(var c=0;c<h[f].length;c++){var a=h[f][c];if(b[a]){b=b[a]}else{k=true;break}}if(!k){for(var g in b){if(typeof(b[g])!="object"){if(e.hasOwnProperty(g)){if(e[g]["o"].hasOwnProperty(b[g])){e[g]["o"][b[g]]++}if(isNaN(b[g])){e[g]["t"]="string"}}else{e[g]={o:{},t:isNaN(b[g])?"string":"numeric",r:f};e[g]["o"][b[g]]=1}}}}}}};this.getOperators=function(){return["","like","not like",">",">=","<","<=","==","null","not null"]};this.zoonIn=function(a){this.handleWheelEvent(a,1)};this.zoonOut=function(a){this.handleWheelEvent(a,-1)};this.clusterSamples=function(b,a){this.functionCaller="clusterSamples";this.clusterAxis="samples";if(!this.data.t){this.data.t={}}if(b||!this.data.t.smps){this.data.t.smps=this.cluster()}if(!a){this.draw()}};this.clusterVariables=function(b,a){this.functionCaller="clusterVariables";this.clusterAxis="variables";if(!this.data.t){this.data.t={}}if(b||!this.data.t.vars){this.data.t.vars=this.cluster()}if(!a){this.draw()}};this.kmeansSamples=function(e,d){this.functionCaller="kmeansSamples";this.clusterAxis="samples";if(!this.data.x){this.data.x={}}if(e||!this.data.x["k-Means-S"]){var a=this.kmeans();this.data.x["k-Means-S"]=[];for(var b=0;b<this.smpIndices.length;b++){var c=this.smpIndices[b];this.data.x["k-Means-S"][c]=a[b]}if(!this.isInArray("k-Means-S",this.smpOverlays)){this.smpOverlays.push("k-Means-S")}this.updateMetaData("x","k-Means-S",false,true);this.sortSamplesByCategory("k-Means-S",true)}if(!d){this.draw()}};this.kmeansVariables=function(e,d){this.functionCaller="kmeansVariables";this.clusterAxis="variables";if(!this.data.z){this.data.z={}}if(e||!this.data.z["k-Means-V"]){var a=this.kmeans();this.data.z["k-Means-V"]=[];for(var b=0;b<this.varIndices.length;b++){var c=this.varIndices[b];this.data.z["k-Means-V"][c]=a[b]}if(!this.isInArray("k-Means-V",this.varOverlays)){this.varOverlays.push("k-Means-V")}this.updateMetaData("z","k-Means-V",false,true);this.sortVariablesByCategory("k-Means-V",true)}if(!d){this.draw()}};this.setFunctions=function(){var a=this.functions;a.push("clusterSamples");a.push("clusterVariables");a.push("transpose");a.push("transform");a.push("sortSamplesByCategory");a.push("sortSamplesByVariable");a.push("sortVariablesByCategory");a.push("sortVariablesBySample");a.push("hideUnhideSmps");a.push("hideUnhideVars");a.push("desegregateSamples");a.push("segregateSamples");a.push("groupSamples");a.push("ungroupSamples");a.push("desegregateVariables");a.push("segregateVariables");a.push("kmeansSamples");a.push("kmeansVariables");a.push("createContour");a.push("removeContour");a.push("showCodeDiv");a.push("hideCodeDiv");a.push("showInfoDiv");a.push("hideInfoDiv");a.push("updateCodeDiv");a.push("createHistogram");a.push("removeHistogram");a.push("addRegressionLine");a.push("addNormalDistributionLine");a.push("recalculateLayout");a.push("createRandomData");a.push("drawArea");a.push("draw");a.push("reset");a.push("print")};this.initializeApi=function(){this.setFunctions()};this.initializeApi()};CanvasXpress.prototype.initDimensionUtils=function(){this.resizeCanvas=function(e,b,c){this.disableGradientTransparencyShadow();var a=this.margin;if(e||b||c){if(b||c){if(b){this.width=b;this.originalWidth=b}if(c){this.height=c;this.originalHeight=c}}else{if(e){this.width=this.originalWidth;this.height=this.originalHeight}}this.top=a+this.getTitleSubtitleHeight();this.left=a;this.right=a;this.bottom=a;this.dataEvent=[]}this.meta.canvas.ctx.canvas.width=this.width;this.meta.canvas.ctx.canvas.height=this.height;this.meta.canvas.ctx2.canvas.width=this.width;this.meta.canvas.ctx2.canvas.height=this.height;if(this.backgroundType=="image"||this.backgroundType=="windowImage"){this.drawImage(CanvasXpress.cacheImages[this.getFileName(this.backgroundImage)],0,0,this.width,this.height)}else{if(this.backgroundType=="solid"||this.backgroundType=="window"||this.backgroundType=="windowSolidGradient"||this.backgroundType=="video"){this.rectangle(0,0,this.width,this.height,this.background,this.background)}else{var d=this.getLinearGradient(0,0,0,this.height,this.backgroundGradient1Color,this.backgroundGradient2Color);this.rectangle(0,0,this.width,this.height,d,d)}}this.enableGradientTransparencyShadow()};this.setWidth=function(a,b){if(!a){a=1000}this.setDimensions(a,this.height,b)};this.setHeight=function(b,a){if(!b){b=800}this.setDimensions(this.width,b,a)};this.setDimensions=function(a,e,d,b){this.functionCaller="setDimensions";var g=this.meta.canvas.ctx.canvas;if(!a){a=1000}if(!e){e=1000}g.originalWidth=parseInt(a);g.originalHeight=parseInt(e);a=parseInt(a)-g.widthDecrease;e=parseInt(e)-g.heightDecrease;this.clickLayoutNoAnimation(d);g.width=a;g.height=e;this.resetAxesResizer();this.removeMotionDiv();this.draw(a,e);this.resizeAcknowledgmentDiv();this.updateRemoteNavigationWindow();if(b){var f=this;setTimeout(function(){f.resizeViewport()},b)}else{this.resizeViewport()}};this.initializeDimensions=function(){var b=this.meta.canvas.ctx.canvas;var a=this.margin;if(b.width){this.originalWidth=b.width;this.width=b.width}else{if(this.width){this.originalWidth=this.width;b.width=this.width}else{this.width=600;this.originalWidth=this.width;b.width=this.width}}if(b.height){this.originalHeight=b.height;this.height=b.height}else{if(this.height){this.originalHeight=this.height;b.height=this.height}else{this.height=600;this.originalHeight=this.height;b.height=this.height}}this.top=a+this.getTitleSubtitleHeight();this.left=a;this.right=a;this.bottom=a;this.x=this.width-(this.leftMargin+this.left+this.rightMargin+this.right);this.y=this.height-(this.topMargin+this.top+this.bottomMargin+this.bottom)};this.initializeDimensions()};CanvasXpress.prototype.initUtils=function(){this.initGeneralUtils();this.initPlotUtils();this.initConfigUtils();this.init3dUtils();this.initApiUtils();this.initDimensionUtils()};CanvasXpress.prototype.initLegendUtils=function(){this.validateLegendPositions=function(){if(!this.legendInside){if(this.decorationsPosition!="right"&&this.decorationsPosition!="bottom"){this.decorationsPosition="bottom"}if(this.legendPosition!="right"&&this.legendPosition!="bottom"){this.legendPosition="right"}}if(this.layoutValid){var a=this.meta.config.orig;a.insideLegend=this.insideLegend;this.insideLegend=false;if(this.legendPosition!="bottom"&&this.legendPosition!="right"){a.legendPosition=this.legendPosition;this.legendPosition="right"}}};this.setLegendFont=function(){if(this.autoScaleFont){var b=1-this.percentAspectRatioPlotArea;var a=this.min(this.width*b,this.height*b);this.setPropertyFontSize(a,"legendFont")}else{this.legendFont=this.legendFontStyle+" "+parseInt(this.legendFontSize)+"px "+this.fontName}};this.drawLegendBackgroundBox=function(d,e,c,f,a){if(a){if(this.legendBox&&this.legendBackgroundColor){this.disableGradientTransparencyShadow();this.rectangle(d,e,c,f,this.legendBackgroundColor,this.legendBoxColor);this.enableGradientTransparencyShadow()}}else{if(this.legendBox){this.disableGradientTransparencyShadow();this.rectangle(d,e,c,f,false,this.legendBoxColor,"open");this.enableGradientTransparencyShadow()}}};this.getDiameterLegend=function(){var a=Math.min(this.width,this.height);return Number(Math.max(0.5,a*12/833).toFixed(1))};this.setPropertyLegendDimensions=function(b,k){var a=b.toLowerCase()+"By";if(this[a]&&this[a+"ShowLegend"]){var n,e;if(k){n=this[a];e=k}else{if(this.data.x&&this.data.x.hasOwnProperty(this[a])){n=this[a];e=this.meta.data.x[this[a]].maxLevStr}else{if(this.data.z&&this.data.z.hasOwnProperty(this[a])){n=this[a];e=this.meta.data.z[this[a]].maxLevStr}else{n=0;e=0}}}var j=this.getDiameterLegend();if(b=="Size"){for(var g=0;g<this["legend"+b+"sN"];g++){j=Math.max(j,this.sizes[g])}}var h=this.getFontPt(this.legendFont);var q=this.legendColumns>this["legend"+(b=="Outline"?"Color":b)+"sN"]?this["legend"+(b=="Outline"?"Color":b)+"sN"]:this.legendColumns;var c=Math.ceil(this["legend"+(b=="Outline"?"Color":b)+"sN"]/q);var m=this.measureText(n,this.legendFont);var o=(this.measureText(e,this.legendFont)+j+this.margin)*q;this["legend"+(b=="Outline"?"Color":b)+"Width"]=Math.max(m,o)+(this.margin*(q+2));this["legend"+(b=="Outline"?"Color":b)+"Height"]=(c*(Math.max(j,h)+this.margin))+h+(this.margin*3)}};this.setPropertyLegendIndicatorDimensions=function(d,a){var i=d.toLowerCase()+"By";var c=0;var e=0;var g=this.getFontPt(this.legendFont);if(this[i]){switch(d){case"Color":case"Outline":var b=a.maxLevLen;if(this.legendPosition.match(/top|bottom/)){e=this.heatmapIndicatorHeight+(this.margin*4)+g;e+=g+this.margin;c=this.heatmapIndicatorWidth+b}else{e=this.heatmapIndicatorWidth+(this.margin*3)+g;c=this.heatmapIndicatorHeight+(this.margin*2)+b}break;case"Shape":case"Size":this.setPropertyLegendDimensions(d,a.maxLevStr);return;case"Pattern":c=0;e=0;break}}this["legend"+(d=="Outline"?"Color":d)+"Width"]=c;this["legend"+(d=="Outline"?"Color":d)+"Height"]=e};this.setDecorationsLegendDimensions=function(){this.legendDecorationWidth=0;this.legendDecorationHeight=0;this.legendDecorationMaxLabel=0;if(this.showDecorations&&this.showDecorationsLegend&&this.data.d){if(!this.legendInside){if(this.decorationsPosition!="right"&&this.decorationsPosition!="bottom"){this.decorationsPosition="bottom"}}var f=this.getFontPt(this.decorationFont);var h=this.data.d;var b=0;if(h.nlfit){var g=this.measureText(sprintf("%96s","X"),this.decorationFont)+(this.margin*5);var a=0;for(var e=0;e<h.nlfit.length;e++){var c=this.measureText(h.nlfit[e].label,this.decorationFont);a=Math.max(c,a);this.legendDecorationMaxLabel=Math.max(a,this.legendDecorationMaxLabel)}b=Math.max(b,this.margin+a+this.margin+g+this.margin);this.legendDecorationHeight=(h.nlfit.length*f*2)+f+this.margin}if(h.line){var a=0;for(var e=0;e<h.line.length;e++){if(h.line[e].label){var c=this.measureText(h.line[e].label,this.decorationFont);a=Math.max(c,a);this.legendDecorationMaxLabel=Math.max(a,this.legendDecorationMaxLabel)}}if(a>0){b=Math.max(b,this.margin+a+this.margin);this.legendDecorationHeight+=(h.line.length*f*2)+this.margin}}if(h.reg){var g=this.measureText(sprintf("%45s","X"),this.decorationFont)+(this.margin*2);var a=0;for(var e=0;e<h.reg.length;e++){var c=this.measureText(h.reg[e].label,this.decorationFont);a=Math.max(c,a);this.legendDecorationMaxLabel=Math.max(a,this.legendDecorationMaxLabel)}b=Math.max(b,this.margin+a+this.margin+g+this.margin);this.legendDecorationHeight+=(h.reg.length*f*2)+f+this.margin}if(h.nor){var g=this.measureText(sprintf("%30s","X"),this.decorationFont)+(this.margin*1);var a=0;for(var e=0;e<h.nor.length;e++){var c=this.measureText(h.nor[e].label,this.decorationFont);a=Math.max(c,a);this.legendDecorationMaxLabel=Math.max(a,this.legendDecorationMaxLabel)}b=Math.max(b,this.margin+a+this.margin+g+this.margin);this.legendDecorationHeight+=(h.nor.length*f*2)+f+this.margin}if(h.area){var a=0;for(var e=0;e<h.area.length;e++){var c=this.measureText(h.area[e].label,this.decorationFont);a=Math.max(c,a);this.legendDecorationMaxLabel=Math.max(a,this.legendDecorationMaxLabel)}b=Math.max(b,this.margin+a+this.margin);this.legendDecorationHeight+=(h.area.length*f*2)+this.margin}if(h.kaplanMeier){var a=0;for(var e=0;e<h.kaplanMeier.length;e++){var c=this.measureText(h.kaplanMeier[e].label,this.decorationFont);a=Math.max(c,a);this.legendDecorationMaxLabel=Math.max(a,this.legendDecorationMaxLabel)}b=Math.max(b,this.margin+a+this.margin);this.legendDecorationHeight+=(h.kaplanMeier.length*f*2)-this.margin}this.legendDecorationWidth=b}};this.setOncoprintLegendDimension=function(){this.legendOncoprintWidth=0;this.legendOncoprintHeight=0;if(this.isOncoprint){var c=this.measureText("Amplification",this.legendFont);var e=this.measureText("Deletion",this.legendFont);var b=this.measureText("Mutation",this.legendFont);this.legendOncoprintWidth=100+c+e+b+(this.margin*2);this.legendOncoprintHeight=30+(this.margin*2)}};this.setSampleLegendDimension=function(){this.legendSampleWidth=0;this.legendSampleHeight=0;var d=this.getFontPt(this.legendFont);var b=0;if(this.graphType.match(/Scatter/)){if(this.xAxisIndices.length!=this.yAxisIndices.length||this.xAxisIndices.length>1){if(this.xAxisIndices.length==this.yAxisIndices.length&&this.xAxisIndices.length>1){for(var c=0;c<this.xAxisIndices.length;c++){var a;if(this.isHistogram){a=this.measureText(this.shortenText(this.xAxis[c],this.maxSmpStringLen),this.legendFont)}else{a=this.measureText(this.shortenText(this.xAxis[c],this.maxSmpStringLen)+" vs "+this.shortenText(this.yAxis[c],this.maxSmpStringLen),this.legendFont)}b=Math.max(a,b)}}else{if(this.xAxisIndices.length>this.yAxisIndices.length){b=this.measureText(this.shortenText(this.getMaxText(this.xAxis),this.maxSmpStringLen)+" vs "+this.shortenText(this.yAxis[0],this.maxSmpStringLen),this.legendFont)}else{if(this.yAxisIndices.length>this.xAxisIndices.length){if(this.isHistogram){b=this.measureText(this.shortenText(this.getMaxText(this.yAxis),this.maxSmpStringLen),this.legendFont)}else{b=this.measureText(this.shortenText(this.getMaxText(this.yAxis),this.maxSmpStringLen)+" vs "+this.shortenText(this.xAxis[0],this.maxSmpStringLen),this.legendFont)}}}}this.legendSampleWidth=(d-1)+b+(this.margin*3);this.legendSampleHeight=(Math.max(this.xAxisIndices.length,this.yAxisIndices.length)*(d+this.margin))+this.margin}else{if(this.isHistogram){b=this.measureText(this.shortenText(this.getMaxText(this.yAxis),this.maxSmpStringLen),this.legendFont);this.legendSampleWidth=(d-1)+b+(this.margin*3);this.legendSampleHeight=(Math.max(this.xAxisIndices.length,this.yAxisIndices.length)*(d+this.margin))+this.margin}}}};this.setVariableLegendDimension=function(){this.legendVariableWidth=0;this.legendVariableHeight=0;var a=this.meta.data.y;var e=this.getFontPt(this.legendFont);if(this.graphType=="Pie"){var f=this.varIndices.length>this.maxPieSectors?this.maxPieSectors:this.varIndices.length;var d=this.shortenText(a.maxVarStr,this.maxVarStringLen);var b=this.measureText(d,this.legendFont);if(b>this.width/2){this.legendFont=this.scaleTextToFont(b,e,this.width/2)}this.legendVariableWidth=this.measureText(d,this.legendFont)+e+(this.margin*3);this.legendVariableHeight=((e+this.margin)*f)+this.margin}else{if(this.layoutValid&&this.segregateVariablesBy.length>0){if(this.segregateVariablesBy[0]=="variable"||(this.segregateVariablesBy.length>1&&this.segregateVariablesBy[1]=="variable")){return}else{var c=a.maxVarChr>this.maxVarStringLen?a.maxVarStr.substring(0,this.maxVarStringLen):a.maxVarStr;this.legendVariableWidth=((this.margin*3)+(e*2)+this.measureText(c,this.legendFont))*this.legendColumns;this.legendVariableHeight=(Math.ceil(this.data.y.vars.length/this.legendColumns)*e*1.5)+this.margin}}else{if((this.colorBy&&this.colorBy=="variable")||(this.shapeBy&&this.shapeBy=="variable")||(this.sizeBy&&this.sizeBy=="variable")||(this.patternBy&&this.patternBy=="variable")){var c=this.sizeBy&&this.sizeBy=="variable"?Math.max(this.sizes[this.varIndices.length-1],this.getFontPt(this.legendFont)):this.getFontPt(this.legendFont);var d=this.shortenText(a.maxVarStr,this.maxVarStringLen);this.legendVariableWidth=((c-1)+this.measureText(d,this.legendFont)+(this.margin*3))*this.legendColumns;this.legendVariableHeight=((this.varIndices.length/this.legendColumns)*(c+this.margin))+this.margin}else{if(this.graphType=="BarLine"||this.graphType=="DotLine"||this.graphType=="AreaLine"||this.graphType=="StackedLine"||this.graphType=="StackedPercentLine"){var c=a.maxVarChr>this.maxVarStringLen?a.maxVarStr.substring(0,this.maxVarStringLen):a.maxVarStr;this.legendVariableWidth=((this.margin*3)+(e*2)+this.measureText(c,this.legendFont))*this.legendColumns;this.legendVariableHeight=(Math.ceil((this.xAxisVarIndices.length+this.xAxis2VarIndices.length)/this.legendColumns)*e*1.5)+this.margin}else{if(!this.colorBy&&(this.graphType=="Bar"||this.graphType=="Line"||this.graphType=="Area"||this.graphType=="Dotplot"||this.graphType=="Stacked"||this.graphType=="StackedPercent"||this.graphType=="Boxplot")){var c=a.maxVarChr>this.maxVarStringLen?a.maxVarStr.substring(0,this.maxVarStringLen):a.maxVarStr;this.legendVariableWidth=((this.margin*3)+(e*2)+this.measureText(c,this.legendFont))*this.legendColumns;this.legendVariableHeight=(Math.ceil(this.varIndices.length/this.legendColumns)*e*1.5)+this.margin}}}}}};this.setVennLegendDimension=function(){var a=this.data.venn.legend?this.getMaxText(this.data.venn.legend):"N/A";this.legendWidth=this.measureText(a,this.legendFont)+(this.margin*6);this.legendHeight=this.margin+this.margin+((this.getFontPt(this.legendFont)+this.margin)*this.vennGroups)};this.setOverlaysLegendDimensions=function(){var b=this.getFontPt(this.legendFont);var s=this.getDiameterLegend();var k=Math.max(b,s);var d=["varOverlays","smpOverlays"];var e=["varOverlayProperties","smpOverlayProperties"];var y=["showVarOverlaysLegend","showSmpOverlaysLegend"];this.legendOverlaysLayout=[];this.legendOverlaysWidth=0;this.legendOverlaysHeight=0;var q=this.margin;var n=this.margin;var a=0;var g=0;var l=0;var B=false;if(this.showOverlays&&this.showLegend){for(var v=0;v<d.length;v++){if(this[d[v]].length>0&&this[y[v]]){for(var t=0;t<this[d[v]].length;t++){var f=0;var x=0;var p=this[d[v]][t];var A=d[v]=="varOverlays"?"z":"x";var r=this.meta.data[A][p];var u=this.measureText(r.maxLevStr,this.legendFont);var z=this.measureText(p,this.legendFont);if(this[e[v]][p].type=="Default"){B=true;if(r.type=="String"){f=Math.max(z,u+k+(this.margin*3));x=((Math.max(b,s)+this.margin)*r.levels.length)+b+(this.margin*3)}else{if(this.legendPosition.match(/right|left/i)){f=Math.max(this.heatmapIndicatorHeight+(this.margin*2)+u,z);x=this.heatmapIndicatorWidth+(this.margin*3)+b}else{f=this.heatmapIndicatorWidth+(this.margin*3)+b;x=Math.max(this.heatmapIndicatorHeight+(this.margin*2)+u,z)}}this["legend"+p+"Width"]=f;this["legend"+p+"Height"]=x;if(this.legendPosition.match(/right|left/i)){if(g+this.margin+x>(this.height-(this.top+this.bottom))){q+=this.margin+f;a=f;g=x;l++;this.legendOverlaysLayout[l]=[[A,p,f,x]]}else{if(f>a){q+=(f-a);a=f}g+=x;if(!this.legendOverlaysLayout[l]){this.legendOverlaysLayout[l]=[]}this.legendOverlaysLayout[l].push([A,p,f,x])}}else{if(a+this.margin+f>(this.width-(this.left+this.right))){n+=this.margin+x;a=f;g=x;this.legendOverlaysLayout[v]=[[A,p,f,x]];l++}else{if(x>g){n+=(x-g);g=x}a+=f;if(!this.legendOverlaysLayout[l]){this.legendOverlaysLayout[l]=[]}this.legendOverlaysLayout[l].push([A,p,f,x])}}}}}}}this.legendOverlaysWidth=B?q+this.margin:0;this.legendOverlaysHeight=B?n+this.margin:0};this.setLegendDimensions=function(){if(this.showDecorations&&this.showDecorationsLegend&&this.data.d){this.decorationLayout=[0]}if(this.showLegend){this.legendLayout=[];this.legendWidth=0;this.legendHeight=0;var a=this.margin;var k=this.margin;var b=0;var j=0;var g=0;var e=this.scatterPlotMatrix?["Color","Shape","Size","Pattern","Variable"]:["Color","Shape","Size","Pattern","Variable","Sample"];for(var c=0;c<e.length;c++){var f=this["legend"+e[c]+"Width"];var d=this["legend"+e[c]+"Height"];if(f>0){if(this.legendPosition.match(/right|left/i)){if(j+this.margin+d>this.height){a+=this.margin+f;b=f;j=d;this.legendLayout[g]=[e[c]];g++}else{if(f>b){a+=(f-b);b=f}j+=d;if(!this.legendLayout[g]){this.legendLayout[g]=[]}this.legendLayout[g].push(e[c])}}else{if(b+this.margin+f>this.width){k+=this.margin+d;b=f;j=d;this.legendLayout[c]=[e[c]];g++}else{if(d>j){k+=(d-j);j=d}b+=f;if(!this.legendLayout[g]){this.legendLayout[g]=[]}this.legendLayout[g].push(e[c])}}}}this.legendWidth=a+this.margin+this.legendOverlaysWidth;this.legendHeight=k+this.margin+this.legendOverlaysHeight}};this.setLegends=function(){var h=this;var g=["Color","Shape","Size","Pattern","Outline"];var q=["shapeByData","sizeByData","patternByData","outlineByData"];var n=function(a,o,t){var u=o=="Outline"?"Color":o;var s=u.toLowerCase()+"s";h["legend"+u+"Meta"]=a;if(t){h["legend"+u+"Meta"].vals=h.rPretty(t[0],t[1],5);h["legend"+u+"Meta"].decs=h.getAxisDecimals(t[1]-t[0]);h["legend"+u+"Meta"].maxLevStr=h.getMaxText(h["legend"+(o=="Outline"?"Color":o)+"Meta"].vals);h["legend"+u+"Meta"].maxLevLen=h.measureText(h["legend"+u+"Meta"].maxLevStr,h.font);h["legend"+u+"Meta"].maxLevChr=h["legend"+u+"Meta"].maxLevStr.toString().length}h["legend"+u+"sMax"]=h["legend"+u+"Meta"].maxLevStr;h["legend"+u+"sN"]=h["legend"+u+"Meta"].vals.length;for(var p=0;p<h["legend"+u+"Meta"].vals.length;p++){h["legend"+u+"s"][h["legend"+u+"Meta"].vals[p].toString()]=h[s][p]}h.setPropertyLegendIndicatorDimensions(o,h["legend"+u+"Meta"])};var j=function(A,H,w,C,x){var E=0;var u=0;var z=false;var B={};var r={};var a=C.toLowerCase()+"s";var y=h.isGroupedData&&h.graphType!="Dotplot"&&h.graphType!="Boxplot"&&!h.showBoxplotOriginalData&&h.groupingFactors.length==1;if(H=="x"){var s=h.isGroupedData?h.grpIndices:h.smpIndices;for(var F=0;F<s.length;F++){var t=s[F];if(h.isGroupedData&&(h.graphType=="Dotplot"||(h.graphType=="Boxplot"&&h.showBoxplotOriginalData))){for(var D=0;D<h.data.w.grps[t].length;D++){var v=h.data[H][h[w]][h.data.w.grps[t][D]];r[v]=true}}else{var v=h.isGroupedData?h.getSmpAnnotations(h[w],h.data.w.grps[F],true):h.data[H][h[w]][t];r[v]=true}}}else{if(H=="z"){for(var F=0;F<h.varIndices.length;F++){var t=h.varIndices[F];var v=h.data[H][h[w]][t];r[v]=true}}else{if(H=="m"){for(var F=0;F<h.varIndices.length;F++){for(var D=0;D<h.smpIndices.length;D++){var v=x[h.varIndices[F]][h.smpIndices[D]];r[v]=true}}}}}r=h.getKeys(r);r.sort();for(var F=0;F<r.length;F++){var v=r[F];var G=h.measureText(v,h.legendFont);if(G>E){E=G;h["legend"+C+"sMax"]=v}B[v]=A.order[v]%h[a].length;h["legend"+C+"s"][v]=h[a][B[v]];u++}z=H=="m"?h["legend"+C+"sMax"]:false;h["legend"+C+"sN"]=u;h["legend"+C+"Meta"]=A;h.setPropertyLegendDimensions(C,z)};if(this.skipSetLegends){return}this.validateLegendPositions();this.setLegendFont();if(this.graphType=="Venn"){this.setVennLegendDimension();return}else{if(this.isMultidimensionalData){for(var f=0;f<q.length;f++){if(this.data.y[this[q[f]]]){var c=this.data.y[this[q[f]]];var d=this.meta.data[this[q[f]]];var e=q[f].replace("ByData","");e=e.charAt(0).toUpperCase()+e.slice(1);var k=e.toLowerCase();var b=k+"By";this["legend"+(e=="Outline"?"Color":e)+"s"]=[];this["legend"+(e=="Outline"?"Color":e)+"sN"]=0;if(d.type=="Numeric"){n(d,e,[d.min,d.max])}else{j(d,"m",b,e,c)}}}}else{for(var f=0;f<g.length;f++){var e=g[f];var k=g[f].toLowerCase();var b=k+"By";this["legend"+e+"s"]={};this["legend"+e+"sN"]=0;this["legend"+e+"Width"]=0;this["legend"+e+"Height"]=0;if(this[b]){if(this.data.x&&this.data.x.hasOwnProperty(this[b])){var d=this.meta.data.x[this[b]];this[k+"ByType"]="x";if(d.type=="Numeric"){n(d,e)}else{j(d,"x",b,e)}}else{if(this.data.z&&this.data.z.hasOwnProperty(this[b])){var d=this.meta.data.z[this[b]];this[k+"ByType"]="z";if(d.type=="Numeric"){n(d,e)}else{j(d,"z",b,e)}}else{if(this.getSampleIndices(this[b])>-1&&this.meta.data.y.range[this[b]]){var d=this.meta.data.y.range[this[b]];n(d,e,[d.min,d.max])}else{if(this[b]=="variable"){h["legend"+e+"sN"]=this.varIndices.length;this.setVariableLegendDimension()}}}}}}}}this.setDecorationsLegendDimensions();this.setSampleLegendDimension();this.setVariableLegendDimension();this.setOncoprintLegendDimension();this.setOverlaysLegendDimensions();this.setLegendDimensions()};this.drawDecorationData=function(){var am=this.marginLeft+this.offsetX+this.left;var ab=this.marginTop+this.offsetY+this.top;var av=this.data.d;if(this.showDecorations&&av){if(av.nlfit){var aq,K,at;var o=this.varIndices;var G,b;for(var ap=0;ap<av.nlfit.length;ap++){var S=[];var R=[];var q=ap%this.colors.length;var al=this.transformValue(this.yAxisTransform,av.nlfit[ap].param[0]);var ai=this.transformValue(this.yAxisTransform,av.nlfit[ap].param[1]);var af=av.nlfit[ap].param[2];var ac=av.nlfit[ap].param[3];var T=this.xAxisIndices.length==1?this.xAxisIndices[0]:this.xAxisIndices[ap];var U=this.getDataForSmpGrpAtIndex(T);if(this.xAxisTransform=="percentile"){aq=this.range(U);at=aq[0];K=aq[1]}o.sort(function(i,d){return U[i]-U[d]});q=av.nlfit[ap].color?av.nlfit[ap].color:this.colors[q];for(var ao=0;ao<o.length;ao++){var A=o[ao];var Y=this.getDataAtPos(A,T);var X;var D=[];if(Y>0){if(ao>0){var e=o[ao-1];var V=this.getDataAtPos(e,T);if(V>0){var f=(Y-V)/this.functionIntervals;for(var an=0;an<this.functionIntervals;an++){D.push(V);V+=f}}}else{D=[Y]}for(var an=0;an<D.length;an++){if(av.nlfit[ap].type=="reg"){X=al+((ai-al)/(1+af/(Math.pow(D[an],ac))))}else{X=al+((ai-al)/(1+(Math.pow((D[an]/af),ac))))}if(this.xAxisTransform){D[an]=this.xAxisTransform=="percentile"?this.percentile(at,K,D[an]):this.transformValue(this.xAxisTransform,D[an])}G=am+((D[an]-this.xAxisMin)*this.xAxisUnit);b=(ab+this.y)-((X-this.yAxisMin)*this.yAxisUnit);S.push(G);R.push(b)}}}if(S.length>0){this.drawShape("path",S,R,false,false,q,q,"open",false,false,true);if(av.nlfit[ap].type=="reg"){X=al+((ai-al)/(1+af/(Math.pow(af,ac))))}else{X=al+((ai-al)/(1+(Math.pow((af/af),ac))))}if(this.xAxisTransform){af=this.xAxisTransform=="percentile"?this.percentile(at,K,af):this.transformValue(this.xAxisTransform,af)}G=am+((af-this.xAxisMin)*this.xAxisUnit);b=(ab+this.y)-((X-this.yAxisMin)*this.yAxisUnit);this.drawLine("dottedLine",am,b,G,b,q);this.drawLine("dottedLine",G,b,G,(ab+this.y),q)}}}if(av.line){for(var ap=0;ap<av.line.length;ap++){if(av.line[ap].x!=null||av.line[ap].y!=null){var q=av.line[ap].color?av.line[ap].color:this.colors[ap%this.colors.length];var aA=av.line[ap].type?av.line[ap].type:"line";var Y=av.line[ap].x!=null?av.line[ap].x:null;var X=av.line[ap].y!=null?av.line[ap].y:null;var C=av.line[ap].x2!=null?av.line[ap].x2:null;var ay=av.line[ap].y2!=null?av.line[ap].y2:null;var Z=av.line[ap].width?av.line[ap].width:1;var G,b,E,aB;if(Y!=null&&X!=null&&C!=null&&ay!=null){G=am+((Y-this.xAxisMin)*this.xAxisUnit);E=am+((C-this.xAxisMin)*this.xAxisUnit);b=ab+this.y-((X-this.yAxisMin)*this.yAxisUnit);aB=ab+this.y-((ay-this.yAxisMin)*this.yAxisUnit);this.drawLine(aA,G,b,E,aB,q,Z)}else{if(Y!=null){G=am+((Y-this.xAxisMin)*this.xAxisUnit);b=ab;E=G;aB=b+this.y;this.drawLine(aA,G,b,E,aB,q,Z)}else{if(X!=null){G=am;b=ab+this.y-((X-this.yAxisMin)*this.yAxisUnit);E=G+this.x;aB=b;this.drawLine(aA,G,b,E,aB,q,Z)}}}}}}if(av.lines){for(var ap=0;ap<av.lines.length;ap++){var G,b,E,aB;var aw=true;var aA=av.lines[ap].type||"line";var O=av.lines[ap].color;var aa=av.lines[ap].value||0;var ae=av.lines[ap].label||false;if(this.graphOrientation=="vertical"){G=this.marginLeft+this.offsetX+this.left;E=G+this.x;b=this.marginTop+this.offsetY+this.top+this.y-((aa-this.xAxisMin)*this.xAxisUnit);aB=b;aw=b<=this.marginTop+this.offsetY+this.top+this.y&&b>=this.marginTop+this.offsetY+this.top?true:false}else{G=this.marginLeft+this.offsetX+this.left+((aa-this.xAxisMin)*this.xAxisUnit);E=G;b=this.marginTop+this.offsetY+this.top;aB=b+this.y;aw=G<=this.marginLeft+this.offsetX+this.left+this.x&&this.marginLeft+this.offsetX+this.left?true:false}if(aw){if(ae){if(this.graphOrientation=="vertical"){this.drawText(ae,E-this.margin,aB-this.margin,this.decorationFont,this.decorationColor,"right","bottom")}else{this.drawText(ae,E+this.margin,aB-this.margin,this.decorationFont,this.decorationColor,"left","bottom")}}this.drawLine(aA,G,b,E,aB,O)}}}if(av.reg){for(var ap=0;ap<av.reg.length;ap++){if(av.reg[ap].slope&&av.reg[ap].intercept){var q=av.reg[ap].color?av.reg[ap].color:this.colors[ap%this.colors.length];var r=this.addColorTransparency(this.colors[ap%this.colors.length],0.5);var aA=av.reg[ap].type?av.reg[ap].type:"line";var I=av.reg[ap].slope;var ah=av.reg[ap].intercept;var m=av.reg[ap].cor;var au="y ~ "+this.formatNumber(I)+"x + "+this.formatNumber(ah)+" (r = "+this.formatNumber(m)+")";var Q=av.reg[ap].ci;var G=av.reg[ap].start?av.reg[ap].start:this.xAxisMin;var b=(I*G)+ah;var E=av.reg[ap].end?av.reg[ap].end:this.xAxisMax;var aB=(I*E)+ah;G=am+(G*this.xAxisUnit)-(this.xAxisMin*this.xAxisUnit);b=(ab+this.y)-(b*this.yAxisUnit)+(this.yAxisMin*this.yAxisUnit);E=am+(E*this.xAxisUnit)-(this.xAxisMin*this.xAxisUnit);aB=(ab+this.y)-(aB*this.yAxisUnit)+(this.yAxisMin*this.yAxisUnit);this.drawLine(aA,G,b,E,aB,q,false,false,false,false,true);var a=[];var az=[];var p=Q.length-1;for(var ao=0;ao<Q.length;ao++){G=am+(Q[ao][0]*this.xAxisUnit)-(this.xAxisMin*this.xAxisUnit);b=(ab+this.y)-(Q[ao][1]*this.yAxisUnit)+(this.yAxisMin*this.yAxisUnit);aB=(ab+this.y)-(Q[ao][2]*this.yAxisUnit)+(this.yAxisMin*this.yAxisUnit);a.push(G);az.push([b,aB])}if(this.showDecorationsRegressionConfidence){this.addArea(this.drawShape("confidence",a,az,false,false,r,r,"closed",false,false,true),[au+":Confidence"])}}}}if(av.nor){for(var ap=0;ap<av.nor.length;ap++){if(av.nor[ap].mu&&av.nor[ap].sigma){var ak=[];var ag=[];var P=[];var G,b;var q=ap%this.colors.length;var s=av.nor[ap].mu;var h=av.nor[ap].sigma;var M=av.nor[ap].start?av.nor[ap].start:av.nor[ap].yAxis?this.yAxisMin:this.xAxisMin;var H=av.nor[ap].end?av.nor[ap].end:av.nor[ap].yAxis?this.yAxisMax:this.xAxisMax;var n=120;if(M<s&&s<H){var V,F,L,ar;var f=(s-M)/n;var ax=h*h;var ad=ax*2;var N=1/Math.sqrt(2*Math.PI*ax);if(av.nor[ap].yAxis){L=av.nor[ap].max?av.nor[ap].max*this.xAxisUnit:this.x-(this.x*this.axisExtension);ar=L/N;V=M;for(var ao=0;ao<n-1;ao++){F=(N*Math.pow(Math.E,-Math.pow(V-s,2)/ax));P.push([V,F]);G=am+(F*ar);b=(ab+this.y)-(V*this.yAxisUnit)+(this.yAxisMin*this.yAxisUnit);ak.push(G);ag.push(b);V+=f}f=(H-s)/n;V=s;for(var ao=0;ao<n;ao++){F=(N*Math.pow(Math.E,-Math.pow(V-s,2)/ax));P.push([V,F]);G=am+(F*ar);b=(ab+this.y)-(V*this.yAxisUnit)+(this.yAxisMin*this.yAxisUnit);ak.push(G);ag.push(b);V+=f}q=av.nor[ap].color?av.nor[ap].color:this.colors[q];this.drawShape("path",ak,ag,false,false,q,q,"open",false,false,true)}else{L=av.nor[ap].max?av.nor[ap].max*this.yAxisUnit:this.y-(this.y*this.axisExtension);ar=L/N;V=M;for(var ao=0;ao<n-1;ao++){F=(N*Math.pow(Math.E,-Math.pow(V-s,2)/ax));P.push([V,F]);G=am+(V*this.xAxisUnit)-(this.xAxisMin*this.xAxisUnit);b=(ab+this.y)-(F*ar);ak.push(G);ag.push(b);V+=f}f=(H-s)/n;V=s;for(var ao=0;ao<n;ao++){F=(N*Math.pow(Math.E,-Math.pow(V-s,2)/ax));P.push([V,F]);G=am+(V*this.xAxisUnit)-(this.xAxisMin*this.xAxisUnit);b=(ab+this.y)-(F*ar);ak.push(G);ag.push(b);V+=f}q=av.nor[ap].color?av.nor[ap].color:this.colors[q];this.drawShape("path",ak,ag,false,false,q,q,"open",false,false,true)}}}}}if(av.area){for(var ap=0;ap<av.area.length;ap++){if(av.area[ap].type&&av.area[ap].x&&av.area[ap].y&&av.area[ap].width&&av.area[ap].height){if(this.isValidShape(av.area[ap].type)){var G=am+(av.area[ap].x*this.xAxisUnit)-(this.xAxisMin*this.xAxisUnit);var b=(ab+this.y)-(av.area[ap].y*this.yAxisUnit)+(this.yAxisMin*this.yAxisUnit);var q=av.area[ap].color?av.area[ap].color:this.colors[ap%this.colors.length];var g=av.area[ap].width*this.xAxisUnit;var aj=av.area[ap].height*this.yAxisUnit;this.drawShape(av.area[ap].type,G,b,g,aj,q,av.area[ap].outline,av.area[ap].pattern,av.area[ap].rotate)}}}}if(av.kaplanMeier){var G,b,E,aB,B,z,v,u,q,r,W,c,J;for(var ap=0;ap<av.kaplanMeier.length;ap++){W=[[],[]];c=[[],[]];J=[[],[]];q=av.kaplanMeier[ap].color;r=this.addColorTransparency(q,0.5);G=am;b=(ab+this.y)-(this.yAxisUnit)+(this.yAxisMin*this.yAxisUnit);E=am+(av.kaplanMeier[ap].data.times[0]*this.xAxisUnit)-(this.xAxisMin*this.xAxisUnit);aB=(ab+this.y)-(av.kaplanMeier[ap].data.data[0][3]*this.yAxisUnit)+(this.yAxisMin*this.yAxisUnit);z=(ab+this.y)-(av.kaplanMeier[ap].data.data[0][4]*this.yAxisUnit)+(this.yAxisMin*this.yAxisUnit);u=(ab+this.y)-(av.kaplanMeier[ap].data.data[0][5]*this.yAxisUnit)+(this.yAxisMin*this.yAxisUnit);this.drawLine("line",G,b,E,b,q,false,false,false,false,true);this.drawLine("line",E,b,E,aB,q,false,false,false,false,true);if(this.showDecorationsKaplanMeierConfidence){W[0].push(G,E,E);W[1].push(b,b,z);c[0].push(G,E,E);c[1].push(b,b,u)}for(var ao=1;ao<av.kaplanMeier[ap].data.times.length;ao++){G=am+(av.kaplanMeier[ap].data.times[ao-1]*this.xAxisUnit)-(this.xAxisMin*this.xAxisUnit);b=(ab+this.y)-(av.kaplanMeier[ap].data.data[ao-1][3]*this.yAxisUnit)+(this.yAxisMin*this.yAxisUnit);B=(ab+this.y)-(av.kaplanMeier[ap].data.data[ao-1][4]*this.yAxisUnit)+(this.yAxisMin*this.yAxisUnit);v=(ab+this.y)-(av.kaplanMeier[ap].data.data[ao-1][5]*this.yAxisUnit)+(this.yAxisMin*this.yAxisUnit);E=am+(av.kaplanMeier[ap].data.times[ao]*this.xAxisUnit)-(this.xAxisMin*this.xAxisUnit);aB=(ab+this.y)-(av.kaplanMeier[ap].data.data[ao][3]*this.yAxisUnit)+(this.yAxisMin*this.yAxisUnit);z=(ab+this.y)-(av.kaplanMeier[ap].data.data[ao][4]*this.yAxisUnit)+(this.yAxisMin*this.yAxisUnit);u=(ab+this.y)-(av.kaplanMeier[ap].data.data[ao][5]*this.yAxisUnit)+(this.yAxisMin*this.yAxisUnit);this.drawLine("line",G,b,E,b,q,false,false,false,false,true);this.drawLine("line",E,b,E,aB,q,false,false,false,false,true);if(this.showDecorationsKaplanMeierConfidence){W[0].push(G,E,E);W[1].push(B,B,z);c[0].push(G,E,E);c[1].push(v,v,u)}}if(this.showDecorationsKaplanMeierConfidence){J[0]=W[0].concat(c[0].reverse());J[1]=W[1].concat(c[1].reverse());this.polygon(J[0],J[1],r,r,"closed")}}}}};this.drawOncoprintLegend=function(){if(this.isOncoprint){var a=this.marginLeft+this.offsetX+this.left+15;var g=this.marginTop+this.offsetY+this.top+this.y+this.bottom+this.margin-30;var d=this.measureText("Amplification",this.legendFont);var i=this.measureText("Deletion",this.legendFont);var f=this.measureText("Mutation",this.legendFont);if(this.legendOncoprintX&&this.legendOncoprintY){a=this.legendOncoprintX;g=this.legendOncoprintY}else{if(this.showLegend){if(!this.legendInside&&this.legendPosition=="bottom"){g-=this.legendHeight}}}this.legendOncoprintCurX=a;this.legendOncoprintCurY=g;var h=this.legendOncoprintCurX-10;var e=g-20;var c=100+d+i+f+(this.margin*2);var b=30+(this.margin*2);this.addArea(["rect",h,e,h+c,e+b],[-1],["-legend-oncoprint"]);this.addArea(this.drawShape("rect",a,g,10,30,"rgb(255,0,0)"),["Onc-Amplification"]);a=a+10+this.margin;this.drawText("Amplification",a,g,this.legendFont,this.legendColor,"left","middle");a=a+d+25;this.addArea(this.drawShape("rect",a,g,10,30,"rgb(0,0,255)"),["Onc-Deletion"]);a=a+10+this.margin;this.drawText("Deletion",a,g,this.legendFont,this.legendColor,"left","middle");a=a+i+25;this.addArea(this.drawShape("rect",a,g,10,30,"rgb(220,220,220)"),["Onc-Mutation"]);this.drawShape("rect",a,g,10,10,"rgb(0,153,0)");a=a+10+this.margin;this.drawText("Mutation",a,g,this.legendFont,this.legendColor,"left","middle")}};this.drawStockIndicatorsLegend=function(){var d=this.marginLeft+this.offsetX+this.left;var n=this.marginTop+this.offsetY+this.top;if(this.summaryType=="candle"&&this.stockIndicators.length>0){var a=this.getFontPt(this.legendFont);var f=a/2;var b=this.measureText(this.getMaxText(this.stockIndicators),this.legendFont)+a+(this.margin*2);var k=this.graphOrientation=="vertical"?d+(this.margin*2):d+this.x-b;var j=n+this.margin+a;for(var e=0;e<this.stockIndicators.length;e++){var g=this.getTechnicalIndicatorColor(this.stockIndicators[e]);this.drawLine("line",k+f,j+f,k+f+a,j+f,g,false,"butt",false,false,true);this.drawText(this.stockIndicators[e],k+a+this.margin,j+f,this.legendFont,g,"left","middle");j+=this.margin+a}}};this.drawSampleLegend=function(b,k){var j=b;var d=k;var p=this.getFontPt(this.legendFont);var o=(p-1)/2;k+=this.margin+o;if(this.legendBox&&this.legendBackgroundColor){this.disableGradientTransparencyShadow();this.rectangle(j,d,this.legendSampleWidth,this.legendSampleHeight,this.legendBackgroundColor,this.legendBoxColor);this.enableGradientTransparencyShadow()}var m=Math.max(this.xAxisIndices.length,this.yAxisIndices.length);for(var f=0;f<m;f++){var c=f%this.colors.length;var n=0;var g=this.xAxisIndices.length==this.yAxisIndices.length?this.yAxis[f]:this.xAxisIndices.length>this.yAxisIndices.length?this.yAxis[this.yAxisCurrent]:this.yAxis[f];var h=this.xAxisIndices.length==this.yAxisIndices.length?this.xAxis[f]:this.xAxisIndices.length>this.yAxisIndices.length?this.xAxis[f]:this.xAxis[this.xAxisCurrent];var l=this.isHistogram?this.shortenText(g,this.maxSmpStringLen):this.shortenText(g,this.maxSmpStringLen)+" vs "+this.shortenText(h,this.maxSmpStringLen);var e=b+o+this.margin;var a=k+o+this.margin;if(this.colorBy){this.drawShape(this.shapes[n],e,k,p-1,p-1,this.background,this.colors[c],"open")}else{this.drawShape(this.shapes[n],e,k,p-1,p-1,this.colors[c],this.foreground,"closed")}this.drawText(l,e+o+this.margin,k,this.legendFont,this.legendColor,"left","middle");k+=p+this.margin}if(this.legendBox){this.disableGradientTransparencyShadow();this.rectangle(j,d,this.legendSampleWidth,this.legendSampleHeight,false,this.legendBoxColor,"open");this.enableGradientTransparencyShadow()}this.addArea(["rect",j,d,j+this.legendSampleWidth,d+this.legendSampleHeight],[-1],"-legend-sample")};this.drawVariableLegend=function(z,c){var n=z;var B=c;var m=this.getFontPt(this.legendFont);var r=m/2;var a=m*2;var d=m*1.5;var s=0;if(this.legendVariableWidth==0||this.legendVariableHeight==0){return}else{if(this.graphType=="Pie"){this.drawLegendBackgroundBox(n,B,this.legendVariableWidth,this.legendVariableHeight,true);var y=!this.layoutComb?this.width-(z+(this.margin*1.5)):this.isDOE?this.layoutWidth-((z-this.offsetX)+(this.margin*1.5)):999999;z+=r+this.margin;c+=m;for(var v=0;v<this.varPie.ids.length;v++){var e=false;var l=this.varPie.ids[v];var f=this.varPie.cols[v];var p=l>-1?this.shortenText(this.data.y.vars[l],this.maxVarStringLen):"Other";this.drawShape("square",z,c,m,m,f,this.foreground,"closed");if(y>0){while(this.measureText(p,this.legendFont)>y&&p.length>1){p=p.substring(0,p.length-1);e=true}if(e){p=p+"..."}this.drawText(p,z+m,c,this.legendFont,this.legendColor,"left","middle")}c+=m+this.margin;if(this.layoutComb){if((c-this.offsetY)>this.layoutHeight){this.drawText("...",z+m,c,this.legendFont,this.legendColor,"left","bottom");break}}else{if(c>this.height){this.drawText("...",z+m,c,this.legendFont,this.legendColor,"left","bottom");break}}}this.drawLegendBackgroundBox(n,B,this.legendVariableWidth,this.legendVariableHeight);this.addArea(["rect",n,B,n+this.legendVariableWidth,B+this.legendVariableHeight],[-1],"-legend-variable")}else{if((this.colorBy&&this.colorBy=="variable")||(this.shapeBy&&this.shapeBy=="variable")||(this.sizeBy&&this.sizeBy=="variable")||(this.patternBy&&this.patternBy=="variable")){this.drawLegendBackgroundBox(n,B,this.legendVariableWidth,this.legendVariableHeight,true);var u=this.sizeBy&&this.sizeBy=="variable"?Math.max(this.sizes[this.varIndices.length-1],m):m;var A=u/2;var x=this.legendVariableWidth/this.legendColumns;var b=Math.ceil(this.varIndices.length/this.legendColumns);c+=this.margin+this.margin;for(var v=0;v<b;v++){for(var q=0;q<this.legendColumns;q++){z=n+(this.margin+(x*q));if(s<this.varIndices.length){var l=this.varIndices[s];var f=this.graphType=="Circular"||(this.colorBy&&this.colorBy=="variable")?s%this.colors.length:0;var o=this.shapeBy&&this.shapeBy=="variable"?s%this.shapes.length:0;var t=this.sizeBy&&this.sizeBy=="variable"?this.sizes[s%this.sizes.length]:u;var k=this.patternBy&&this.patternBy=="variable"?s%this.patterns.length:0;var h=z+A;var w=c+A;var p=this.shortenText(this.data.y.vars[l],this.maxVarStringLen);if(this.colorBy&&this.colorBy!="variable"){this.drawShape(this.shapes[o],h,c,t,t,this.background,this.foreground,this.patterns[k])}else{this.drawShape(this.shapes[o],h,c,t,t,this.colors[f],this.foreground,"closed")}this.drawText(p,h+A+this.margin,c,this.legendFont,this.legendColor,"left","middle")}else{break}s++}c+=u+this.margin}this.drawLegendBackgroundBox(n,B,this.legendVariableWidth,this.legendVariableHeight);this.addArea(["rect",n,B,n+this.legendVariableWidth,B+this.legendVariableHeight],[-1],"-legend-variable")}else{if(this.graphType=="BarLine"||this.graphType=="DotLine"||this.graphType=="AreaLine"||this.graphType=="StackedLine"||this.graphType=="StackedPercentLine"){this.drawLegendBackgroundBox(n,B,this.legendVariableWidth,this.legendVariableHeight,true);var g=this.xAxisVarIndices.concat(this.xAxis2VarIndices);var x=this.legendVariableWidth/this.legendColumns;var b=Math.ceil(g.length/this.legendColumns);c+=this.margin;for(var v=0;v<b;v++){for(var q=0;q<this.legendColumns;q++){z=n+this.margin+(x*q);if(s<g.length){var l=s<this.xAxisVarIndices.length?this.xAxisVarIndices[s]:this.xAxis2VarIndices[s-this.xAxisVarIndices.length];var f=s<this.xAxisVarIndices.length?this.getVariableColor(this.data.y.vars[l]):this.coordinateLineColor?this.colors[(s-this.xAxisVarIndices.length)%this.colors.length]:this.getVariableColor(this.data.y.vars[l]);var k="closed";var p=this.shortenText(this.data.y.vars[l],this.maxVarStringLen);if(s<this.xAxisVarIndices.length){this.addArea(this.rectangle(z,c,m,m,f,this.foreground,k),["Var-"+l]);this.addArea(this.drawText(p,z+a,c+r,this.legendFont,this.legendColor,"left","middle"),["Var-"+l])}else{this.addArea(this.drawLine("line",z,c+r,z+m,c+r,f),["Var-"+l]);if(this.lineDecoration){this.drawShape(this.lineDecoration=="symbol"?this.shapes[(s-this.xAxisVarIndices.length)%this.shapes.length]:"circle",z+r,c+r,r,r,f,this.foreground,k)}this.addArea(this.drawText(p,z+a,c+r,this.legendFont,this.legendColor,"left","middle"),["Var-"+l])}}else{break}s++}c+=d}this.drawLegendBackgroundBox(n,B,this.legendVariableWidth,this.legendVariableHeight);this.addArea(["rect",n,B,n+this.legendVariableWidth,B+this.legendVariableHeight],[-1],"-legend-variable")}else{if(this.graphType=="Bar"||this.graphType=="Line"||this.graphType=="Area"||this.graphType=="Dotplot"||this.graphType=="Stacked"||this.graphType=="StackedPercent"||this.graphType=="Boxplot"){this.drawLegendBackgroundBox(n,B,this.legendVariableWidth,this.legendVariableHeight,true);var x=this.legendVariableWidth/this.legendColumns;var b=Math.ceil(this.varIndices.length/this.legendColumns);c+=this.margin;for(var v=0;v<b;v++){for(var q=0;q<this.legendColumns;q++){z=n+this.margin+(x*q);if(s<this.varIndices.length){var l=this.varIndices[s];var f=this.getVariableColor(this.data.y.vars[l]);var k="closed";var p=this.shortenText(this.data.y.vars[l],this.maxVarStringLen);if(this.graphType=="Line"){this.addArea(this.drawLine("line",z,c+r,z+m,c+r,f),["Var-"+l]);if(this.lineDecoration){this.drawShape(this.lineDecoration=="symbol"?this.shapes[s%this.shapes.length]:"circle",z+r,c+r,r,r,f,f,k)}}else{if(this.graphType=="Dotplot"||(this.graphType=="Boxplot"&&this.showBoxplotOriginalData)){this.addArea(this.drawShape(this.shapes[parseInt(s/this.colors.length)],z+r,c+r,m,m,f,this.foreground,k),["Var-"+l])}else{this.addArea(this.rectangle(z,c,m,m,f,this.foreground,k),["Var-"+l])}}this.addArea(this.drawText(p,z+a,c+r,this.legendFont,this.legendColor,"left","middle"),["Var-"+l])}else{break}s++}c+=d}this.drawLegendBackgroundBox(n,B,this.legendVariableWidth,this.legendVariableHeight);this.addArea(["rect",n,B,n+this.legendVariableWidth,B+this.legendVariableHeight],[-1],"-legend-variable")}}}}}};this.drawVennLegend=function(){if(this.showLegend){var j=this.getFontPt(this.legendFont);var d=this.vennMarginLeft+this.marginLeft+this.left;var c=d+(j*2);var g=this.vennMarginTop+this.marginTop+this.top+this.y+this.margin+(j/2);var h=[];var a=[];for(var f in this.data.venn.legend){a.push(f)}a=a.sort();if(this.vennGroups==4){h.push(this.vennColors.length>0&&this.validateColor(this.vennColors[0])?this.validateColor(this.vennColors[0]):"rgb(255,0,0)");h.push(this.vennColors.length>1&&this.validateColor(this.vennColors[1])?this.validateColor(this.vennColors[1]):"rgb(0,153,51)");h.push(this.vennColors.length>2&&this.validateColor(this.vennColors[2])?this.validateColor(this.vennColors[3]):"rgb(153,204,0)");h.push(this.vennColors.length>3&&this.validateColor(this.vennColors[3])?this.validateColor(this.vennColors[2]):"rgb(0,0,255)")}else{if(this.vennGroups==3){h.push(this.vennColors.length>0&&this.validateColor(this.vennColors[0])?this.validateColor(this.vennColors[0]):"rgb(255,0,0)");h.push(this.vennColors.length>1&&this.validateColor(this.vennColors[1])?this.validateColor(this.vennColors[1]):"rgb(0,255,0)");h.push(this.vennColors.length>2&&this.validateColor(this.vennColors[2])?this.validateColor(this.vennColors[2]):"rgb(0,0,255)")}else{if(this.vennGroups==2){h.push(this.vennColors.length>0&&this.validateColor(this.vennColors[0])?this.validateColor(this.vennColors[0]):"rgb(0,0,255)");h.push(this.vennColors.length>1&&this.validateColor(this.vennColors[1])?this.validateColor(this.vennColors[1]):"rgb(255,0,0)")}else{h.push(this.vennColors.length>0&&this.validateColor(this.vennColors[0])?this.validateColor(this.vennColors[0]):"rgb(255,0,0)")}}}for(var f=0;f<this.vennGroups;f++){if(!this.vennLegendColors){this.drawText(a[f]+": ",d,g,this.legendFont,this.legendColor,"left","middle")}var b=this.data.venn.legend&&this.data.venn.legend[a[f]]?this.data.venn.legend[a[f]]:"N/A";var e=(this.measureText(b,this.legendFont)>this.x)?this.scaleTextToFont(b,j,this.x-this.margin):this.legendFont;if(!this.vennLegendColors){this.drawText(b,c,g,e,this.legendColor,"left","middle")}else{this.drawText(b,d,g,e,h[f],"left","middle")}g+=this.margin+j}}};this.drawCircularLegend=function(){var c=this.legendVariableCurX||this.width-(this.legendVariableWidth+this.right);var o=this.legendVariableCurY||this.height-(this.legendVariableHeight+this.bottom);this.legendVariableCurX=c;this.legendVariableCurY=o;if(this.showLegend){var m=c;var e=o;var s=this.getFontPt(this.legendFont);var n=this.sizeBy&&this.sizeBy=="variable"?Math.max(this.sizes[this.varIndices.length-1],s):s;o+=this.margin+(n/2);this.drawLegendBackgroundBox(m,e,this.legendVariableWidth,this.legendVariableHeight,true);var p=0;for(var h=0;h<this.ringsNumber;h++){if(this.rAxisIndex>=0&&h==this.rAxisIndex){continue}if(this.rAxisIndex<0&&this.ringsType[h]=="heatmap"){p+=this.ringsVarIndices[h].length;continue}for(var g=0;g<this.ringsVarIndices[h].length;g++){var l=this.ringsVarIndices[h][g];var d=p%this.colors.length;var r=this.shapeBy&&this.shapeBy=="variable"?p%this.shapes.length:0;var b=this.sizeBy&&this.sizeBy=="variable"?this.sizes[p%5]:n;var q=n/2;var f=c+q+this.margin;var a=o+q+this.margin;var k=this.shortenText(this.data.y.vars[l],this.maxVarStringLen);if(this.colorBy&&this.colorBy!="variable"){this.drawShape(this.shapes[r],f,o,b,b,this.background,this.foreground,"open")}else{this.drawShape(this.shapes[r],f,o,b,b,this.colors[d],this.foreground,"closed")}this.drawText(k,f+q+this.margin,o,this.legendFont,this.legendColor,"left","middle");o+=n+this.margin;p++}}this.drawLegendBackgroundBox(m,e,this.legendVariableWidth,this.legendVariableHeight);this.addArea(["rect",m,e,m+this.legendVariableWidth,e+this.legendVariableHeight],[-1],"-legend-variable")}};this.drawColorIndicator=function(x,d,m,D,A,e){if(e||A||this.colorBy||this.outlineBy||this.colorNodeBy){var k=e?"-legend-"+e+"-color":A?"-legend-indicator-color":"-legend-color";var f=e?"legendPosition":A?"heatmapIndicatorPosition":"legendPosition";var C=e?e:A?0:this.legendColorWidth?this.legendColorWidth/2:10;var p=x;var B=d;var w=this.heatmapIndicatorHeight;var b=this.heatmapIndicatorHeight;var q=m.min;var t=m.max;var a=m.decs;var o=m.vals;var n=this.heatmapIndicatorWidth/(t-q);var z=this.graphType=="Network"||this.graphType=="Circular"?m:m.colorBrew;var h=this.heatmapIndicatorWidth/this.colorSpectrumNumber;if(this[f]&&this[f].toString().match(/top|bottom/)){if(D||this.colorBy||this.outlineBy||this.colorNodeBy){this.drawText(D||this.colorBy||this.outlineBy||this.colorNodeBy,x+(this.heatmapIndicatorWidth/2),d,this.legendFont,this.legendColor,"center","top");d+=this.margin+this.getFontPt(this.legendFont)}for(var s=0;s<this.colorSpectrumNumber;s++){var l=z.stops&&z.stops.length>0?this.getColorForValue(z,z.breaks[s]):z.legend[s];var y=this.transparency!=null?this.addColorTransparency(l,this.transparency):l;this.drawLine("line",x,d,x,d+b,y,h+0.5);x+=h}x=p;d+=b;if(z.stops&&z.stops.length>0){var u=x+(this.measureText(z.breaks[0].toString(),this.legendFont)/2);this.drawText(z.breaks[0],x,d,this.legendFont,this.legendColor,"center","top");for(var s=0;s<z.stops.length-1;s++){for(var r=0;r<this.colorSpectrumNumber;r++){if(z.breaks[r]>=z.stops[s]){x=p+(r*h);var g=(this.measureText(z.breaks[s].toString(),this.legendFont)/2);if(x-g>u){this.drawText(z.stops[s],x,d,this.legendFont,this.legendColor,"center","top");u=x+g}break}}}x=p+(this.colorSpectrumNumber*h);this.drawText(z.stops[z.stops.length-1],x,d,this.legendFont,this.legendColor,"center","top")}else{this.drawText(q,x,d,this.legendFont,this.legendColor,"center","top");x=p+(this.heatmapIndicatorWidth/2);this.drawText((q+t)/2,x,d,this.legendFont,this.legendColor,"center","top");x=p+((this.colorSpectrumNumber-1)*h);this.drawText(t,x,d,this.legendFont,this.legendColor,"center","top")}this.addArea(["rect",p-(this.margin*2),B-this.margin,x+(this.margin*2),d+this.getFontPt(this.legendFont)+this.margin],[-1],"-legend-indicator-color");if(this.graphType=="Heatmap"&&this.heatmapIndicatorHistogram){this.drawHeatmapIndicatorHistogram(p,B)}}else{if(D||this.colorBy||this.outlineBy||this.colorNodeBy){this.drawText(D||this.colorBy||this.outlineBy||this.colorNodeBy,x+C,d,this.legendFont,this.legendColor,"center","top");d+=(this.margin*1.5)+this.getFontPt(this.legendFont)}for(var s=0;s<this.colorSpectrumNumber;s++){var y=this.transparency!=null?this.addColorTransparency(z.legend[s],this.transparency):z.legend[s];this.drawLine("line",x,d,x+w,d,y,h+0.5);d+=h}x+=w;if(D||this.colorBy||this.outlineBy||this.colorNodeBy){d=B+(this.margin*1.5)+this.getFontPt(this.legendFont)}else{d=B}for(var s=0;s<o.length;s++){var b=d+((o[s]-q)*n);this.drawText(o[s],x+this.margin,b,this.legendFont,this.legendColor,"left","middle")}}this.addArea(["rect",p,B,p+this.legendColorWidth,B+this.legendColorHeight],[-1],k)}};this.drawHeatmapIndicatorHistogram=function(x,b){var w,a;var o=x;var z=b+this.heatmapIndicatorHeight;var y=[];for(var u=0;u<this.data.y.vars.length;u++){for(var s=0;s<this.data.y.smps.length;s++){var g=this.getDataAtPos(u,s,false,this.xAxisTransform,this.get1DMinFloorValue(),this.get1DMaxCeilValue());if(g!=null&&g!=""&&!isNaN(g)){y.push(g)}}}var k=this.range(y);var m=this.freedmanDiaconis(y);var r=k[0];var t=k[1];var q=Math.ceil((t-r)/m);var e=[];for(var u=0;u<q;u++){e[u]=0}for(var u=0;u<this.data.y.vars.length;u++){for(var s=0;s<this.data.y.smps.length;s++){var g=this.getDataAtPos(u,s,false,this.xAxisTransform,this.get1DMinFloorValue(),this.get1DMaxCeilValue());if(g!=null&&g!=""&&!isNaN(g)){var n=parseInt((g-r)/m);e[n]++}}}r=0;t=0;for(var u=0;u<q;u++){r=Math.min(r,e[u]);t=Math.max(t,e[u])}var l=this.legendFont;var h=this[this.axisAlgorithm](r,t,3,this.axisWilkinsonLoose);var p=this.getMaxText(h);var f=(this.heatmapIndicatorWidth-1)/q;var c=this.heatmapIndicatorHeight/h[h.length-1];if(this.heatmapIndicatorPosition=="topLeft"){l=this.scaleTextToFont(p,this.getFontPt(this.legendFont),this.left-(this.heatmapIndicatorWidth+(this.margin*3)))}for(var u=0;u<h.length;u++){b=(h[u]*c);this.drawLine("line",o-this.margin,z-b,o,z-b,this.foreground);this.drawText(h[u],o-(this.margin*1.5),z-b,l,this.foreground,"right","middle")}b=(e[0]*c);this.drawLine("line",o,z,o,z-b,this.heatmapIndicatorHistogramColor);for(var u=0;u<q;u++){b=(e[u]*c);this.drawLine("line",o,z-b,o+f,z-b,this.heatmapIndicatorHistogramColor);if(u<q-1){a=(e[u+1]*c);this.drawLine("line",o+f,z-b,o+f,z-a,this.heatmapIndicatorHistogramColor)}o+=f}this.drawLine("line",o,z-a,o,z,this.heatmapIndicatorHistogramColor)};this.drawColorLegend=function(a,b,c){if((this.outlineBy&&this.isMultidimensionalData)||(this.colorBy&&((this.data.x&&this.data.x.hasOwnProperty(this.colorBy))||(this.data.z&&this.data.z.hasOwnProperty(this.colorBy))))){if(c.type=="Numeric"){this.drawColorIndicator(a,b,c)}else{this.drawPropertyLegend("Color",a,b,c)}}};this.drawShapeLegend=function(a,b,c){this.drawPropertyLegend("Shape",a,b,c)};this.drawSizeLegend=function(a,b,c){this.drawPropertyLegend("Size",a,b,c)};this.drawPatternLegend=function(a,b,c){this.drawPropertyLegend("Pattern",a,b,c)};this.drawPropertyLegend=function(f,w,h,m){var o=f.toLowerCase();if((this[o+"By"]&&this.isMultidimensionalData)||(this[o+"By"]&&((this.data.x&&this.data.x.hasOwnProperty(this[o+"By"]))||(this.data.z&&this.data.z.hasOwnProperty(this[o+"By"]))))){var x=f=="Size"?0:this.getDiameterLegend();if(f=="Size"){for(var v=0;v<this.legendSizesN;v++){x=Math.max(x,this.sizes[v])}}var q=this.getFontPt(this.legendFont);var j=q/2;var a=this.legendColumns>this["legend"+f+"sN"]?this["legend"+f+"sN"]:this.legendColumns;var e=Math.ceil(this["legend"+f+"sN"]/a);var k=this["legend"+f+"Width"]/a;var g=h+this.margin+j;var u=Math.max(x,q);var t=0;this.disableGradientTransparencyShadow();if(this.legendBox&&this.legendBackgroundColor){this.rectangle(w,h,this["legend"+f+"Width"],this["legend"+f+"Height"],this.legendBackgroundColor,this.legendBoxColor)}else{if(this.legendBox){this.rectangle(w,h,this["legend"+f+"Width"],this["legend"+f+"Height"],false,this.legendBoxColor,"open")}}this.enableGradientTransparencyShadow();var z=f=="Color"&&this.outlineBy?this.outlineBy:this[o+"By"];this.drawText(z,w+(this["legend"+f+"Width"]/2),g,this.legendFont,this.colorLegend,"center","middle");g+=j+this.margin;this.disableGradientTransparencyShadow();this.drawLine("line",w,g,w+this["legend"+f+"Width"],g,this.legendBoxColor);this.enableGradientTransparencyShadow();g+=this.margin+(u/2);var b=this.sortObject(this["legend"+f+"s"]);for(var n=0;n<e;n++){for(var y=0;y<a;y++){var l=w+this.margin+x/2+(k*y);if(t<this["legend"+f+"sN"]){var s=b[t];if(f=="Color"){if(this.outlineBy){this.drawShape("circle",l,g,x,x,false,this.legendColors[s],"open",false,2)}else{this.drawShape("circle",l,g,x,x,this.legendColors[s],this.foreground,"closed")}}else{if(f=="Shape"){this.drawShape(this.legendShapes[s],l,g,x,x,this.background,this.foreground,"closed")}else{if(f=="Size"){this.drawShape("circle",l,g,this.legendSizes[s],this.legendSizes[s],this.background,this.foreground,"closed")}else{if(f=="Pattern"){this.drawShape("square",l,g,x,x,this.background,this.foreground,this.legendPatterns[s])}}}}this.drawText(s,l+(u/2)+this.margin,g,this.legendFont,this.colorLegend,"left","middle")}t++}g+=this.margin+u}this.addArea(["rect",w,h,w+this["legend"+f+"Width"],h+this["legend"+f+"Height"]],[-1],"-legend-"+o)}};this.drawGenericLegend=function(a,p,k,e,o,j){var f=this.getDiameterLegend();var d=this.getFontPt(this.legendFont);var n=Math.max(f,d);var b=n/2;var g=0;this.disableGradientTransparencyShadow();if(this.legendBox&&this.legendBackgroundColor){this.rectangle(a,p,k,e,this.legendBackgroundColor,this.legendBoxColor)}else{if(this.legendBox){this.rectangle(a,p,k,e,false,this.legendBoxColor,"open")}}this.enableGradientTransparencyShadow();this.drawText(j,a+(k/2),p+this.margin+(d/2),this.legendFont,this.colorLegend,"center","middle");g=p+d+(this.margin*2);if(this.legendBox){this.drawLine("line",a,g,a+k,g,this.legendBoxColor)}g+=this.margin;for(var c=0;c<o.levels.length;c++){var m=o.type=="String"?o.colors[c]:this.getColorForValue(o.colorBrew,o.levels[c]);this.drawShape("square",a+this.margin+(f/2),g+(n/2),f,f,m,this.foreground);this.drawText(o.levels[c],a+f+(this.margin*2),g+(n/2),this.legendFont,this.colorLegend,"left","middle");g+=n+this.margin}};this.drawDecorationLegend=function(e,s){var p,o;var m=this.data.d;var u=this.getFontPt(this.decorationFont);var c=this.measureText(sprintf("%15s","X"),this.decorationFont);var r=m.nlfit||m.nor||m.reg?c:0;var n=e+(r?this.legendDecorationMaxLabel+c:this.margin);var a=n;var g=s;var q=g;this.legendDecorationCurX=e;this.legendDecorationCurY=s;if(this.decorationsBox){this.disableGradientTransparencyShadow();this.addArea(this.rectangle(e,s-((u/2)+this.margin),this.legendDecorationWidth,this.legendDecorationHeight+this.margin,this.decorationsBackgroundColor,this.decorationsBoxColor),[-1],"-legend-decorations");this.enableGradientTransparencyShadow()}if(m.nlfit){this.drawText("Min",a,q,this.decorationFont,this.decorationsColor,"right","middle");a+=c+this.margin;this.drawText("Max",a,q,this.decorationFont,this.decorationsColor,"right","middle");a+=c+this.margin;this.drawText("EC50",a,q,this.decorationFont,this.decorationsColor,"right","middle");a+=c+this.margin;this.drawText("Slope",a,q,this.decorationFont,this.decorationsColor,"right","middle");a+=c+this.margin;this.drawText("p-Val",a,q,this.decorationFont,this.decorationsColor,"right","middle");a+=c+this.margin;this.drawText("F-Chg",a,q,this.decorationFont,this.decorationsColor,"right","middle");q+=u+u;for(var k=0;k<m.nlfit.length;k++){var f=k%this.colors.length;f=m.nlfit[k].color?m.nlfit[k].color:this.colors[f];a=(n+this.margin)-c;if(this.graphType=="ScatterBubble2D"&&this.decorationsPosition=="right"&&this.zAxisShow){a+=this.margin+this.getFontPt(this.axisTitleFont)+this.margin}this.drawText(m.nlfit[k].label,a,q,this.decorationFont,f,"right","middle");a=n;for(var h=0;h<6;h++){var b=m.nlfit[k].param[h];if(h<2){b=this.transformValue(this.yAxisTransform,b)}else{if(h==2){}}this.drawText(this.formatNumber(b),a,q,this.decorationFont,this.decorationsColor,"right","middle");a+=c+this.margin}q+=u+u}}if(m.line){for(var k=0;k<m.line.length;k++){if(m.line[k].label){max=Math.max(max,this.measureText(m.line[k].label,this.decorationFont));for(var k=0;k<m.line.length;k++){var f=m.line[k].color?m.line[k].color:this.colors[k%this.colors.length];if(this.graphType=="ScatterBubble2D"&&this.decorationsPosition=="right"&&this.zAxisShow){a+=this.margin+this.getFontPt(this.axisTitleFont)+this.margin}this.drawText(m.line[k].label,a,q,this.decorationFont,f,"left","middle");q+=u+u}}}}if(m.reg){this.drawText("Slope",a,q,this.decorationFont,this.decorationsColor,"right","middle");a+=c+this.margin;this.drawText("Int",a,q,this.decorationFont,this.decorationsColor,"right","middle");a+=c+this.margin;this.drawText("Cor",a,q,this.decorationFont,this.decorationsColor,"right","middle");q+=u+u;for(var k=0;k<m.reg.length;k++){var f=m.reg[k].color?m.reg[k].color:this.colors[k%this.colors.length];a=(n+this.margin)-c;if(this.graphType=="ScatterBubble2D"&&this.decorationsPosition=="right"&&this.zAxisShow){a+=this.margin+this.getFontPt(this.axisTitleFont)+this.margin}this.drawText(m.reg[k].label,a,q,this.decorationFont,f,"right","middle");a=n;this.drawText(this.formatNumber(m.reg[k].slope),a,q,this.decorationFont,this.decorationsColor,"right","middle");a+=c+this.margin;this.drawText(this.formatNumber(m.reg[k].intercept),a,q,this.decorationFont,this.decorationsColor,"right","middle");a+=c+this.margin;this.drawText(this.formatNumber(m.reg[k].cor),a,q,this.decorationFont,this.decorationsColor,"right","middle");a+=c+this.margin;q+=u+u}}if(m.nor){this.drawText("Mu",a,q,this.decorationFont,this.decorationsColor,"right","middle");a+=c+this.margin;this.drawText("Sigma",a,q,this.decorationFont,this.decorationsColor,"right","middle");q+=u+u;for(var k=0;k<m.nor.length;k++){var f=k%this.colors.length;f=m.nor[k].color?m.nor[k].color:this.colors[f];a=(n+this.margin)-c;if(this.graphType=="ScatterBubble2D"&&this.decorationsPosition=="right"&&this.zAxisShow){a+=this.margin+this.getFontPt(this.axisTitleFont)+this.margin}this.drawText(m.nor[k].label,a,q,this.decorationFont,f,"right","middle");a=n;this.drawText(this.formatNumber(m.nor[k].mu),a,q,this.decorationFont,this.decorationsColor,"right","middle");a+=c+this.margin;this.drawText(this.formatNumber(m.nor[k].sigma),a,q,this.decorationFont,this.decorationsColor,"right","middle");a+=c+this.margin;q+=u+u}}if(m.area){for(var k=0;k<m.area.length;k++){if(m.area[k].label){var f=m.area[k].color?m.area[k].color:this.colors[k%this.colors.length];if(this.graphType=="ScatterBubble2D"&&this.decorationsPosition=="right"&&this.zAxisShow){a+=this.margin+this.getFontPt(this.axisTitleFont)+this.margin}this.drawText(m.area[k].label,a,q,this.decorationFont,f,"left","middle");q+=u+u}}}if(m.kaplanMeier){for(var k=0;k<m.kaplanMeier.length;k++){if(m.kaplanMeier[k].label){var f=m.kaplanMeier[k].color?m.kaplanMeier[k].color:this.colors[k%this.colors.length];if(this.graphType=="ScatterBubble2D"&&this.decorationsPosition=="right"&&this.zAxisShow){a+=this.margin+this.getFontPt(this.axisTitleFont)+this.margin}this.drawText(m.kaplanMeier[k].label,a,q,this.decorationFont,f,"left","middle");q+=u+u}}}};this.resetLegends=function(c){if(c){delete (this.legendDecorationCurX);delete (this.legendDecorationCurY);delete (this.legendDecorationX);delete (this.legendDecorationY)}var a=this.scatterPlotMatrix?["Color","Shape","Size","Pattern","Variable"]:["Color","Shape","Size","Pattern","Variable","Sample"];for(var b=0;b<a.length;b++){this["legend"+a[b]+"Width"]=0;this["legend"+a[b]+"Height"]=0;if(c){delete (this["legend"+a[b]+"CurX"]);delete (this["legend"+a[b]+"CurY"]);delete (this["legend"+a[b]+"X"]);delete (this["legend"+a[b]+"Y"])}}delete (this.legendColorIndicatorCurX);delete (this.legendColorIndicatorCurY)};this.getXYLegendCoords=function(u,b,z){var r,p,a;var v=-1;var g=-1;var k=this;var n=function(){for(var l=0;l<k.legendLayout.length;l++){if(k.legendLayout[l]){for(var h=0;h<k.legendLayout[l].length;h++){if(k.legendLayout[l][h]==u){return[l,h]}}}}return[-1,-1]};if(this.legendLayout){var m=n();v=m[0];g=m[1];if(v>-1&&g>-1){var o=0;var d=0;if(this.legendPosition.match(/right|left/i)){for(var e=0;e<v;e++){var s=0;for(var c=0;c<this.legendLayout[e].length;c++){s=Math.max(s,this["legend"+this.legendLayout[e][c]+"Width"]+this.margin)}o+=s}for(var c=0;c<this.legendLayout[v].length;c++){d+=this["legend"+this.legendLayout[v][c]+"Height"]+this.margin}}else{for(var e=0;e<v;e++){var f=0;for(var c=0;c<this.legendLayout[e].length;c++){f=Math.max(f,this["legend"+this.legendLayout[e][c]+"Height"]+this.margin)}d+=f}for(var c=0;c<this.legendLayout[v].length;c++){o+=this["legend"+this.legendLayout[v][c]+"Width"]+this.margin}}if(this.legendPosition.match(/right|left/i)){z=g==0&&(this.scatterPlotMatrix||this.layoutValid)?this.marginTop+this.layoutTop:g==0?this.marginTop+this.offsetY+this.top:z;r=b+o;a=this.legendPosition.match(/top/)?this.margin:this.legendPosition.match(/bottom/)?this.y-(d+this.margin):((this.y-d)/2);p=g==0&&(this.scatterPlotMatrix||this.layoutValid)?(this.height-d)/2:g==0?this.marginTop+this.offsetY+this.top+a:z;b=g==this.legendLayout[v].length-1?b+o:b;z=p+this["legend"+this.legendLayout[v][g]+"Height"]+this.margin}else{b=g==0&&(this.scatterPlotMatrix||this.layoutValid)?this.marginLeft+this.layoutLeft:g==0?this.marginLeft+this.offsetX+this.left:b;r=g==0&&(this.scatterPlotMatrix||this.layoutValid)?(this.width-o)/2:g==0?this.marginLeft+this.offsetX+this.left+((this.x-o)/2)+this.margin:b+this.margin;p=z+d;b=r+this["legend"+this.legendLayout[v][g]+"Width"]+this.margin;z=g==this.legendLayout[v].length-1?z+d:z}}}return[r,p,b,z]};this.getVariableLegendPosition=function(){var d,f;if(this.graphType=="Pie"){if(this.legendPosition=="right"){if(this.isDOE){d=this.marginLeft+this.offsetX+this.left+this.x;f=this.marginTop+this.offsetY+this.top+(this.y/2)-(this.legendVariableHeight/2)}else{d=this.width-(this.marginRight+this.legendVariableWidth+this.margin);f=(this.height/2)-(this.legendVariableHeight/2)}}else{d=(this.width/2)-(this.legendVariableWidth/2);f=this.height-(this.marginBottom+this.legendVariableHeight+this.margin)}}else{if(this.graphType=="Treemap"||this.graphType=="TagCloud"){return[0,0]}else{if(this.layoutValid){var g=this.width-(this.marginLeft+this.layoutLeft+this.layoutRight+this.marginRight);var e=this.height-(this.marginTop+this.layoutTop+this.layoutBottom+this.marginBottom);var b=this.legendVariableHeight+this.legendOverlaysHeight+this.margin;var h=this.legendVariableWidth+this.legendOverlaysWidth+this.margin;d=this.legendPosition=="right"?this.width-(this.marginRight+h):this.marginLeft+this.layoutLeft+(g/2)-(h/2);f=this.legendPosition=="right"?this.marginTop+this.layoutTop+(e/2)-(b/2):this.height-(this.marginBottom+b)}else{var a=this.marginLeft+this.offsetX+this.left;var c=this.marginTop+this.offsetY+this.top;if(this.legendInside){switch(this.legendPosition){case"bottomRight":d=a+this.x-(this.legendVariableWidth+this.legendOverlaysWidth+this.margin);f=c+this.y-(this.legendVariableHeight+this.legendOverlaysHeight+this.margin);break;case"bottom":d=a+(this.x/2)-(this.legendVariableWidth/2);f=c+this.y-(this.legendVariableHeight+this.legendOverlaysHeight+this.margin);break;case"bottomLeft":d=a+this.margin;f=c+this.y-(this.legendVariableHeight+this.legendOverlaysHeight+this.margin);break;case"left":d=a+this.margin;f=c+(this.y/2)-(this.legendVariableHeight/2);break;case"topLeft":d=a+this.margin;f=c+this.margin;break;case"top":d=a+(this.x/2)-(this.legendVariableWidth/2);f=c+this.margin;break;case"topRight":d=a+this.x-(this.legendVariableWidth+this.legendOverlaysWidth+this.margin);f=c+this.margin;break;default:d=a+this.x-(this.legendVariableWidth+this.legendOverlaysWidth+this.margin);f=c+(this.y/2)-(this.legendVariableHeight/2)}}else{switch(this.legendPosition){case"bottom":d=a+(this.x/2)-(this.legendVariableWidth/2);f=c+this.y+this.bottom-(this.legendVariableHeight+this.legendOverlaysHeight+this.margin);break;default:d=a+this.x+this.right-(this.legendVariableWidth+this.legendOverlaysWidth+this.margin);f=c+(this.y/2)-(this.legendVariableHeight/2)}}}}}return[d,f]};this.getScatterLegendPosition=function(){var h=0;var f=0;var e=0;var b=0;var a=0;var g=0;var c=this.marginLeft+this.offsetX+this.left+this.margin;var i=this.marginTop+this.offsetY+this.top+this.margin;if(this.scatterPlotMatrix||this.layoutValid){e=this.width+this.margin-(this.marginRight+(this.legendWidth||0));b=this.height+this.margin-(this.marginBottom+(this.legendHeight||0));h=e-(this.legendDecorationWidth+this.margin);f=b-(this.legendDecorationHeight+this.margin)}else{if(this.legendInside){if(this.legendDecorationWidth>0&&this.legendDecorationHeight>0){var d=this.legendDecorationWidth+(this.margin*2);switch(this.decorationsPosition){case"bottomRight":h=c+this.x-d;f=i+this.y-(this.legendDecorationHeight+this.margin);break;case"bottom":h=c+(this.x/2)-(this.legendDecorationWidth/2);f=i+this.y-(this.legendDecorationHeight+this.margin);break;case"bottomLeft":h=c+this.margin;f=i+this.y-(this.legendDecorationHeight+this.margin);break;case"left":h=c+this.margin;f=i+(this.y/2)-(this.legendDecorationHeight/2);break;case"topLeft":h=c+this.margin;f=i+(this.margin*2);break;case"top":h=c+(this.x/2)-(this.legendDecorationWidth/2);f=i+(this.margin*2);break;case"topRight":h=c+this.x-d;f=i+(this.margin*2);break;default:h=c+this.x-d;f=i+(this.y/2)-(this.legendDecorationHeight/2);break}}if(this.legendWidth>0&&this.legendHeight>0){switch(this.legendPosition){case"bottomRight":e=c+this.x-this.legendWidth;b=i+this.y-this.legendHeight;break;case"bottom":e=c+(this.x/2)-(this.legendWidth/2);b=i+this.y-this.legendHeight;break;case"bottomLeft":e=c;b=i+this.y-this.legendHeight;break;case"left":e=c;b=i+(this.y/2)-(this.legendHeight/2);break;case"topLeft":e=c;b=i;break;case"top":e=c+(this.x/2)-(this.legendWidth/2);b=i;break;case"topRight":e=c+this.x-this.legendWidth;b=i;break;default:e=c+this.x-this.legendWidth;b=i+(this.y/2)-(this.legendHeight/2);break}}}else{switch(this.decorationsPosition){case"bottom":h=c+(this.x/2)-(this.legendDecorationWidth/2);f=i+this.y+this.bottom-this.legendDecorationHeight;break;default:h=c+this.x+this.right-(this.legendDecorationWidth+(this.margin*2));f=i+(this.y/2)-(this.legendDecorationHeight/2);break}a=this.legendPosition==this.decorationsPosition?this.legendDecorationWidth:0;g=this.legendPosition==this.decorationsPosition?this.legendDecorationHeight:0;switch(this.legendPosition){case"bottom":e=c+(this.x/2)-(this.legendWidth/2);b=i+this.y+this.bottom-(this.legendHeight+(g?g+this.margin:0));if(this.graphType=="Scatter3D"||this.is3DPlot){b+=this.legendHeight}break;default:e=c+this.x+this.right-(this.legendWidth+a);b=i+(this.y/2)-(this.legendHeight/2);if(this.graphType=="Scatter3D"||this.is3DPlot){e+=this.legendWidth}break}}}return[h,f,e,b]};this.drawIndicator=function(a,b,c){delete (this.legendColorIndicatorCurX);delete (this.legendColorIndicatorCurY);this.drawColorIndicator(a,b,false,c)};this.drawLegend=function(){if(this.graphType=="Venn"){this.drawVennLegend()}else{if(this.graphType=="Circular"){this.drawCircularLegend()}else{if(this.graphType.match(/Scatter/)||this.is3DPlot||((this.colorBy||this.shapeBy||this.sizeBy||this.patternBy)&&this.graphType.match(/^Bar$|Boxplot|Dotplot|Treemap|TagCloud|Heatmap/))){this.drawScatterLegend();if(this.isOncoprint){this.drawOncoprintLegend()}this.drawOverlaysLegend()}else{this.draw1DLegend();this.drawOverlaysLegend()}}}};this.draw1DLegend=function(){this.drawStockIndicatorsLegend();if(this.showLegend&&((this.graphType!="Heatmap")||(this.graphType=="Heatmap"&&(this.colorBy||this.shapeBy||this.sizeBy||this.patternBy)))){if(this.isMultidimensionalData||((this.colorBy||this.shapeBy||this.sizeBy||this.patternBy)&&this.graphType.match(/^Bar$|Boxplot|Dotplot|Treemap|TagCloud|Heatmap/))){if(this.isOncoprint){this.drawOncoprintLegend()}this.drawScatterLegend()}else{if(this.graphType=="Treemap"||this.graphType=="TagCloud"){return}var c=this.getVariableLegendPosition();var a=c[0];var b=c[1];if(this.legendVariableX&&this.legendVariableY){a=this.legendVariableX;b=this.legendVariableY}this.legendVariableCurX=a;this.legendVariableCurY=b;this.drawVariableLegend(a,b)}}else{if(this.isOncoprint){this.drawOncoprintLegend()}}};this.drawOverlaysLegend=function(){var q,d;if(this.legendPosition.match(/right|left/i)){q=this.layoutValid?this.marginTop+this.layoutTop:this.marginTop+this.offsetY+this.top;d=this.layoutValid?this.width-(this.marginRight+this.layoutRight+this.legendOverlaysWidth):this.width-(this.marginRight+this.legendOverlaysWidth)}else{q=this.layoutValid?this.height-(this.marginBottom+this.layoutBottom+this.legendOverlaysHeight):this.height-(this.marginBottom+this.legendOverlaysHeight);d=this.layoutValid?this.marginLeft+this.layoutLeft:this.marginLeft+this.offsetX+this.left}var s=q;var e=d;for(var g=0;g<this.legendOverlaysLayout.length;g++){var k=this.legendOverlaysLayout[g];var p,a,b;var r=mw=0;var n=mh=0;for(var f=0;f<k.length;f++){p=k[f][0];a=k[f][1];mw=Math.max(r,k[f][2]);mh=Math.max(n,k[f][3])}for(var f=0;f<k.length;f++){p=k[f][0];a=k[f][1];b=this.meta.data[p][a];r=this["legend"+a+"Width"];n=this["legend"+a+"Height"];if(b.type=="String"){this.drawGenericLegend(e,s,r,n,b,a)}else{this.drawColorIndicator(e,s,b,a,false,r/2)}if(this.legendPosition.match(/right|left/i)){s+=n+this.margin}else{e+=r+this.margin}}if(this.legendPosition.match(/right|left/i)){e+=mw+this.margin;s=q}else{e=d;s+=mh+this.margin}}};this.drawScatterLegend=function(){var j=this.getScatterLegendPosition();if(this.showDecorations&&this.showDecorationsLegend&&this.data.d&&!this.scatterPlotMatrix){if(this.legendDecorationX!=null&&this.legendDecorationY!=null){this.drawDecorationLegend(this.legendDecorationX,this.legendDecorationY)}else{this.drawDecorationLegend(j[0],j[1])}}if(this.showLegend){var f=this.scatterPlotMatrix?["Color","Shape","Size","Pattern","Variable"]:["Color","Shape","Size","Pattern","Variable","Sample"];var c=j[2];var k=j[3];for(var d=0;d<f.length;d++){var o=this["legend"+f[d]+"Width"];var e=this["legend"+f[d]+"Height"];var n=this["legend"+f[d]+"X"];var g=this["legend"+f[d]+"Y"];if(o>0){var b="draw"+f[d]+"Legend";var a=this["legend"+f[d]+"Meta"];var l=this.getXYLegendCoords(f[d],c,k);if(n&&g){this[b](n,g,a);this["legend"+f[d]+"CurX"]=n;this["legend"+f[d]+"CurY"]=g}else{this[b](l[0],l[1],a);this["legend"+f[d]+"CurX"]=l[0];this["legend"+f[d]+"CurY"]=l[1]}if(this.legendPosition.match(/right|left/i)){k=l[3]+this.margin}else{c=l[2]+this.margin}}}}}};CanvasXpress.prototype.initFilterUtils=function(){this.filterVariables=function(e,d,a,b){this.filterUserData(["filterVarBy"],["vars"],[d],[a],null,b)};this.filterVariablesByCategory=function(e,d,a,b){this.filterUserData(["filterVarBy"],[e],[d],[a],null,b)};this.filterSamples=function(e,d,a,b){this.filterUserData(["filterSmpBy"],["smps"],[d],[a],null,b)};this.filterSamplesByCategory=function(a,e,b,d){this.filterUserData(["filterSmpBy"],[z],[e],[b],null,d)};this.filterUserData=function(g,f,j,k,a,d){this.functionCaller="filterUserData";if(d){this.resetFilters()}var e={min:">=",max:"<=",like:"like",exact:"exact"};for(var b=0;b<g.length;b++){this[g[b]].push(a!=null&&a[b]!=null?f[b]+":::"+a[b]:f[b]);this[g[b]+"Op"].push(e[j[b]]);this[g[b]+"Case"].push(false);this[g[b]+"Value"].push(k[b])}this.reset(true);this.filterData(true);if(this.isGroupedData&&this.smpIndices.length>0){this.groupSamples(this.groupingFactors,false,false,true)}else{this.draw()}};this.filterData=function(E){if(this.isDOE){return}var q={};var Q={};var P={};var D=false;var o=this;var f=function(v,R,h){if(R.hasOwnProperty(v)){return R[v]}else{if(v.match(":::")){var d=v.split(":::");if(h[d[1]]){d[1]=parseInt(d[1]);for(var s=0;s<h[d[1]].length;s++){var k=h[d[1]][s];if(R.hasOwnProperty(k)){R=R[k]}else{return false}}if(R.hasOwnProperty(d[0])){return R[d[0]]}}}return false}};var F=function(k,v,j,h){if(!v){return true}if(o.filterSkipNullValues&&(k==null||k=="")){return true}if(v==">"){return parseFloat(k)-parseFloat(j)>0}else{if(v==">="){return parseFloat(k)-parseFloat(j)>0||parseFloat(k)-parseFloat(j)==0}else{if(v=="<"){return parseFloat(k)-parseFloat(j)<0}else{if(v=="<="){return parseFloat(k)-parseFloat(j)<0||parseFloat(k)-parseFloat(j)==0}else{if(v=="="||v=="=="){return parseFloat(k)-parseFloat(j)==0}else{if(v=="null"){return k==null}else{if(v=="not null"){return k!=null}else{if(v=="exact"){for(var d=0;d<j.length;d++){if(k==j[d]){return true}}return false}else{if(v=="like"||v=="not like"){var p=false;if(h){for(var d=0;d<j.length;d++){if((k+"").search(j[d]+"")!=-1||j[d]==k){p=true;if(v=="like"){break}}}}else{var a=(k+"").toLowerCase();for(var d=0;d<j.length;d++){var s=(j[d]+"").toLowerCase();if(a.search(s)!=-1||a==s){p=true;if(v=="like"){break}}}}return v=="like"?p:!p}}}}}}}}}};var g=function(a){if(!P[a]){P[a]=0}P[a]++};if(this.graphType=="Genome"&&this.filterFeatureBy.length>0){for(var I=0;I<this.filterFeatureBy.length;I++){if(this.filterFeatureBy[I]){for(var H=0;H<this.data.tracks.length;H++){var C=this.data.tracks[H];var m=C.data;for(var G=0;G<m.length;G++){var l=m[G];if(this.filterSkipNullKeys&&!l.hasOwnProperty(this.filterFeatureBy[I])){continue}var u=f(this.filterFeatureBy[I],l,this.featuresProperties);if(!F(u,this.filterFeatureByOp[I],this.filterFeatureByValue[I],this.filterFeatureByCase[I])){l.hide=this.filterType=="and"?true:q[H+":"+G]?false:true;Q[H+":"+G]=true}else{q[H+":"+G]=true;if(this.filterType=="or"&&Q[H+":"+G]){l.hide=false}}}}}}}else{if(this.graphType=="Network"&&(this.filterNodeBy.length>0||this.filterEdgeBy.length)){for(var I=0;I<this.filterNodeBy.length;I++){if(this.filterNodeBy[I]){for(var H=0;H<this.data.nodes.length;H++){if(this.filterSkipNullKeys&&!this.data.nodes[H].hasOwnProperty(this.filterNodeBy[I])){continue}if(this.data.nodes[H].hide){continue}var u=f(this.filterNodeBy[I],this.data.nodes[H],this.nodesProperties);if(!F(u,this.filterNodeByOp[I],this.filterNodeByValue[I],this.filterNodeByCase[I])){this.data.nodes[H].hide=this.filterType=="and"?true:q[this.data.nodes[H].id]?false:true;Q[this.data.nodes[H].id]=true}else{q[this.data.nodes[H].id]=true;if(this.filterType=="or"&&Q[this.data.nodes[H].id]){this.data.nodes[H].hide=false}}}}}for(var I=0;I<this.filterEdgeBy.length;I++){if(this.filterEdgeBy[I]){for(var H=0;H<this.data.edges.length;H++){var t=this.data.nodes[this.data.nodeIndices[this.data.edges[H].id1]];var r=this.data.nodes[this.data.nodeIndices[this.data.edges[H].id2]];var B=t.id+":"+r.id;if(this.filterSkipNullKeys&&!this.data.edges[H].hasOwnProperty(this.filterEdgeBy[I])){continue}var u=f(this.filterEdgeBy[I],this.data.edges[H],this.edgesProperties);if(!F(u,this.filterEdgeByOp[I],this.filterEdgeByValue[I],this.filterEdgeByCase[I])){this.data.edges[H].hide=this.filterType=="and"?true:q[B]?false:true;Q[B]=true}else{q[B]=true;if(this.filterType=="or"&&Q[B]){this.data.edges[H].hide=false}}if(!this.data.edges[H].hide){g(t.id);g(r.id)}}}}if(this.filterEdgeBy.length>0){for(var I=0;I<this.data.nodes.length;I++){var n=this.data.nodes[I];if(!P[n.id]){n.hide=true}}}}else{if(this.isCreateHistogram){if(this.filterVarBy.length>0){var N=this.dataStndBy;var K=this.data.y.histogram;var O=this.data.y.all}}else{if(this.filterSmpBy.length>0){for(var I=0;I<this.filterSmpBy.length;I++){if(this.filterSmpBy[I]){D=true;if(this.isGroupedData&&!E){for(var H=0;H<this.grpIndices.length;H++){var M=this.grpIndices[H];var e;if(this.filterSmpBy[I]=="smps"){var x=false;for(var G=0;G<this.data.w.grps[M].length;G++){e=this.data.y.smps[this.data.w.grps[M][G]];if(F(e,this.filterSmpByOp[I],this.filterSmpByValue[I],this.filterSmpByCase[I])){x=true;break}}if(!x){this.hiddenGrps[M]=this.filterType=="and"?true:q[M]?false:true;Q[M]=true}else{q[M]=true;if(this.filterType=="or"&&Q[M]){this.hiddenGrps[M]=false}}}else{e=this.data.w.factors[this.filterSmpBy[I]][M];if(!F(e,this.filterSmpByOp[I],this.filterSmpByValue[I],this.filterSmpByCase[I])){this.hiddenGrps[M]=this.filterType=="and"?true:q[M]?false:true;Q[M]=true}else{q[M]=true;if(this.filterType=="or"&&Q[M]){this.hiddenGrps[M]=false}}}}}else{for(var H=0;H<this.smpIndices.length;H++){var M=this.smpIndices[H];var e=this.filterSmpBy[I]=="smps"?this.data.y.smps[M]:this.data.x[this.filterSmpBy[I]][M];if(!F(e,this.filterSmpByOp[I],this.filterSmpByValue[I],this.filterSmpByCase[I])){this.hiddenSmps[M]=this.filterType=="and"?true:q[M]?false:true;Q[M]=true}else{q[M]=true;if(this.filterType=="or"&&Q[M]){this.hiddenSmps[M]=false}}}}}}if(D){var b=[];if(this.isGroupedData&&!E){for(var I=0;I<this.grpIndices.length;I++){var w=this.grpIndices[I];if(!this.hiddenGrps[w]){b.push(w)}}this.grpIndices=b}else{for(var I=0;I<this.smpIndices.length;I++){var w=this.smpIndices[I];if(!this.hiddenSmps[w]){b.push(w)}}this.smpIndices=b}}}if(this.filterVarBy.length>0){for(var I=0;I<this.filterVarBy.length;I++){if(this.filterVarBy[I]){D=true;for(var H=0;H<this.varIndices.length;H++){var M=this.varIndices[H];var e=this.filterVarBy[I]=="vars"?this.data.y.vars[M]:this.data.z[this.filterVarBy[I]][M];if(!F(e,this.filterVarByOp[I],this.filterVarByValue[I],this.filterVarByCase[I])){this.hiddenVars[M]=this.filterType=="and"?true:q[M]?false:true;Q[M]=true}else{q[M]=true;if(this.filterType=="or"&&Q[M]){this.hiddenVars[M]=false}}}}}if(D){var b=[];for(var I=0;I<this.varIndices.length;I++){var w=this.varIndices[I];if(!this.hiddenVars[w]){b.push(w)}}this.varIndices=b}}}}}if(this.layoutComb&&this.graphType!="Candlestick"&&!this.graphType.match(/Scatter/)){this.restoreEmptyCompartments();var L=this.getObjectArray(this.varIndices);var J=this.getObjectArray(this.smpIndices);for(var I=0;I<this.data.l.comp.length;I++){var A=this.layoutParams[I];var u=A.startingVarIndices;var y=A.startingSmpIndices;var O=[];if(u){for(var H=0;H<u.length;H++){if(L.hasOwnProperty(u[H])){O.push(u[H])}}A.varIndices=O}O=[];if(y){for(var H=0;H<y.length;H++){if(J.hasOwnProperty(y[H])){O.push(y[H])}}A.smpIndices=O}}}};this.resetSmpFilters=function(a){if(a!=null&&this.filterSmpBy.length>0){this.filterSmpBy.splice(a,1);this.filterSmpByOp.splice(a,1);this.filterSmpByValue.splice(a,1);this.filterSmpByCase.splice(a,1);this.filteredSmpIndices.splice(a,1)}else{this.filterSmpBy=[];this.filterSmpByOp=[];this.filterSmpByValue=[];this.filterSmpByCase=[];this.filteredSmpIndices=[]}};this.resetVarFilters=function(a){if(a!=null&&this.filterVarBy.length>0){this.filterVarBy.splice(a,1);this.filterVarByOp.splice(a,1);this.filterVarByValue.splice(a,1);this.filterVarByCase.splice(a,1);this.filteredVarIndices.splice(a,1)}else{this.filterVarBy=[];this.filterVarByOp=[];this.filterVarByValue=[];this.filterVarByCase=[];this.filteredVarIndices=[]}};this.resetNodeFilters=function(a){if(a!=null&&this.filterNodeBy.length>0){this.filterNodeBy.splice(a,1);this.filterNodeByOp.splice(a,1);this.filterNodeByValue.splice(a,1);this.filterNodeByCase.splice(a,1)}else{this.filterNodeBy=[];this.filterNodeByOp=[];this.filterNodeByValue=[];this.filterNodeByCase=[]}};this.resetEdgeFilters=function(a){if(a!=null&&this.filterEdgeBy.length>0){this.filterEdgeBy.splice(a,1);this.filterEdgeByOp.splice(a,1);this.filterEdgeByValue.splice(a,1);this.filterEdgeByCase.splice(a,1)}else{this.filterEdgeBy=[];this.filterEdgeByOp=[];this.filterEdgeByValue=[];this.filterEdgeByCase=[]}};this.resetFeatureFilters=function(a){if(a!=null&&this.filterFeatureBy.length>0){this.filterFeatureBy.splice(a,1);this.filterFeatureByOp.splice(a,1);this.filterFeatureByValue.splice(a,1);this.filterFeatureByCase.splice(a,1)}else{this.filterFeatureBy=[];this.filterFeatureByOp=[];this.filterFeatureByValue=[];this.filterFeatureByCase=[]}};this.resetFilters=function(e,d){var a=[];if(!e){a=["filterSmpBy","filterVarBy","filterNodeBy","filterEdgeBy","filterFeatureBy"]}else{a=[e]}for(var b=0;b<a.length;b++){c=a[b];if(c=="filterSmpBy"){this.resetSmpFilters(d)}else{if(c=="filterVarBy"){this.resetVarFilters(d)}else{if(c=="filterNodeBy"){this.resetNodeFilters(d)}else{if(c=="filterEdgeBy"){this.resetEdgeFilters(d)}else{if(c=="filterFeatureBy"){this.resetFeatureFilters(d)}}}}}}}};CanvasXpress.prototype.initClusterUtils=function(){this.setTrees=function(){if(this.data.t&&this.data.t.smps){this.smpDendrogram={};this.smpDendrogram.data=[];this.smpDendrogram.nodes=[];this.smpDendrogram.idxs=[];this.smpDendrogram.heights=[];this.parseNewick(this.data.t.smps,"smpDendrogram")}if(this.data.t&&this.data.t.vars){this.varDendrogram={};this.varDendrogram.data=[];this.varDendrogram.nodes=[];this.varDendrogram.idxs=[];this.varDendrogram.heights=[];this.parseNewick(this.data.t.vars,"varDendrogram")}};this.parseNewick=function(b,e){var p=b.split(/,/);var v=0;var f=0;var g=0;var m=1;var l=0;var u=0;var a=0;var k=0;for(var s=0;s<p.length;s++){var q=p[s];var h=q.split(/:(?=[0-9\.]+)/);var w=h.shift().replace(/[\(\)]/g,"");var c=e=="smpDendrogram"?this.getSampleIndices(w):this.getVariableIndices(w);if(c==-1){c=parseInt(w);this[e].nodes.push(e=="smpDendrogram"?this.data.y.smps[w]:this.data.y.vars[w]);this[e].idxs.push(w)}else{this[e].nodes.push(w);this[e].idxs.push(c)}for(var r=0;r<h.length;r++){var d=h[r].replace(/[\(\)]/g,"");u=Math.max(u,d);this[e].heights.push(parseFloat(d))}this[e].max=u;var t=p[s].split("");f=0;for(var r=0;r<t.length;r++){if(t[r]=="("){v++;f++}if(t[r]==")"){v--;f--}}k+=f;if(g>v){this[e].data.push([m,g,f,k])}else{this[e].data.push([m,v,f,k])}g=v;a=Math.max(a,g);l+=f;m++}this[e].unit=u>0?(a*this.dendrogramSpace)/u:0;this[e].depth=a;if(l>0){alert("Dude! Malformed newick tree. There are "+l+" additional right parenthesis!")}else{if(l<0){alert("Dude! Malformed newick tree. There are "+Math.abs(l)+" additional left parenthesis!")}}if(e=="varDendrogram"&&this.showVarDendrogram){if(this.varIndicesStart<0){if(this[e].nodes.length!=this.data.y.vars.length){alert("Dude! The length of the variable nodes in the dendrogram ("+this[e].nodes.length+") is different to that one in the data ("+this.data.y.vars.length+"). This ain't gonna work!");this.showVarDendrogram=false}else{if(this[e].nodes.length!=this.varIndices.length){alert("Ooops! Cannot show dendrogram with "+this[e].nodes.length+" nodes when only "+this.varIndices.length+" variables are visible.");this.showVarDendrogram=false}else{this.varIndices=this[e].idxs}}}else{var o=this.varIndicesStart+this.varIndices.length;this.varIndices=[];for(var s=this.varIndicesStart;s<o;s++){this.varIndices.push(this[e].idxs[s])}}}else{if(this.showSmpDendrogram){if(this.smpIndicesStart<0){if(this[e].nodes.length!=this.data.y.smps.length){alert("Dude! The length of the sample nodes in the dendrogram ("+this[e].nodes.length+") is different to that one in the data ("+this.data.y.smps.length+"). This ain't gonna work!");this.showSmpDendrogram=false}else{if(this[e].nodes.length!=this.smpIndices.length){alert("Ooops! Cannot show dendrogram with "+this[e].nodes.length+" nodes when only "+this.smpIndices.length+" samples visible.");this.showSmpDendrogram=false}else{this.smpIndices=this[e].idxs}}}else{var o=this.smpIndicesStart+this.smpIndices.length;this.smpIndices=[];for(var s=this.smpIndicesStart;s<o;s++){this.smpIndices.push(this[e].idxs[s])}}}}};this.euclidianDistance=function(b,a,h,g){var e=this.cleanArrays(b,a,h,g);b=e[0];a=e[1];var f=0;if(b.length==a.length){for(var c=0;c<b.length;c++){f+=Math.pow(b[c]-a[c],2)}f=Math.sqrt(f)}return f};this.manhattanDistance=function(b,a,h,g){var e=this.cleanArrays(b,a,h,g);b=e[0];a=e[1];var f=0;if(b.length==a.length){for(var c=0;c<b.length;c++){f+=Math.abs(b[c]-a[c])}}return f};this.maxDistance=function(b,a,h,g){var e=this.cleanArrays(b,a,h,g);b=e[0];a=e[1];var f=0;if(b.length==a.length){for(var c=0;c<b.length;c++){f=Math.max(f,Math.abs(b[c]-a[c]))}}return f};this.classifyKmeansVector=function(f,c){var e=Number.POSITIVE_INFINITY;var a=0;for(var d=0;d<c.length;d++){var b=this[this.distance+"Distance"](f,c[d]);if(b<e){e=b;a=d}}return a};this.addVectors=function(c,b,g,f){var e=this.cleanArrays(c,b,g,f);c=e[0];b=e[1];var a=[];if(c.length==b.length){for(var d=0;d<c.length;d++){a.push(c[d]+b[d])}}return a};this.compareVectors=function(b,a){if(this.isArray(b)&&this.isArray(a)){if(b.length!=a.length){return false}for(var c=0;c<b.length;c++){if(this.isArray(b[c])&&this.isArray(a[c])){if(!this.compareArrays(b[c],a[c])){return false}}if(b[c]!==a[c]){return false}}return true}};this.vectorDotProduct=function(b,a,g,f){var d=this.cleanArrays(b,a,g,f);b=d[0];a=d[1];var e=0;if(b.length==a.length){for(var c=0;c<b.length;c++){e+=b[c]*a[c]}}return e};this.multiplyVectorByValue=function(a,d,e,c){a=this.cleanArray(a,e,c);for(var b=0;b<a.length;b++){a[b]*=d}return a};this.getCentroid=function(d,g,f,a){var h=[];if(g.length==a.length){var e=d+f;for(var b=0;b<g.length;b++){h.push((d*g[b]+f*a[b])/e)}}return h};this.createClusterNode=function(i,b,e,f,h,a){var g={id:i,left:b,right:e,dist:f,centroid:h};if(a!=null){g.mid=a}if(b==null&&e==null){g.size=1;g.depth=0}else{g.size=b.size+e.size;g.depth=1+Math.max(b.depth,e.depth)}return g};this.createRandomCentroids=function(c){var b=this;var a=c.slice(0);a.sort(function(){return(Math.round(b.random())-0.5)});return a.slice(0,this.clusterAxis=="samples"?this.kmeansSmpClusters:this.kmeansVarClusters)};this.createRandomVectors=function(d,g){var c=g.length;if(d>c){return null}var l=[];var f=[];var a={};var m=0;var o=0;var j,b;while(o<d){if(m==c){return null}var h=Math.floor(this.random()*c);if(h in a){continue}a[h]=1;m++;j=g[h];b=true;for(var e=0;e<o;e++){if(this.compareVectors(j,l[e])){b=false;break}}if(b){l[o]=j;f[o]=h;o++}}return{vectors:l,indices:f}};this.imputeDatum=function(a){var d=[];if(this.clusterAxis=="samples"){for(var b=0;b<this.varIndices.length;b++){var c=this.varIndices[b];d.push(this.data.y.data[c][a])}}else{for(var b=0;b<this.smpIndices.length;b++){var c=this.smpIndices[b];d.push(this.data.y.data[a][c])}}return this[this.imputeMethod](d)};this.getIdsForClustering=function(){var e=[];if(this.clusterAxis=="samples"){for(var b=0;b<this.smpIndices.length;b++){var c=this.smpIndices[b];var a=this.getSampleIndices(c);e[b]=a==-1?c:this.data.y.smps[c]}}else{for(var b=0;b<this.varIndices.length;b++){var c=this.varIndices[b];var a=this.getVariableIndices(c);e[b]=a==-1?c:this.data.y.smps[c]}}return e};this.getDataForClustering=function(){var h=[];var a=[];if(this.clusterAxis=="samples"){for(var c=0;c<this.smpIndices.length;c++){h[c]=[]}for(var c=0;c<this.varIndices.length;c++){var e=this.varIndices[c];for(var b=0;b<this.smpIndices.length;b++){var f=this.smpIndices[b];var g=this.data.y.data[e][f];if(isNaN(g)){if(!a[b]){a[b]=this.imputeDatum(f)}g=a[b]}h[b][c]=g}}}else{for(var c=0;c<this.varIndices.length;c++){h[c]=[]}for(var c=0;c<this.varIndices.length;c++){var e=this.varIndices[c];for(var b=0;b<this.smpIndices.length;b++){var f=this.smpIndices[b];var g=this.data.y.data[e][f];if(isNaN(g)){if(!a[c]){a[c]=this.imputeDatum(e)}g=a[c]}h[c][b]=g}}}return h};this.cluster=function(){var n=function(){var i=a[s][0].id;var d=a[r][0].id;if(i<0&&d>=0){return true}else{if(i<0&&d<0){return d>i}else{if(i>=0&&d>=0){return i>d}else{return false}}}};var h;var z=this.getDataForClustering();var v=this.getIdsForClustering();var o=[];var e=[];var B=[];var a=[];if(!this.meta.tree){this.meta.tree={}}var u=this.meta.tree;u[this.clusterAxis]=[];for(var y=0;y<z.length;y++){o[y]=[]}o[0][0]=Number.POSITIVE_INFINITY;for(var y=0;y<z.length-1;y++){for(var x=y+1;x<z.length;x++){o[x][x]=Number.POSITIVE_INFINITY;o[y][x]=this[this.distance+"Distance"](z[y],z[x]);o[x][y]=o[y][x]}}for(var y=0;y<z.length;y++){e[y]=0;for(var x=0;x<z.length;x++){if(o[y][e[y]]>o[y][x]){e[y]=x}}}for(var y=0;y<z.length;y++){a[y]=[];a[y][0]=this.createClusterNode(v[y],null,null,0,z[y]);B[y]=1}var b=-1;for(var q=0;q<z.length-1;q++){var s=0;for(var y=0;y<z.length;y++){if(o[y][e[y]]<o[s][e[s]]){s=y}}var r=e[s];if(n()){var c=r;r=s;s=c}var f=a[s][0];var t=a[r][0];var g=this.getCentroid(f.size,f.centroid,t.size,t.centroid);var A=this.createClusterNode(b,f,t,o[s][r],g);a[s].splice(0,0,A);for(var x=0;x<z.length;x++){if(this.linkage=="single"){if(o[s][x]>o[r][x]){o[x][s]=o[s][x]=o[r][x]}}else{if(this.linkage=="complete"){if(o[s][x]<o[r][x]){o[x][s]=o[s][x]=o[r][x]}}else{if(this.linkage=="average"){o[x][s]=o[s][x]=((B[s]*o[s][x])+(B[r]*o[r][x]))/(B[s]+B[r])}}}}B[s]+=B[r];o[s][s]=Number.POSITIVE_INFINITY;for(var y=0;y<z.length;y++){o[y][r]=o[r][y]=Number.POSITIVE_INFINITY}for(var x=0;x<z.length;x++){if(e[x]==r){e[x]=s}}for(var x=0;x<z.length;x++){for(var w=0;w<z.length;w++){if(o[w][x]<o[w][e[w]]){e[w]=x}}}h=A;u[this.clusterAxis].push([f.id,t.id,h.dist]);b--}return this.writeNewick(h,true)};this.isLeafNode=function(a){if(a.left==null&&a.right==null){return true}else{return false}};this.writeNewick=function(k,g,j){var h="";var e="";var f=false;if(this.isLeafNode(k)){f=true;if(isNaN(k.id)){h=this.clusterAxis=="variables"?this.getVariableIndices(k.id):this.getSampleIndices(k.id)}else{h=k.id}}else{var b;var c=this.writeNewick(k.left,g,true);var a=this.writeNewick(k.right,g,false);if(k.mid){for(var d=0;d<k.mid.length;d++){if(g&&k.mid[d].dist){e+=","+k.mid[d].id+":"+k.mid[d].dist}else{e+=","+k.mid[d].id}e+=k.mid[d].id}}h="("+c+e+","+a+")"}if(g&&!f){h+=":"+sprintf("%.1f",k.dist)}return h};this.kmeans=function(){var p=this.getDataForClustering();var q=this.createRandomCentroids(p);var m=new Array(p.length);var b=this.clusterAxis=="samples"?this.kmeansSmpClusters:this.kmeansVarClusters;var n=new Array(b);var s=0;var v=true;while(v){for(var e=0;e<p.length;e++){m[e]=this.classifyKmeansVector(p[e],q)}v=false;for(var c=0;c<b;c++){var l=[];for(var e=0;e<m.length;e++){if(m[e]==c){l.push(p[e])}}if(!l.length){continue}var o=q[c];var u=new Array(o.length);for(var f=0;f<o.length;f++){var h=0;for(var e=0;e<l.length;e++){if(!isNaN(l[e][f])){h+=l[e][f]}}u[f]=h/l.length;if(u[f]!=o[f]){v=true}}q[c]=u;n[c]=l}s++;if(s>this.maxIterations){v=false}}var r=[];for(var e=0;e<b;e++){r[e]={distance:this[this.distance+"Distance"](q[0],q[e]),assign:e}}r=r.sort(function(g,d){return g.distance-d.distance});var a={};for(var e=0;e<r.length;e++){a[r[e].assign]=e}for(var e=0;e<m.length;e++){var t=a[m[e]]+1;if(t>9){m[e]="K"+t}else{m[e]="K-0"+t}}return m}};CanvasXpress.prototype.initSortUtils=function(){this.sortNetworkIndices=function(h){this.functionCaller="sortNetworkIndices";var g=this.data[this.networkShowDataTable];var c=[h]?h:this.networkShowDataTable=="nodes"?"id":"id1";var b=[];var f=[];for(var e=0;e<g.length;e++){b.push(e);f.push(g[e][c]?g[e][c]:null)}if(this.isNumeric(f)){var a=Number.MAX_VALUE*-1;b.sort(function(j,i){return(f[j]||a)-(f[i]||a)})}else{b.sort(function(j,i){return f[j]>f[i]?1:f[j]<f[i]?-1:0})}var d=[];for(var e=0;e<g.length;e++){d.push(g[b[e]])}if(this.sortDir=="ascending"){d.reverse()}this.data[this.networkShowDataTable]=d;if(this.networkShowDataTable=="nodes"){this.setNodeIndices()}this.draw()};this.sortIndices=function(h,c,k,a,m,j,o){var g=this;var n=this.meta.def;this.tmpAsciiArray=[];this.tmpAsciiArray1=[];this.tmpAsciiArray2=[];this.tmpAsciiArrayAscii=false;this.tmpAsciiArrayAscii1=false;this.tmpAsciiArrayAscii2=false;if(k){k=this.toArray(k)}if(a){a=this.toArray(a)}if(m){m=this.toArray(m)}if(!c){c=this.sortDir}if(h=="onc"){var b=[];for(var f=0;f<this.data.y.vars.length;f++){b.push(f)}this.varIndices=b;this.tmpAsciiArray=this.data.z.Alterations;this.tmpAsciiArray1=this.getDataForSmpGrpAtIndex(this.smpIndices[0]);this.tmpAsciiArrayAscii=this.isAsciiArray(this.tmpAsciiArray);this.tmpAsciiArrayAscii1=this.isAsciiArray(this.tmpAsciiArray1)}else{if(k&&h=="vars"){if(k.length==1&&this.data.z&&this.data.z[k[0]]){this.tmpAsciiArray=this.data.z[k[0]];this.tmpAsciiArrayAscii=this.isAsciiArray(this.tmpAsciiArray)}else{if(k.length==2&&this.data.z&&this.data.z[k[0]]&&this.data.z[k[1]]){this.tmpAsciiArray=this.data.z[k[0]];this.tmpAsciiArray1=this.data.z[k[1]];this.tmpAsciiArrayAscii=this.isAsciiArray(this.tmpAsciiArray);this.tmpAsciiArrayAscii1=this.isAsciiArray(this.tmpAsciiArray1)}else{if(k.length==3&&this.data.z&&this.data.z[k[0]]&&this.data.z[k[1]]&&this.data.z[k[2]]){this.tmpAsciiArray=this.data.z[k[0]];this.tmpAsciiArray1=this.data.z[k[1]];this.tmpAsciiArray2=this.data.z[k[2]];this.tmpAsciiArrayAscii=this.isAsciiArray(this.tmpAsciiArray);this.tmpAsciiArrayAscii1=this.isAsciiArray(this.tmpAsciiArray1);this.tmpAsciiArrayAscii2=this.isAsciiArray(this.tmpAsciiArray2)}}}this.smpSort=-1;this.varSort=k}else{if(k&&h=="smps"){if(this.isGroupedData){this.isGroupedData=false;this.sortIndices(h,c,k,a,m,j,o);this.isGroupedData=true}if(k.length==1&&this.data.x&&this.data.x[k[0]]){this.tmpAsciiArray=this.isGroupedData?this.data.w.factors[k[0]]:this.data.x[k[0]];this.tmpAsciiArrayAscii=this.isAsciiArray(this.tmpAsciiArray)}else{if(k.length==2&&this.data.x&&this.data.x[k[0]]&&this.data.x[k[1]]){this.tmpAsciiArray=this.isGroupedData?this.data.w.factors[k[0]]:this.data.x[k[0]];this.tmpAsciiArray1=this.isGroupedData?this.data.w.factors[k[1]]:this.data.x[k[1]];this.tmpAsciiArrayAscii=this.isAsciiArray(this.tmpAsciiArray);this.tmpAsciiArrayAscii1=this.isAsciiArray(this.tmpAsciiArray1)}else{if(k.length==3&&this.data.x&&this.data.x[k[0]]&&this.data.x[k[1]]&&this.data.x[k[2]]){this.tmpAsciiArray=this.isGroupedData?this.data.w.factors[k[0]]:this.data.x[k[0]];this.tmpAsciiArray1=this.isGroupedData?this.data.w.factors[k[1]]:this.data.x[k[1]];this.tmpAsciiArray2=this.isGroupedData?this.data.w.factors[k[2]]:this.data.x[k[2]];this.tmpAsciiArrayAscii=this.isAsciiArray(this.tmpAsciiArray);this.tmpAsciiArrayAscii1=this.isAsciiArray(this.tmpAsciiArray1);this.tmpAsciiArrayAscii2=this.isAsciiArray(this.tmpAsciiArray2)}}}this.varSort=-1;this.smpSort=k}else{if(j&&o){var f=a?parseInt(this.getVariableIndices(a[0])):parseInt(this.getSampleIndices(m[0]));this.tmpAsciiArray=this.data.y[j][f];this.tmpAsciiArrayAscii=false;this.smpSort=[f]}else{if(a){var d=[];for(var f=0;f<this.varIndices.length;f++){d.push(f)}if(a.length==1){this.tmpAsciiArray=this.getDataForSmpGrpAtIndex(a[0]-1,d,j);this.tmpAsciiArrayAscii=false;this.smpSort=[a[0]-1]}else{if(a.length==2){this.tmpAsciiArray=this.getDataForSmpGrpAtIndex(a[0]-1,d,j);this.tmpAsciiArray1=this.getDataForSmpGrpAtIndex(a[1]-1,d,j);this.tmpAsciiArrayAscii=false;this.tmpAsciiArrayAscii1=false;this.smpSort=[a[0]-1,a[1]-1]}else{if(a.length==3){this.tmpAsciiArray=this.getDataForSmpGrpAtIndex(a[0]-1,d,j);this.tmpAsciiArray1=this.getDataForSmpGrpAtIndex(a[1]-1,d,j);this.tmpAsciiArray2=this.getDataForSmpGrpAtIndex(a[2]-1,d,j);this.tmpAsciiArrayAscii=false;this.tmpAsciiArrayAscii1=false;this.tmpAsciiArrayAscii2=false;this.smpSort=[a[0]-1,a[1]-1,a[2]-1]}}}}else{if(m){if(this.isGroupedData){this.isGroupedData=false;this.sortIndices(h,c,k,a,m,j,o);this.isGroupedData=true}var e=this.isGroupedData&&this.summaryType=="iqr"?this.data.w.median:this.isGroupedData?this.data.w[this.summaryType]:j?this.data.y[j]:this.data.y.data;if(m.length==1){this.tmpAsciiArray=e[m[0]-1];this.tmpAsciiArrayAscii=false;this.smpSort=[m[0]-1]}else{if(m.length==2){this.tmpAsciiArray=e[m[0]-1];this.tmpAsciiArray1=e[m[1]-1];this.tmpAsciiArrayAscii=false;this.tmpAsciiArrayAscii1=false;this.smpSort=[m[0]-1,m[1]-1]}else{if(a.length==3){this.tmpAsciiArray=e[m[0]-1];this.tmpAsciiArray1=e[m[1]-1];this.tmpAsciiArray2=e[m[2]-1];this.tmpAsciiArrayAscii=false;this.tmpAsciiArrayAscii1=false;this.tmpAsciiArrayAscii2=false;this.smpSort=[m[0]-1,m[1]-1,m[2]-1]}}}}else{if(this.isGroupedData){this.isGroupedData=false;this.sortIndices(h,c,k,a,m,j,o);this.isGroupedData=true}this.tmpAsciiArray=this.isGroupedData?this.data.w.smps:h=="vars"?this.data.y.vars:this.data.y.smps;this.tmpAsciiArrayAscii=true;if(h=="vars"){this.varSort=false}else{this.smpSort=false}}}}}}}var l=this.isGroupedData?this.grpIndices:h=="vars"||h=="onc"?this.varIndices:this.smpIndices;if(this.tmpAsciiArrayAscii){l.sort(function(p,i){return g.sortAsciibetically(p,i)})}else{l.sort(function(p,i){return g.sortNumerically(p,i)})}if(c!="ascending"){l.reverse()}this.tmpAsciiArray=[];this.tmpAsciiArray1=[];this.tmpAsciiArray2=[];this.tmpAsciiArrayAscii=false;this.tmpAsciiArrayAscii1=false;this.tmpAsciiArrayAscii2=false;if(h=="smps"){this.sortingSampleCategories=k}else{this.sortingVariableCategories=k}this.sortingSamples=a;this.sortingVariables=m;if(!n.sort){n.sort={}}if(this.isGroupedData&&h=="smps"){n.sort.grps=l}else{n.sort[h]=l}};this.isAsciiArray=function(a){for(var b=0;b<a.length;b++){if(a[b]!=null&&isNaN(a[b])){return true}}return false};this.sortAsciibetically=function(d,c){var e=this;if(this.tmpAsciiArray[d]==this.tmpAsciiArray[c]&&this.tmpAsciiArray1.length>0){if(this.tmpAsciiArrayAscii1){return e.sortAsciibetically1(d,c)}else{return e.sortNumerically1(d,c)}}else{return((this.tmpAsciiArray[d]>this.tmpAsciiArray[c])?1:(this.tmpAsciiArray[d]<this.tmpAsciiArray[c])?-1:0)}};this.sortAsciibetically1=function(d,c){var e=this;if(this.tmpAsciiArray1[d]==this.tmpAsciiArray1[c]&&this.tmpAsciiArray2.length>0){if(this.tmpAsciiArrayAscii2){return e.sortAsciibetically2(d,c)}else{return e.sortNumerically2(d,c)}}else{return((this.tmpAsciiArray1[d]>this.tmpAsciiArray1[c])?1:(this.tmpAsciiArray1[d]<this.tmpAsciiArray1[c])?-1:0)}};this.sortAsciibetically2=function(d,c){return((this.tmpAsciiArray2[d]>this.tmpAsciiArray2[c])?1:(this.tmpAsciiArray2[d]<this.tmpAsciiArray2[c])?-1:0)};this.sortNumerically=function(e,d){var f=this;var c=Number.MAX_VALUE*-1;if((this.tmpAsciiArray[e]||c)-(this.tmpAsciiArray[d]||c)==0&&this.tmpAsciiArray1.length>0){if(this.tmpAsciiArrayAscii1){return f.sortAsciibetically1(e,d)}else{return f.sortNumerically1(e,d)}}else{return(this.tmpAsciiArray[e]||c)-(this.tmpAsciiArray[d]||c)}};this.sortNumerically1=function(e,d){var f=this;var c=Number.MAX_VALUE*-1;if((this.tmpAsciiArray1[e]||c)-(this.tmpAsciiArray1[d]||c)==0&&this.tmpAsciiArray2.length>0){if(this.tmpAsciiArrayAscii2){return f.sortAsciibetically2(e,d)}else{return f.sortNumerically2(e,d)}}else{return(this.tmpAsciiArray1[e]||c)-(this.tmpAsciiArray1[d]||c)}};this.sortNumerically2=function(e,d){var c=Number.MAX_VALUE*-1;return(this.tmpAsciiArray2[e]||c)-(this.tmpAsciiArray2[d]||c)};this.sortArray=function(a,b){var d=[];if(a.length!=b.length){return a}for(var c=0;c<a.length;c++){if(a[b[c]]){d[c]=a[b[c]]}else{return a}}return d};this.sortObject=function(c){var a=[];for(var b in c){a.push(b)}if(this.isAsciiArray(a)){return a.sort()}else{return a.sort(function(e,d){return e-d})}};this.stringRangeSort=function(d){var c={};var a;for(var b=0;b<d.length;b++){if(d[b].match(/^\d+\-\d+/)){a=d[b].split(/\-/);c[b]=Number(a[0])}else{if(d[b].match(/^\>\d+/)){a=d[b].split(/\>/);c[b]=Number(a[1])+1e-8}else{if(d[b].match(/^\<\d+/)){a=d[b].split(/\</);c[b]=Number(a[1])-1e-8}else{if(d[b].match(/^\d+/)){a=d[b];c[b]=a}else{return d.sort()}}}}}d.sort(function(f,e){c[f]-c[e]});return d};this.radixSort=function(n){var h=[0,0,0,0,0,0,0,0,0,0,0,0,0,0,0,0,0,0,0,0,0,0,0,0,0,0,0,0,0,0,0,0,0,0,0,0,0,0,0,0,0,0,0,0,0,0,0,0,0,0,0,0,0,0,0,0,0,0,0,0,0,0,0,0,0,0,0,0,0,0,0,0,0,0,0,0,0,0,0,0,0,0,0,0,0,0,0,0,0,
[truncated: 1,499,215 more chars]
